# Supplementary material for: Genome-Wide Identification and Characterization of Long Non-Coding RNAs in Longissimus dorsi Skeletal Muscle of Shandong Black Cattle and Luxi Cattle
Source: Front Genet. 2022 May 16;13:849399. doi: 10.3389/fgene.2022.849399 (PMC9149217; doi:10.3389/fgene.2022.849399)
Supplement: Supplementary file 1 [file Table2.XLSX]

## Sheet: up-regulated mRNA
Gene	L1_count	L2_count	L3_count	L_normalize	B1_count	B2_count	B3_count	B_normalize	FoldChange	Log2FoldChange	pval	padj	Up/Down	Significant	GeneName	Biotype	Position	NR:Seq-id	NR:Score	NR:Evalue	NR:Description	NT:Seq-id	NT:Score	NT:Evalue	NT:Description	Uniprot:UniProtKB-AC	Uniprot:Score	Uniprot:Evalue	Uniprot:Description	COG:gene	COG:Score	COG:Eval	COG:num	Pfam:pfam_ID	Pfam:pfam_Name	Pfam:pfam_Description	GO:biological_process	GO:cellular_component	GO:molecular_function	KEGG:KO	KEGG:Description
gene10051	3225	8654	9631	6634.47	2371	2944	2957	3034.01	2.1867	1.12875	3.1031e-05	0.00109033	up	yes	CDC34	protein_coding	chrNC_037334.1:43173737-43180341:+	gi|528956540|ref|XP_005209375.1|	1294	1e-173	PREDICTED: ubiquitin-conjugating enzyme E2 R1 isoform X1 [Bos taurus]	gi|741933475|ref|XM_005209318.2|	1650	0	PREDICTED: Bos taurus cell division cycle 34 (CDC34), transcript variant X1, mRNA	P49427	396	4e-134	Ubiquitin-conjugating enzyme E2 R1	SPBC1105.09	157	5e-44	COG5078	pfam00179	UQ_con	Ubiquitin-conjugating enzyme. Proteins destined for proteasome-mediated degradation may be ubiquitinated. Ubiquitination follows conjugation of ubiquitin to a conserved cysteine residue of UBC homologues. TSG101 is one of several UBC homologues that lacks this active site cysteine.	GO:0006464|cellular protein modification process;GO:0035458|cellular response to interferon-beta;GO:0006270|DNA replication initiation;GO:0000082|G1/S transition of mitotic cell cycle;GO:0043951|negative regulation of cAMP-mediated signaling;GO:0090261|positive regulation of inclusion body assembly;GO:0043525|positive regulation of neuron apoptotic process;GO:0043161|proteasome-mediated ubiquitin…	GO:0005737|cytoplasm;GO:0005829|cytosol;GO:0016607|nuclear speck;GO:0005654|nucleoplasm;GO:0005634|nucleus;	GO:0005524|ATP binding;GO:0061631|ubiquitin conjugating enzyme activity;GO:0061630|ubiquitin protein ligase activity;GO:0031625|ubiquitin protein ligase binding;GO:0004842|ubiquitin-protein transferase activity;	K02207	UBE2R, UBC3, CDC34; ubiquitin-conjugating enzyme E2 R [EC:2.3.2.23]
gene10083	672	1954	2043	1442.95	538	609	621	648.747	2.22421	1.15329	1.23271e-05	0.000511197	up	yes	GPX4	protein_coding	chrNC_037334.1:43588660-43591107:+	gi|965800774|ref|XP_014949301.1|	995	4e-132	PREDICTED: phospholipid hydroperoxide glutathione peroxidase, mitochondrial isoform X2 [Ovis aries musimon]	gi|965800781|ref|XM_015093836.1|	808	0	PREDICTED: Ovis aries musimon glutathione peroxidase 4 (GPX4), transcript variant X5, mRNA	Q9N2J2	354	3e-121	Phospholipid hydroperoxide glutathione peroxidase	CC1730	139	7e-39	COG0386	pfam00255	GSHPx	Glutathione peroxidase.	GO:0007275|multicellular organismal development;GO:0006979|response to oxidative stress;GO:0007283|spermatogenesis;	GO:0005739|mitochondrion;	GO:0004602|glutathione peroxidase activity;GO:0047066|phospholipid-hydroperoxide glutathione peroxidase activity;	K05361	GPX4; phospholipid-hydroperoxide glutathione peroxidase [EC:1.11.1.12]
gene10136	1577	1533	2030	1536.85	457	424	451	489.214	3.14147	1.65144	3.84074e-11	6.89183e-09	up	yes	C7H5orf15	protein_coding	chrNC_037334.1:45648089-45661066:-	gi|78369452|ref|NP_001030376.1|	1172	5e-153	keratinocyte-associated transmembrane protein 2 [Bos taurus]	gi|78369451|ref|NM_001035299.1|	2146	0	Bos taurus chromosome 7 open reading frame, human C5orf15 (C7H5orf15), mRNA	Q5R5B8	335	6e-108	Keratinocyte-associated transmembrane protein 2	.	.	.	.	pfam14609	GCP5-Mod21	gamma-Tubulin ring complex non-core subunit mod21. GCP5-Mod21 is a non-core subunit of the larger gamma-tubulin ring complex that effects microtubule nucleation from both centrosomal and non-centrosomal sites. This subunit, unlike GCP2 and and GCP3 and others, is not thought to be essential for viability in the fission yeast, and may not be expressed in very high concentrations. Fission yeast can…	.	GO:0016021|integral component of membrane;	.	.	.
gene10163	24	576	118	231.261	2	8	5	5.4883	42.137	5.39702	8.21073e-16	3.25361e-13	up	yes	PITX1	protein_coding	chrNC_037334.1:46474414-46480622:-	gi|328802693|ref|NP_001192229.1|	1260	2e-166	pituitary homeobox 1 [Bos taurus]	gi|328802692|ref|NM_001205300.1|	1940	0	Bos taurus paired-like homeodomain 1 (PITX1), mRNA	P78337	485	5e-166	Pituitary homeobox 1	YDL106c	52	4e-06	COG5576	pfam00046	Homeobox	Homeobox domain.	GO:0009653|anatomical structure morphogenesis;GO:0014707|branchiomeric skeletal muscle development;GO:0051216|cartilage development;GO:0035116|embryonic hindlimb morphogenesis;GO:0048625|myoblast fate commitment;GO:0045892|negative regulation of transcription, DNA-templated;GO:0021983|pituitary gland development;GO:0001501|skeletal system development;	GO:0005737|cytoplasm;GO:0005730|nucleolus;GO:0005634|nucleus;GO:0005667|transcription factor complex;	GO:0003700|transcription factor activity, sequence-specific DNA binding;GO:0000978|RNA polymerase II core promoter proximal region sequence-specific DNA binding;GO:0000981|RNA polymerase II transcription factor activity, sequence-specific DNA binding;GO:0001085|RNA polymerase II transcription factor binding;GO:0001077|transcriptional activator activity, RNA polymerase II core promoter proximal re…	K09356	PITX1; paired-like homeodomain transcription factor 1
gene10198	88	34	18	39.6054	6	14	9	10.6292	3.7261	1.89767	0.00278916	0.0391237	up	yes	KIF20A	protein_coding	chrNC_037334.1:49613158-49621659:+	gi|114052799|ref|NP_001039753.1|	4227	0	kinesin-like protein KIF20A [Bos taurus]	gi|402745258|ref|NM_001046288.2|	2753	0	Bos taurus kinesin family member 20A (KIF20A), mRNA	Q29RT6	1632	0	Kinesin-like protein KIF20A	YGL216w	113	1e-24	COG5059	pfam00225	Kinesin	Kinesin motor domain.	GO:0000920|cell separation after cytokinesis;GO:0001578|microtubule bundle formation;GO:0007018|microtubule-based movement;GO:0000281|mitotic cytokinesis;GO:0015031|protein transport;GO:0032465|regulation of cytokinesis;	GO:0032154|cleavage furrow;GO:0005794|Golgi apparatus;GO:0045171|intercellular bridge;GO:0005871|kinesin complex;GO:0005874|microtubule;GO:0030496|midbody;GO:0005654|nucleoplasm;GO:0005819|spindle;	GO:0005524|ATP binding;GO:0016887|ATPase activity;GO:0008017|microtubule binding;GO:0003777|microtubule motor activity;GO:0019901|protein kinase binding;	K10402	KIF20; kinesin family member 20
gene1029	335	122	159	176.123	78	50	85	78.186	2.25261	1.1716	0.00125908	0.0217188	up	yes	CHST2	protein_coding	chrNC_037328.1:125870582-125875385:-	gi|594110557|ref|XP_006078117.1|	2032	0	PREDICTED: carbohydrate sulfotransferase 2 [Bubalus bubalis]	gi|982911891|ref|XM_005201895.3|	4680	0	PREDICTED: Bos taurus carbohydrate (N-acetylglucosamine-6-O) sulfotransferase 2 (CHST2), transcript variant X1, mRNA	Q80WV3	773	0	Carbohydrate sulfotransferase 2	.	.	.	.	pfam00685	Sulfotransfer_1	Sulfotransferase domain.	GO:0005975|carbohydrate metabolic process;GO:0006954|inflammatory response;GO:0006044|N-acetylglucosamine metabolic process;GO:0006790|sulfur compound metabolic process;	GO:0005794|Golgi apparatus;GO:0000139|Golgi membrane;GO:0016021|integral component of membrane;GO:0005802|trans-Golgi network;	GO:0001517|N-acetylglucosamine 6-O-sulfotransferase activity;GO:0008146|sulfotransferase activity;	K04745	CHST2; carbohydrate 6-sulfotransferase 2 [EC:2.8.2.-]
gene10295	246	167	114	153.854	71	39	70	66.1182	2.32696	1.21844	0.00262678	0.0374389	up	yes	PCDHB8	protein_coding	chrNC_037334.1:52294623-52299646:+	gi|528907665|ref|XP_005199130.1|	3780	0	PREDICTED: protocadherin beta-8 [Bos taurus]	gi|741880955|ref|XM_005199073.2|	5024	0	PREDICTED: Bos taurus protocadherin beta-8 (LOC518612), mRNA	Q5DRC6	1198	0	Protocadherin beta-8	.	.	.	.	pfam08266	Cadherin_2	Cadherin-like. This cadherin domain is usually the most N-terminal copy of the domain.	GO:0007155|cell adhesion;GO:0007268|synaptic transmission;GO:0007156|homophilic cell adhesion via plasma membrane adhesion molecules;GO:0007416|synapse assembly;	GO:0005887|integral component of plasma membrane;	GO:0005509|calcium ion binding;GO:0042802|identical protein binding;	.	.
gene10300	42	39	42	36.6263	3	6	9	6.57199	5.57309	2.47848	0.000372767	0.00836118	up	yes	PCDHB11	protein_coding	chrNC_037334.1:52338792-52341713:+	gi|296485288|tpg|DAA27403.1|	3731	0	TPA: protocadherin beta 11 [Bos taurus]	gi|157074017|ref|NM_001103248.1|	2919	0	Bos taurus protocadherin beta 11 (PCDHB11), mRNA	Q5DRD4	1141	0	Protocadherin beta-18	.	.	.	.	pfam08266	Cadherin_2	Cadherin-like. This cadherin domain is usually the most N-terminal copy of the domain.	GO:0007155|cell adhesion;GO:0007268|synaptic transmission;GO:0007156|homophilic cell adhesion via plasma membrane adhesion molecules;GO:0007416|synapse assembly;	GO:0005887|integral component of plasma membrane;	GO:0005509|calcium ion binding;	.	.
gene10317	2333	529	711	999.76	407	351	384	419.55	2.38294	1.25274	3.89172e-06	0.000189803	up	yes	ARAP3	protein_coding	chrNC_037334.1:52747343-52773635:-	gi|742166270|ref|XP_010848701.1|	6309	0	PREDICTED: arf-GAP with Rho-GAP domain, ANK repeat and PH domain-containing protein 3 isoform X2 [Bison bison bison]	gi|742166269|ref|XM_010850399.1|	3965	0	PREDICTED: Bison bison bison ArfGAP with RhoGAP domain, ankyrin repeat and PH domain 3 (ARAP3), transcript variant X2, mRNA	Q8WWN8	2175	0	Arf-GAP with Rho-GAP domain, ANK repeat and PH domain-containing protein 3	.	.	.	.	pfam00620	RhoGAP	RhoGAP domain. GTPase activator proteins towards Rho/Rac/Cdc42-like small GTPases.	GO:0007010|cytoskeleton organization;GO:0030336|negative regulation of cell migration;GO:0035021|negative regulation of Rac protein signal transduction;GO:0035024|negative regulation of Rho protein signal transduction;GO:0008360|regulation of cell shape;GO:0051056|regulation of small GTPase mediated signal transduction;GO:0007165|signal transduction;GO:0016192|vesicle-mediated transport;	GO:0005737|cytoplasm;GO:0005856|cytoskeleton;GO:0005829|cytosol;GO:0030027|lamellipodium;GO:0005886|plasma membrane;GO:0001726|ruffle;	GO:0005096|GTPase activator activity;GO:0046872|metal ion binding;GO:0005547|phosphatidylinositol-3,4,5-trisphosphate binding;GO:0043325|phosphatidylinositol-3,4-bisphosphate binding;	K12490	ARAP3; Arf-GAP with Rho-GAP domain, ANK repeat and PH domain-containing protein 3
gene10318	1218	810	465	725.702	235	344	302	323.093	2.24611	1.16743	1.50053e-05	0.000600442	up	yes	PCDH1	protein_coding	chrNC_037334.1:52931942-52958349:-	gi|803244804|ref|XP_011982423.1|	5773	0	PREDICTED: protocadherin-1 isoform X2 [Ovis aries musimon]	gi|965822945|ref|XM_012127034.2|	3800	0	PREDICTED: Ovis aries musimon protocadherin 1 (PCDH1), transcript variant X3, mRNA	Q08174	1835	0	Protocadherin-1	.	.	.	.	pfam08374	Protocadherin	Protocadherin. The structure of protocadherins is similar to that of classic cadherins (pfam00028), but particularly on the cytoplasmic domains they also have some unique features. They are expressed in a variety of organisms and are found in high concentrations in the brain where they seem to be localized mainly at cell-cell contact sites. Their expression seems to be developmentally regulated.	GO:0007267|cell-cell signaling;GO:0007156|homophilic cell adhesion via plasma membrane adhesion molecules;GO:0007399|nervous system development;	GO:0030054|cell junction;GO:0005911|cell-cell junction;GO:0005887|integral component of plasma membrane;GO:0043231|intracellular membrane-bounded organelle;GO:0005730|nucleolus;GO:0005634|nucleus;GO:0005886|plasma membrane;	GO:0005509|calcium ion binding;	K16498	PCDHD1; protocadherin delta 1
gene10322	742	61	135	254.835	110	66	77	93.1306	2.73632	1.45223	0.000318302	0.00734152	up	yes	PCDH12	protein_coding	chrNC_037334.1:53008892-53021807:-	gi|296485227|tpg|DAA27342.1|	5807	0	TPA: protocadherin 12 [Bos taurus]	gi|148229402|ref|NM_001098111.1|	4007	0	Bos taurus protocadherin 12 (PCDH12), mRNA	Q9NPG4	1910	0	Protocadherin-12	.	.	.	.	pfam00028	Cadherin	Cadherin domain.	GO:0016339|calcium-dependent cell-cell adhesion via plasma membrane cell adhesion molecules;GO:0007155|cell adhesion;GO:0007267|cell-cell signaling;GO:0005977|glycogen metabolic process;GO:0007156|homophilic cell adhesion via plasma membrane adhesion molecules;GO:0060711|labyrinthine layer development;GO:0008038|neuron recognition;	GO:0005911|cell-cell junction;GO:0070062|extracellular exosome;GO:0005887|integral component of plasma membrane;GO:0005886|plasma membrane;	GO:0005509|calcium ion binding;	K16499	PCDHD2; protocadherin delta 2
gene10353	662	1239	1773	1123.1	39	75	65	65.5643	17.1298	4.09843	3.05242e-24	4.58361e-21	up	yes	SH3RF2	protein_coding	chrNC_037334.1:57145438-57294268:+	gi|139948524|ref|NP_001077222.1|	3243	0	putative E3 ubiquitin-protein ligase SH3RF2 [Bos taurus]	gi|982932257|ref|XM_005209539.3|	5327	0	PREDICTED: Bos taurus SH3 domain containing ring finger 2 (SH3RF2), transcript variant X1, mRNA	Q8TEC5	1082	0	Putative E3 ubiquitin-protein ligase SH3RF2	.	.	.	.	pfam07653	SH3_2	Variant SH3 domain. SH3 (Src homology 3) domains are often indicative of a protein involved in signal transduction related to cytoskeletal organisation. First described in the Src cytoplasmic tyrosine kinase. The structure is a partly opened beta barrel.	GO:0010923|negative regulation of phosphatase activity;GO:0016567|protein ubiquitination;	GO:0005654|nucleoplasm;	GO:0046872|metal ion binding;GO:0019902|phosphatase binding;GO:0008157|protein phosphatase 1 binding;GO:0004864|protein phosphatase inhibitor activity;GO:0016740|transferase activity;	K12171	SH3RF, POSH; E3 ubiquitin-protein ligase SH3RF [EC:2.3.2.27]
gene10411	1558	3929	1991	2305.13	233	705	470	515.471	4.47189	2.16089	0.00104922	0.018733	up	yes	PPARGC1B	protein_coding	chrNC_037334.1:61073681-61194295:+	gi|528957352|ref|XP_005209687.1|	4129	0	PREDICTED: peroxisome proliferator-activated receptor gamma coactivator 1-beta isoform X1 [Bos taurus]	gi|982985579|ref|XM_010798507.2|	10463	0	PREDICTED: Bos taurus peroxisome proliferator-activated receptor gamma, coactivator 1 beta (PPARGC1B), transcript variant X1, mRNA	Q86YN6	1188	0	Peroxisome proliferator-activated receptor gamma coactivator 1-beta	.	.	.	.	pfam00076	RRM_1	RNA recognition motif. (a.k.a. RRM, RBD, or RNP domain). The RRM motif is probably diagnostic of an RNA binding protein. RRMs are found in a variety of RNA binding proteins, including various hnRNP proteins, proteins implicated in regulation of alternative splicing, and protein components of snRNPs. The motif also appears in a few single stranded DNA binding proteins. The RRM structure consists o…	GO:0007015|actin filament organization;GO:0060346|bone trabecula formation;GO:0034614|cellular response to reactive oxygen species;GO:0030520|intracellular estrogen receptor signaling pathway;GO:0006390|transcription from mitochondrial promoter;GO:0045892|negative regulation of transcription, DNA-templated;GO:0001503|ossification;GO:0010694|positive regulation of alkaline phosphatase activity;GO:…	GO:0016592|mediator complex;GO:0005739|mitochondrion;GO:0005654|nucleoplasm;GO:0005634|nucleus;	GO:0050682|AF-2 domain binding;GO:0030331|estrogen receptor binding;GO:0030374|ligand-dependent nuclear receptor transcription coactivator activity;GO:0003723|RNA binding;GO:0001104|RNA polymerase II transcription cofactor activity;GO:0008134|transcription factor binding;	K17962	PPARGC1B, PGC1B; peroxisome proliferator-activated receptor gamma coactivator 1-beta
gene1042	5714	8263	5990	6036.79	2261	3308	2643	3013.14	2.00349	1.00252	0.000157224	0.00422269	up	yes	TFDP2	protein_coding	chrNC_037328.1:126827531-127032524:+	gi|528937716|ref|XP_005201914.1|	1606	0	PREDICTED: transcription factor Dp-2 isoform X5 [Bos taurus]	gi|982911818|ref|XM_015473189.1|	7353	0	PREDICTED: Bos taurus transcription factor Dp-2 (E2F dimerization partner 2) (TFDP2), transcript variant X11, mRNA	Q14188	603	0	Transcription factor Dp-2	.	.	.	.	pfam08781	DP	Transcription factor DP. DP forms a heterodimer with E2F and regulates genes involved in cell cycle progression. The transcriptional activity of E2F is inhibited by the retinoblastoma protein which binds to the E2F-DP heterodimer and negatively regulates the G1-S transition.	GO:0006977|DNA damage response, signal transduction by p53 class mediator resulting in cell cycle arrest;GO:0007507|heart development;GO:0070317|negative regulation of G0 to G1 transition;GO:0045892|negative regulation of transcription, DNA-templated;GO:1900740|positive regulation of protein insertion into mitochondrial membrane involved in apoptotic signaling pathway;GO:0045944|positive regulati…	GO:0005739|mitochondrion;GO:0005654|nucleoplasm;GO:0005634|nucleus;GO:0090575|RNA polymerase II transcription factor complex;	GO:0003677|DNA binding;GO:0003700|transcription factor activity, sequence-specific DNA binding;GO:0019904|protein domain specific binding;GO:0000981|RNA polymerase II transcription factor activity, sequence-specific DNA binding;GO:0003712|transcription cofactor activity;GO:0008134|transcription factor binding;	K09392	TFDP2; transcription factor Dp-2
gene10434	8861	7331	6726	6777.58	394	1592	872	1046.28	6.47781	2.69551	3.39081e-05	0.00116923	up	yes	MYOZ3	protein_coding	chrNC_037334.1:62030519-62047849:+	gi|118151164|ref|NP_001071507.1|	1288	4e-165	myozenin-3 [Bos taurus]	gi|982932357|ref|XM_005209613.3|	3613	0	PREDICTED: Bos taurus myozenin 3 (MYOZ3), transcript variant X2, mRNA	Q8TDC0	387	3e-123	Myozenin-3	.	.	.	.	pfam05556	Calsarcin	Calcineurin-binding protein (Calsarcin). This family consists of several mammalian calcineurin-binding proteins. The calcium- and calmodulin-dependent protein phosphatase calcineurin has been implicated in the transduction of signals that control the hypertrophy of cardiac muscle and slow fibre gene expression in skeletal muscle. Calsarcin-1 and calsarcin-2 are expressed in developing cardiac and…	GO:0030239|myofibril assembly;	GO:0015629|actin cytoskeleton;GO:0030018|Z disc;	GO:0003779|actin binding;GO:0051373|FATZ binding;GO:0031433|telethonin binding;	.	.
gene10593	28575	26420	17613	21514.9	9009	9102	9985	10311.9	2.08642	1.06103	0.000491709	0.0104446	up	yes	CKMT2	protein_coding	chrNC_037334.1:81249468-81274993:+	gi|823418135|ref|XP_004405665.2|	2150	0	PREDICTED: LOW QUALITY PROTEIN: creatine kinase S-type, mitochondrial [Odobenus rosmarus divergens]	gi|402744050|ref|NM_001034656.2|	1468	0	Bos taurus creatine kinase, mitochondrial 2 (CKMT2), mRNA	Q3ZBP1	826	0	Creatine kinase S-type, mitochondrial	SA0482	95.1	1e-20	COG3869	pfam00217	ATP-gua_Ptrans	ATP:guanido phosphotransferase, C-terminal catalytic domain. The substrate binding site is located in the cleft between N and C-terminal domains, but most of the catalytic residues are found in the larger C-terminal domain.	.	GO:0005743|mitochondrial inner membrane;	GO:0005524|ATP binding;GO:0004111|creatine kinase activity;	K00933	E2.7.3.2; creatine kinase [EC:2.7.3.2]
gene1064	122	106	117	102.467	37	30	29	35.3073	2.90216	1.53713	0.000541399	0.0112176	up	yes	CLSTN2	protein_coding	chrNC_037328.1:128383077-129107976:-	gi|528937756|ref|XP_005201934.1|	4838	0	PREDICTED: calsyntenin-2 isoform X1 [Bos taurus]	gi|982911843|ref|XM_005201877.3|	5277	0	PREDICTED: Bos taurus calsyntenin 2 (CLSTN2), transcript variant X1, mRNA	Q9H4D0	1761	0	Calsyntenin-2	.	.	.	.	pfam00028	Cadherin	Cadherin domain.	GO:0007156|homophilic cell adhesion via plasma membrane adhesion molecules;GO:0051965|positive regulation of synapse assembly;GO:0050806|positive regulation of synaptic transmission;	GO:0009986|cell surface;GO:0005789|endoplasmic reticulum membrane;GO:0000139|Golgi membrane;GO:0016021|integral component of membrane;GO:0014069|postsynaptic density;GO:0045211|postsynaptic membrane;	GO:0005509|calcium ion binding;	.	.
gene10680	1743	2818	4213	2671.68	1142	609	954	994.707	2.6859	1.4254	0.000647513	0.0129917	up	yes	ELL2	protein_coding	chrNC_037334.1:95212710-95286564:-	gi|329755297|ref|NP_001178075.1|	2939	0	RNA polymerase II elongation factor ELL2 [Bos taurus]	gi|742237677|ref|XM_010832000.1|	5499	0	PREDICTED: Bison bison bison elongation factor, RNA polymerase II, 2 (ELL2), mRNA	O00472	1065	0	RNA polymerase II elongation factor ELL2	.	.	.	.	pfam10390	ELL	RNA polymerase II elongation factor ELL. ELL is a family of RNA polymerase II elongation factors. It is bound stably to elongation-associated factors 1 and 2, EAFs, and together these act as a strong regulator of transcription activity. by direct interaction with Pol II. ELL binds to pol II on its own but the affinity is greatly increased by the cooperation of EAF. Some members carry an Occludin …	GO:0006355|regulation of transcription, DNA-templated;GO:0042795|snRNA transcription from RNA polymerase II promoter;GO:0006368|transcription elongation from RNA polymerase II promoter;	GO:0005654|nucleoplasm;GO:0008023|transcription elongation factor complex;	.	K15183	ELL; RNA polymerase II elongation factor ELL
gene10687	937	2347	2611	1815.25	584	462	504	569.759	3.186	1.67175	6.62012e-11	1.13782e-08	up	yes	ERAP2	protein_coding	chrNC_037334.1:96304223-96357020:+	gi|164420777|ref|NP_001069096.2|	5130	0	endoplasmic reticulum aminopeptidase 2 [Bos taurus]	gi|164420776|ref|NM_001075628.2|	4016	0	Bos taurus endoplasmic reticulum aminopeptidase 2 (ERAP2), mRNA	A6QPT7	1980	0	Endoplasmic reticulum aminopeptidase 2	YKL157w	412	3e-122	COG0308	pfam01433	Peptidase_M1	Peptidase family M1. Members of this family are aminopeptidases. The members differ widely in specificity, hydrolysing acidic, basic or neutral N-terminal residues. This family includes leukotriene-A4 hydrolase, this enzyme also has an aminopeptidase activity.	GO:0002250|adaptive immune response;GO:0019885|antigen processing and presentation of endogenous peptide antigen via MHC class I;GO:0007267|cell-cell signaling;GO:0043171|peptide catabolic process;GO:0006508|proteolysis;GO:0008217|regulation of blood pressure;GO:0007165|signal transduction;	GO:0005737|cytoplasm;GO:0005789|endoplasmic reticulum membrane;GO:0016021|integral component of membrane;GO:0005886|plasma membrane;	GO:0070006|metalloaminopeptidase activity;GO:0042277|peptide binding;GO:0008270|zinc ion binding;	K13723	ERAP2; endoplasmic reticulum aminopeptidase 2 [EC:3.4.11.-]
gene10688	7467	10827	9464	8400.87	3120	4574	3558	4129.1	2.03455	1.02471	0.000181328	0.00467765	up	yes	LNPEP	protein_coding	chrNC_037334.1:96372274-96475051:+	gi|528907948|ref|XP_599899.4|	5168	0	PREDICTED: leucyl-cystinyl aminopeptidase [Bos taurus]	gi|742237504|ref|XM_010831959.1|	5982	0	PREDICTED: Bison bison bison leucyl/cystinyl aminopeptidase (LNPEP), transcript variant X1, mRNA	Q9UIQ6	1764	0	Leucyl-cystinyl aminopeptidase	SPBC1921.05	402	3e-117	COG0308	pfam01433	Peptidase_M1	Peptidase family M1. Members of this family are aminopeptidases. The members differ widely in specificity, hydrolysing acidic, basic or neutral N-terminal residues. This family includes leukotriene-A4 hydrolase, this enzyme also has an aminopeptidase activity.	GO:0002480|antigen processing and presentation of exogenous peptide antigen via MHC class I, TAP-independent;GO:0007267|cell-cell signaling;GO:0007565|female pregnancy;GO:0043171|peptide catabolic process;GO:0030163|protein catabolic process;GO:0000209|protein polyubiquitination;GO:0006508|proteolysis;GO:0008217|regulation of blood pressure;GO:0007165|signal transduction;GO:0060395|SMAD protein s…	GO:0030659|cytoplasmic vesicle membrane;GO:0005829|cytosol;GO:0031905|early endosome lumen;GO:0005576|extracellular region;GO:0005887|integral component of plasma membrane;GO:0005622|intracellular;GO:0005765|lysosomal membrane;GO:0016020|membrane;GO:0048471|perinuclear region of cytoplasm;GO:0005886|plasma membrane;	GO:0004177|aminopeptidase activity;GO:0070006|metalloaminopeptidase activity;GO:0008237|metallopeptidase activity;GO:0042277|peptide binding;GO:0008270|zinc ion binding;	K01257	LNPEP; cystinyl aminopeptidase [EC:3.4.11.3]
gene10695	4392	2153	2295	2555.08	1070	1210	1115	1246.47	2.04985	1.03552	2.41864e-05	0.000885062	up	yes	RGMB	protein_coding	chrNC_037334.1:98006658-98035622:+	gi|594097223|ref|XP_006071854.1|	2064	0	PREDICTED: RGM domain family member B [Bubalus bubalis]	gi|982985796|ref|XM_015464390.1|	3954	0	PREDICTED: Bos taurus repulsive guidance molecule family member b (RGMB), mRNA	Q6NW40	736	0	RGM domain family member B	.	.	.	.	pfam06534	RGM_C	Repulsive guidance molecule (RGM) C-terminus. This family consists of several mammalian and one bird sequence from Gallus gallus (Chicken). This family represents the C-terminal region of several sequences but in others it represents the full protein. All of the mammalian proteins are hypothetical and have no known function but RGMA from the chicken is annotated as being a repulsive guidance mole…	GO:0030509|BMP signaling pathway;GO:0007155|cell adhesion;GO:0045893|positive regulation of transcription, DNA-templated;GO:0007165|signal transduction;	GO:0046658|anchored component of plasma membrane;GO:0005793|endoplasmic reticulum-Golgi intermediate compartment;GO:0045121|membrane raft;GO:0005886|plasma membrane;	GO:0015026|coreceptor activity;GO:0042802|identical protein binding;	K06847	RGM; RGM domain family
gene10762	38	18	52	31.7729	4	2	2	2.95099	10.7669	3.42853	1.86875e-05	0.000719532	up	yes	LOC781533	transcribed_pseudogene	chrNC_037334.1:110516391-110518918:-	gi|594034437|ref|XP_006041928.1|	1797	0	PREDICTED: nucleolin [Bubalus bubalis]	gi|982990098|ref|XR_083329.4|	2479	0	PREDICTED: Bos taurus nucleolin pseudogene (LOC781533), misc_RNA	Q4R4J7	677	0	Nucleolin	.	.	.	.	pfam00076	RRM_1	RNA recognition motif. (a.k.a. RRM, RBD, or RNP domain). The RRM motif is probably diagnostic of an RNA binding protein. RRMs are found in a variety of RNA binding proteins, including various hnRNP proteins, proteins implicated in regulation of alternative splicing, and protein components of snRNPs. The motif also appears in a few single stranded DNA binding proteins. The RRM structure consists o…	.	GO:0005737|cytoplasm;GO:0005730|nucleolus;	GO:0003723|RNA binding;GO:0042162|telomeric DNA binding;	K11294	NCL, NSR1; nucleolin
gene10823	0	35	0	11.4701	0	0	0	0	Inf	Inf	0.000250884	0.0060303	up	yes	LOC112447767	protein_coding	chrNC_037335.1:7285081-7289573:+	gi|296484965|tpg|DAA27080.1|	3265	0	TPA: ADAM metallopeptidase domain 21 preproprotein-like [Bos taurus]	gi|965920941|ref|XM_012129126.2|	1755	0	PREDICTED: Ovis aries disintegrin and metalloproteinase domain-containing protein 20-like (LOC101111693), transcript variant X4, mRNA	O43506	701	0	Disintegrin and metalloproteinase domain-containing protein 20	.	.	.	.	pfam01562	Pep_M12B_propep	Reprolysin family propeptide. This region is the propeptide for members of peptidase family M12B. The propeptide contains a sequence motif similar to the "cysteine switch" of the matrixins. This motif is found at the C terminus of the alignment but is not well aligned.	GO:0007339|binding of sperm to zona pellucida;GO:0007338|single fertilization;	GO:0016021|integral component of membrane;GO:0005886|plasma membrane;	GO:0046872|metal ion binding;GO:0004222|metalloendopeptidase activity;GO:0008237|metallopeptidase activity;	K08609	ADAM20; disintegrin and metalloproteinase domain-containing protein 20 [EC:3.4.24.-]
gene10844	630	203	209	294.908	95	136	95	119.711	2.4635	1.30071	8.20162e-05	0.00246576	up	yes	SOX7	protein_coding	chrNC_037335.1:8558547-8565620:+	gi|594081522|ref|XP_006064379.1|	1900	0	PREDICTED: transcription factor SOX-7 [Bubalus bubalis]	gi|982985917|ref|XM_015464423.1|	2221	0	PREDICTED: Bos taurus SRY-box 7 (SOX7), mRNA	Q9BT81	666	0	Transcription factor SOX-7	.	.	.	.	pfam12067	Sox_C_TAD	Sox C-terminal transactivation domain. This domain is found at the C-terminus of the Sox family of transcription factors. It is found associated with pfam00505. It binds to the Armadillo repeats (pfam00514) in Catenin beta-1 (CTNNB1), which is involved in transcriptional regulation. It functions as a transactivating domain (TAD).	GO:0001706|endoderm formation;GO:0008285|negative regulation of cell proliferation;GO:0045892|negative regulation of transcription, DNA-templated;GO:0043280|positive regulation of cysteine-type endopeptidase activity involved in apoptotic process;GO:0045893|positive regulation of transcription, DNA-templated;GO:0060828|regulation of canonical Wnt signaling pathway;GO:0006351|transcription, DNA-te…	GO:0005737|cytoplasm;GO:0005654|nucleoplasm;GO:0005634|nucleus;	GO:0003700|transcription factor activity, sequence-specific DNA binding;GO:0000981|RNA polymerase II transcription factor activity, sequence-specific DNA binding;GO:0043565|sequence-specific DNA binding;GO:0003705|transcription factor activity, RNA polymerase II distal enhancer sequence-specific binding;GO:0044212|transcription regulatory region DNA binding;	K09270	SOX7S; transcription factor SOX7/8/10/18 (SOX group E/F)
gene10910	517	723	548	539.985	184	238	213	233.004	2.3175	1.21257	2.22839e-05	0.000831933	up	yes	MOB3B	protein_coding	chrNC_037335.1:16756977-16997832:+	gi|114051049|ref|NP_001039956.1|	1176	8e-145	MOB kinase activator 3B [Bos taurus]	gi|982933019|ref|XM_015472417.1|	6296	0	PREDICTED: Bos taurus MOB kinase activator 3B (MOB3B), transcript variant X1, mRNA	Q29RK9	457	3e-146	MOB kinase activator 3B	.	.	.	.	pfam03637	Mob1_phocein	Mob1/phocein family. Mob1 is an essential Saccharomyces cerevisiae protein, identified from a two-hybrid screen, that binds Mps1p, a protein kinase essential for spindle pole body duplication and mitotic checkpoint regulation. Mob1 contains no known structural motifs; however MOB1 is a member of a conserved gene family and shares sequence similarity with a nonessential yeast gene, MOB2. Mob1 is a…	.	.	GO:0046872|metal ion binding;	.	.
gene11048	3479	12845	3271	6120.84	2125	2133	2223	2379.48	2.57234	1.36308	4.09043e-07	2.81894e-05	up	yes	BNC2	protein_coding	chrNC_037335.1:27468445-27953748:+	gi|982933151|ref|XP_015327920.1|	4144	0	PREDICTED: zinc finger protein basonuclin-2 isoform X5 [Bos taurus]	gi|982986096|ref|XM_015464467.1|	11953	0	PREDICTED: Bos taurus basonuclin 2 (BNC2), transcript variant X6, mRNA	Q6ZN30	1563	0	Zinc finger protein basonuclin-2	.	.	.	.	pfam13894	zf-C2H2_4	C2H2-type zinc finger. This family contains a number of divergent C2H2 type zinc fingers.	GO:0003416|endochondral bone growth;GO:0060485|mesenchyme development;GO:0060021|palate development;GO:0043586|tongue development;GO:0006351|transcription, DNA-templated;	GO:0005654|nucleoplasm;	GO:0003677|DNA binding;GO:0046872|metal ion binding;GO:0000981|RNA polymerase II transcription factor activity, sequence-specific DNA binding;	.	.
gene11071	169	5	27	53.9762	5	5	8	6.59156	8.18868	3.03363	3.00304e-06	0.000153122	up	yes	TYRP1	protein_coding	chrNC_037335.1:31632079-31648318:-	gi|982933191|ref|XP_015327928.1|	2963	0	PREDICTED: 5,6-dihydroxyindole-2-carboxylic acid oxidase isoform X1 [Bos taurus]	gi|982933192|ref|XM_015472443.1|	1993	0	PREDICTED: Bos taurus tyrosinase-related protein 1 (TYRP1), transcript variant X2, mRNA	Q8WN57	1082	0	5,6-dihydroxyindole-2-carboxylic acid oxidase	.	.	.	.	pfam00264	Tyrosinase	Common central domain of tyrosinase. This family also contains polyphenol oxidases and some hemocyanins. Binds two copper ions via two sets of three histidines. This family is related to pfam00372.	GO:0042438|melanin biosynthetic process;	GO:0016021|integral component of membrane;GO:0042470|melanosome;GO:0033162|melanosome membrane;	GO:0046872|metal ion binding;GO:0004497|monooxygenase activity;GO:0046982|protein heterodimerization activity;GO:0042803|protein homodimerization activity;	K00506	TYRP1; tyrosinase-related protein 1 [EC:1.14.18.-]
gene11083	865	482	459	524.368	178	290	222	253.093	2.07184	1.05091	0.00109094	0.0193086	up	yes	PTPRD	protein_coding	chrNC_037335.1:36028647-36603746:+	gi|982933219|ref|XP_015327935.1|	10125	0	PREDICTED: receptor-type tyrosine-protein phosphatase delta isoform X7 [Bos taurus]	gi|982986133|ref|XM_015464476.1|	9652	0	PREDICTED: Bos taurus protein tyrosine phosphatase, receptor type D (PTPRD), transcript variant X7, mRNA	P23468	3808	0	Receptor-type tyrosine-protein phosphatase delta	SPAC11E3.09	142	6e-35	COG5599	pfam00102	Y_phosphatase	Protein-tyrosine phosphatase.	GO:0007157|heterophilic cell-cell adhesion via plasma membrane cell adhesion molecules;GO:0030182|neuron differentiation;GO:0006796|phosphate-containing compound metabolic process;GO:0050775|positive regulation of dendrite morphogenesis;GO:0051965|positive regulation of synapse assembly;GO:0097105|presynaptic membrane assembly;GO:0006470|protein dephosphorylation;GO:0007185|transmembrane receptor…	GO:0070062|extracellular exosome;GO:0005887|integral component of plasma membrane;GO:0005886|plasma membrane;	GO:0050839|cell adhesion molecule binding;GO:0005102|receptor binding;GO:0005001|transmembrane receptor protein tyrosine phosphatase activity;	K06777	PTPRD; receptor-type tyrosine-protein phosphatase delta [EC:3.1.3.48]
gene1119	56	141	154	108.1	18	11	20	17.9841	6.01084	2.58757	4.63103e-08	4.22134e-06	up	yes	EPHB1	protein_coding	chrNC_037328.1:134087021-134553122:-	gi|330417933|ref|NP_001179758.2|	5022	0	ephrin type-B receptor 1 precursor [Bos taurus]	gi|330417932|ref|NM_001192829.2|	4274	0	Bos taurus EPH receptor B1 (EPHB1), mRNA	P54762	1923	0	Ephrin type-B receptor 1	.	.	.	.	pfam07714	Pkinase_Tyr	Protein tyrosine kinase.	GO:0001525|angiogenesis;GO:0007411|axon guidance;GO:0048593|camera-type eye morphogenesis;GO:0060326|cell chemotaxis;GO:0031589|cell-substrate adhesion;GO:0021952|central nervous system projection neuron axonogenesis;GO:0060996|dendritic spine development;GO:0060997|dendritic spine morphogenesis;GO:0050965|detection of temperature stimulus involved in sensory perception of pain;GO:0048013|ephrin …	GO:0030424|axon;GO:0005829|cytosol;GO:0030425|dendrite;GO:0031901|early endosome membrane;GO:0005783|endoplasmic reticulum;GO:0070062|extracellular exosome;GO:0005576|extracellular region;GO:0032433|filopodium tip;GO:0005887|integral component of plasma membrane;GO:0045121|membrane raft;GO:0005886|plasma membrane;	GO:0005524|ATP binding;GO:0008046|axon guidance receptor activity;GO:0004713|protein tyrosine kinase activity;GO:0044877|macromolecular complex binding;GO:0005005|transmembrane-ephrin receptor activity;	K05110	EPHB1, ELK, NET; Eph receptor B1 [EC:2.7.10.1]
gene1121	2134	1101	718	1137.5	13	99	27	50.937	22.3315	4.48101	6.33415e-05	0.00198314	up	yes	KY	protein_coding	chrNC_037328.1:134699347-134745982:+	gi|803292935|ref|XP_012006131.1|	3542	0	PREDICTED: kyphoscoliosis peptidase isoform X2 [Ovis aries musimon]	gi|594069494|ref|XM_006058588.1|	4979	0	PREDICTED: Bubalus bubalis kyphoscoliosis peptidase (KY), mRNA	Q8C8H8	1216	0	Kyphoscoliosis peptidase	sll1681	132	5e-31	COG5279	pfam01841	Transglut_core	Transglutaminase-like superfamily. This family includes animal transglutaminases and other bacterial proteins of unknown function. Sequence conservation in this superfamily primarily involves three motifs that centre around conserved cysteine, histidine, and aspartate residues that form the catalytic triad in the structurally characterized transglutaminase, the human blood clotting factor XIIIa'.…	GO:0007517|muscle organ development;GO:0007528|neuromuscular junction development;	GO:0005856|cytoskeleton;GO:0030018|Z disc;	GO:0008233|peptidase activity;	.	.
gene11239	672	701	886	676.979	181	294	239	261.819	2.58568	1.37054	1.10487e-05	0.000467007	up	yes	TLE1	protein_coding	chrNC_037335.1:57578659-57625491:-	gi|62089294|dbj|BAD93091.1|	758	1e-88	transducin-like enhancer protein 1 variant [Homo sapiens]	gi|402692075|ref|NM_001098020.2|	1621	0	Bos taurus transducin-like enhancer of split 1 (E(sp1) homolog, Drosophila) (TLE1), mRNA	Q04724	261	8e-76	Transducin-like enhancer protein 1	.	.	.	.	pfam03920	TLE_N	Groucho/TLE N-terminal Q-rich domain. The N-terminal domain of the Grouch/TLE co-repressor proteins are involved in oligomerization.	GO:0009887|organ morphogenesis;GO:0007275|multicellular organismal development;GO:2000811|negative regulation of anoikis;GO:0043124|negative regulation of I-kappaB kinase/NF-kappaB signaling;GO:0045892|negative regulation of transcription, DNA-templated;GO:0030178|negative regulation of Wnt signaling pathway;GO:0010628|positive regulation of gene expression;GO:0007165|signal transduction;GO:00063…	GO:0005829|cytosol;GO:0005654|nucleoplasm;GO:0005634|nucleus;	GO:0042802|identical protein binding;GO:0001106|RNA polymerase II transcription corepressor activity;GO:0008134|transcription factor binding;	.	.
gene11242	3	26	0	9.30253	0	0	0	0	Inf	Inf	0.000939281	0.0172007	up	yes	LOC782251	protein_coding	chrNC_037335.1:57833482-57839539:+	gi|440896267|gb|ELR48246.1|	6463	0	Protein FAM75D1 [Bos mutus]	gi|982986428|ref|XM_015464552.1|	4111	0	PREDICTED: Bos taurus putative spermatogenesis-associated protein 31D3 (LOC782251), mRNA	Q6ZQQ2	712	0	Spermatogenesis-associated protein 31D1	.	.	.	.	pfam14650	FAM75	FAM75 family.	GO:0030154|cell differentiation;GO:0007283|spermatogenesis;	GO:0016021|integral component of membrane;	.	.	.
gene11252	0	115	0	37.6875	0	0	0	0	Inf	Inf	1.17209e-10	1.8787e-08	up	yes	C8H9orf131	protein_coding	chrNC_037335.1:59313922-59318157:+	gi|528958832|ref|XP_005210189.1|	5706	0	PREDICTED: uncharacterized protein C9orf131 homolog [Bos taurus]	gi|982986394|ref|XM_003582542.4|	3850	0	PREDICTED: Bos taurus chromosome 8 open reading frame, human C9orf131 (C8H9orf131), mRNA	.	.	.	.	.	.	.	.	pfam14650	FAM75	FAM75 family.	.	.	.	.	.
gene11265	2797	6456	9826	5862.49	1703	2267	2237	2275.98	2.5758	1.36502	2.79092e-07	2.01589e-05	up	yes	RMRP	RNase_MRP_RNA	chrNC_037335.1:59833115-59833395:-	gi|431902819|gb|ELK09034.1|	147	2e-13	hypothetical protein PAL_GLEAN10008241 [Pteropus alecto]	gi|307746910|ref|NR_036646.1|	274	4e-140	Bos taurus RNA component of mitochondrial RNA processing endoribonuclease (RMRP), RNase MRP RNA	.	.	.	.	.	.	.	.	pfam05134	T2SL	Type II secretion system (T2SS), protein L. This family consists of Type II secretion system protein L sequences from several Gram-negative (diderm) bacteria. The Type II secretion system, also called Secretion-dependent pathway (SDP), is responsible for extracellular secretion of a number of different proteins, including proteases and toxins. This pathway supports secretion of proteins across th…	.	.	.	.	.
gene11372	14449	9511	10343	10059.2	2698	2384	2730	2868.78	3.50645	1.81001	4.41899e-12	9.69833e-10	up	yes	COL15A1	protein_coding	chrNC_037335.1:63974716-64078125:+	gi|803013150|ref|XP_011975820.1|	4541	0	PREDICTED: collagen alpha-1(XV) chain isoform X1 [Ovis aries]	gi|982933768|ref|XM_005210199.3|	5497	0	PREDICTED: Bos taurus collagen type XV alpha 1 (COL15A1), transcript variant X2, mRNA	P39059	841	0	Collagen alpha-1(XV) chain	.	.	.	.	pfam06482	Endostatin	Collagenase NC10 and Endostatin. NC10 stands for Non-helical region 10 and is taken from human COL15A1. A mutation in this region in human COL18A1 is associated with an increased risk of prostrate cancer. This domain is cleaved from the precursor and forms endostatin. Endostatin is a key tumor suppressor and has been used highly successfully to treat cancer. It is a potent angiogenesis inhibitor.…	GO:0001525|angiogenesis;GO:0007155|cell adhesion;GO:0030154|cell differentiation;GO:0030574|collagen catabolic process;GO:0007165|signal transduction;	GO:0005582|collagen type XV trimer;GO:0005788|endoplasmic reticulum lumen;GO:0070062|extracellular exosome;GO:0005576|extracellular region;GO:0005615|extracellular space;GO:0016021|integral component of membrane;	GO:0005198|structural molecule activity;	K08135	COL15A; collagen, type XV, alpha
gene11382	2520	669	738	1102.67	405	254	327	362.629	3.04076	1.60443	2.21049e-06	0.000119446	up	yes	NR4A3	protein_coding	chrNC_037335.1:64872307-64914679:+	gi|982933789|ref|XP_015328049.1|	2905	0	PREDICTED: nuclear receptor subfamily 4 group A member 3 isoform X1 [Bos taurus]	gi|982986514|ref|XM_015464574.1|	5885	0	PREDICTED: Bos taurus nuclear receptor subfamily 4 group A member 3 (NR4A3), transcript variant X1, mRNA	Q92570	919	0	Nuclear receptor subfamily 4 group A member 3	.	.	.	.	pfam00105	zf-C4	Zinc finger, C4 type (two domains). In nearly all cases, this is the DNA binding domain of a nuclear hormone receptor. The alignment contains two Zinc finger domains that are too dissimilar to be aligned with each other.	GO:0030534|adult behavior;GO:0031100|organ regeneration;GO:0007411|axon guidance;GO:0045333|cellular respiration;GO:0071870|cellular response to catecholamine stimulus;GO:0071376|cellular response to corticotropin-releasing hormone stimulus;GO:0044320|cellular response to leptin stimulus;GO:0035726|common myeloid progenitor cell proliferation;GO:0097009|energy homeostasis;GO:0045444|fat cell diff…	GO:0042629|mast cell granule;GO:0005654|nucleoplasm;GO:0005634|nucleus;GO:0005667|transcription factor complex;	GO:0001046|core promoter sequence-specific DNA binding;GO:0003677|DNA binding;GO:0035259|glucocorticoid receptor binding;GO:0035035|histone acetyltransferase binding;GO:0042803|protein homodimerization activity;GO:0019901|protein kinase binding;GO:0000978|RNA polymerase II core promoter proximal region sequence-specific DNA binding;GO:0000981|RNA polymerase II transcription factor activity, seque…	K08559	NR4A3, NOR1; nuclear receptor subfamily 4 group A member 3
gene11399	0	47	0	15.4027	0	0	0	0	Inf	Inf	2.27192e-05	0.000845113	up	yes	LOC112447816	protein_coding	chrNC_037335.1:66775761-66785299:+	gi|296484628|tpg|DAA26743.1|	9549	0	TPA: hypothetical protein BOS_9029 [Bos taurus]	gi|555977179|ref|XM_005900486.1|	5428	0	PREDICTED: Bos mutus spermatogenesis-associated protein 31E1 (LOC102286021), mRNA	Q6ZUB1	404	2e-114	Spermatogenesis-associated protein 31E1	.	.	.	.	pfam14650	FAM75	FAM75 family.	GO:0030154|cell differentiation;GO:0007283|spermatogenesis;	GO:0016021|integral component of membrane;	.	.	.
gene11427	814	967	870	796.246	129	77	115	117.986	6.74865	2.7546	2.76074e-16	1.15833e-13	up	yes	HR	protein_coding	chrNC_037335.1:69429336-69447956:-	gi|156523182|ref|NP_001096005.1|	5703	0	lysine-specific demethylase hairless [Bos taurus]	gi|594047122|ref|XM_006047925.1|	4624	0	PREDICTED: Bubalus bubalis hair growth associated (HR), transcript variant X1, mRNA	O43593	1712	0	Lysine-specific demethylase hairless	.	.	.	.	pfam02373	JmjC	JmjC domain, hydroxylase. The JmjC domain belongs to the Cupin superfamily. JmjC-domain proteins may be protein hydroxylases that catalyse a novel histone modification. This is confirmed to be a hydroxylase: the human JmjC protein named Tyw5p unexpectedly acts in the biosynthesis of a hypermodified nucleoside, hydroxy-wybutosine, in tRNA-Phe by catalyzing hydroxylation.	GO:0033169|histone H3-K9 demethylation;GO:0045892|negative regulation of transcription, DNA-templated;GO:0006355|regulation of transcription, DNA-templated;GO:0006351|transcription, DNA-templated;	GO:0000785|chromatin;GO:0016604|nuclear body;GO:0005654|nucleoplasm;GO:0005634|nucleus;	GO:0031490|chromatin DNA binding;GO:0003677|DNA binding;GO:0003700|transcription factor activity, sequence-specific DNA binding;GO:0032454|histone demethylase activity (H3-K9 specific);GO:0046872|metal ion binding;GO:0016491|oxidoreductase activity;GO:0003714|transcription corepressor activity;GO:0000976|transcription regulatory region sequence-specific DNA binding;	K00478	HR; lysine-specific demethylase hairless [EC:1.14.11.-]
gene11447	2794	6007	5381	4349.4	671	1250	925	1043.43	4.16836	2.05948	4.00424e-07	2.77294e-05	up	yes	PEBP4	protein_coding	chrNC_037335.1:70019047-70263819:-	gi|77735827|ref|NP_001029612.1|	1029	2e-137	phosphatidylethanolamine-binding protein 4 precursor [Bos taurus]	gi|77735826|ref|NM_001034440.1|	1049	0	Bos taurus phosphatidylethanolamine binding protein 4 (PEBP4), mRNA	Q96S96	288	1e-94	Phosphatidylethanolamine-binding protein 4	.	.	.	.	pfam01161	PBP	Phosphatidylethanolamine-binding protein.	.	GO:0070062|extracellular exosome;GO:0005764|lysosome;	.	.	.
gene11454	473	977	892	717.407	296	324	290	334.221	2.1465	1.10199	7.43054e-05	0.00226739	up	yes	R3HCC1	protein_coding	chrNC_037335.1:70404873-70413064:+	gi|359068349|ref|XP_002689826.2|	2003	0	PREDICTED: R3H and coiled-coil domain-containing protein 1 isoform X1 [Bos taurus]	gi|982986597|ref|XM_015464612.1|	1664	0	PREDICTED: Bos taurus R3H domain and coiled-coil containing 1 (R3HCC1), transcript variant X1, mRNA	Q9Y3T6	556	0	R3H and coiled-coil domain-containing protein 1	.	.	.	.	pfam01424	R3H	R3H domain. The name of the R3H domain comes from the characteristic spacing of the most conserved arginine and histidine residues. The function of the domain is predicted to be binding ssDNA.	.	GO:0035145|exon-exon junction complex;	GO:0003676|nucleic acid binding;	.	.
gene11464	344	515	530	421.203	133	108	120	132.663	3.175	1.66676	3.94692e-08	3.66807e-06	up	yes	STC1	protein_coding	chrNC_037335.1:70977493-70990673:-	gi|803011834|ref|XP_004004231.2|	1411	0	PREDICTED: stanniocalcin-1 [Ovis aries]	gi|91680536|ref|NM_176669.3|	2476	0	Bos taurus stanniocalcin 1 (STC1), mRNA	Q9N0T1	511	8e-175	Stanniocalcin-1	.	.	.	.	pfam03298	Stanniocalcin	Stanniocalcin family.	GO:0006874|cellular calcium ion homeostasis;GO:0035988|chondrocyte proliferation;GO:0001886|endothelial cell morphogenesis;GO:0003421|growth plate cartilage axis specification;GO:0051926|negative regulation of calcium ion transport;GO:0010596|negative regulation of endothelial cell migration;GO:1903403|negative regulation of renal phosphate excretion;GO:0090280|positive regulation of calcium ion …	GO:0005737|cytoplasm;GO:0005615|extracellular space;GO:0005634|nucleus;	GO:0005179|hormone activity;	.	.
gene11465	30	32	47	32.7404	0	0	1	0.360973	90.7004	6.50304	6.7368e-09	7.2806e-07	up	yes	LOC539009	protein_coding	chrNC_037335.1:71366038-71367425:-	gi|743702310|ref|XP_010944356.1|	1703	0	PREDICTED: ras-related GTP-binding protein A [Camelus bactrianus]	gi|982986607|ref|XM_001790289.6|	1367	0	PREDICTED: Bos taurus ras-related GTP-binding protein A (LOC539009), transcript variant X2, mRNA	Q63486	649	0	Ras-related GTP-binding protein A	.	.	.	.	pfam04670	Gtr1_RagA	Gtr1/RagA G protein conserved region. GTR1 was first identified in S. cerevisiae as a suppressor of a mutation in RCC1. Biochemical analysis revealed that Gtr1 is in fact a G protein of the Ras family. The RagA/B proteins are the human homologues of Gtr1. Included in this family is the human Rag C, a novel protein that has been shown to interact with RagA/B.	GO:0006915|apoptotic process;GO:0008219|cell death;GO:0034613|cellular protein localization;GO:0034198|cellular response to amino acid starvation;GO:0071230|cellular response to amino acid stimulus;GO:0009267|cellular response to starvation;GO:0019048|modulation by virus of host morphology or physiology;GO:0010507|negative regulation of autophagy;GO:0045919|positive regulation of cytolysis;GO:003…	GO:0005737|cytoplasm;GO:0034448|EGO complex;GO:1990130|Iml1 complex;GO:1990131|Gtr1-Gtr2 GTPase complex;GO:0005764|lysosome;GO:0005634|nucleus;	GO:0005525|GTP binding;GO:0003924|GTPase activity;GO:0051219|phosphoprotein binding;GO:0046982|protein heterodimerization activity;GO:0042803|protein homodimerization activity;GO:0031625|ubiquitin protein ligase binding;	K16185	RRAGA_B; Ras-related GTP-binding protein A/B
gene11478	34	94	25	47.3447	12	6	17	12.8237	3.69197	1.88439	0.00216986	0.0326843	up	yes	CDCA2	protein_coding	chrNC_037335.1:72822079-72865586:+	gi|114051259|ref|NP_001039659.1|	4949	0	cell division cycle-associated protein 2 [Bos taurus]	gi|742119261|ref|XM_010840167.1|	3605	0	PREDICTED: Bison bison bison cell division cycle associated 2 (CDCA2), mRNA	Q29RT4	1907	0	Cell division cycle-associated protein 2	.	.	.	.	pfam15276	PP1_bind	Protein phosphatase 1 binding. This domain contains a protein phosphatase 1 (PP1) binding site.	GO:0007049|cell cycle;GO:0051301|cell division;GO:0035307|positive regulation of protein dephosphorylation;	GO:0005634|nucleus;	.	K17590	CDCA2; cell division cycle-associated protein 2
gene11523	1566	1206	1309	1205.39	307	622	434	499.675	2.41234	1.27043	0.00224919	0.03351	up	yes	MYORG	protein_coding	chrNC_037335.1:75740382-75764994:-	gi|741936412|ref|XP_010806407.1|	5107	0	PREDICTED: spermatid-specific manchette-related protein 1 isoform X2 [Bos taurus]	gi|982934058|ref|XM_010808105.2|	5261	0	PREDICTED: Bos taurus chromosome 8 open reading frame, human C9orf24 (C8H9orf24), transcript variant X3, mRNA	Q6NSJ0	1265	0	Myogenesis-regulating glycosidase	TM0308	142	3e-33	COG1501	pfam15181	SMRP1	Spermatid-specific manchette-related protein 1. This family of proteins, SMRP1, is thought to have a role in spermatogenesis and may be involved in differentiation or function of ciliated cells. This family of proteins is found in eukaryotes. Proteins in this family are typically approximately 260 amino acids in length.	GO:0005975|carbohydrate metabolic process;GO:0043568|positive regulation of insulin-like growth factor receptor signaling pathway;GO:0051897|positive regulation of protein kinase B signaling;GO:0048741|skeletal muscle fiber development;	GO:0005789|endoplasmic reticulum membrane;GO:0016021|integral component of membrane;GO:0031965|nuclear membrane;	GO:0004553|hydrolase activity, hydrolyzing O-glycosyl compounds;	.	.
gene11529	196	1017	416	512.134	181	187	242	223.634	2.29005	1.19538	8.59252e-05	0.00256436	up	yes	CNTFR	protein_coding	chrNC_037335.1:75920612-75958539:-	gi|432110797|gb|ELK34274.1|	1731	0	Ciliary neurotrophic factor receptor subunit alpha [Myotis davidii]	gi|514388116|ref|NM_001278571.1|	2054	0	Bos taurus ciliary neurotrophic factor receptor (CNTFR), mRNA	P26992	615	0	Ciliary neurotrophic factor receptor subunit alpha	.	.	.	.	pfam00041	fn3	Fibronectin type III domain.	GO:0003360|brainstem development;GO:0070120|ciliary neurotrophic factor-mediated signaling pathway;GO:0019221|cytokine-mediated signaling pathway;GO:0043524|negative regulation of neuron apoptotic process;GO:0007399|nervous system development;GO:0008284|positive regulation of cell proliferation;GO:0007548|sex differentiation;GO:0007165|signal transduction;GO:0060538|skeletal muscle organ developm…	GO:0031225|anchored component of membrane;GO:0016324|apical plasma membrane;GO:0070110|ciliary neurotrophic factor receptor complex;GO:0097059|CNTFR-CLCF1 complex;GO:0019898|extrinsic component of membrane;GO:0005886|plasma membrane;	GO:0004897|ciliary neurotrophic factor receptor activity;GO:0019955|cytokine binding;GO:0005102|receptor binding;	K05059	CNTFR; ciliary neurotrophic factor receptor
gene11632	4898	7867	5783	5630.77	2198	2687	2579	2738.59	2.05609	1.0399	6.05717e-05	0.00191806	up	yes	WNK2	protein_coding	chrNC_037335.1:84552362-84699277:+	gi|528959623|ref|XP_002689895.3|	7973	0	PREDICTED: serine/threonine-protein kinase WNK2 isoform X1 [Bos taurus]	gi|982986716|ref|XM_582977.9|	6883	0	PREDICTED: Bos taurus WNK lysine deficient protein kinase 2 (WNK2), transcript variant X1, mRNA	Q3UH66	2247	0	Serine/threonine-protein kinase WNK2	.	.	.	.	pfam00069	Pkinase	Protein kinase domain.	GO:0035556|intracellular signal transduction;GO:0050801|ion homeostasis;GO:0008285|negative regulation of cell proliferation;GO:0070373|negative regulation of ERK1 and ERK2 cascade;GO:0090263|positive regulation of canonical Wnt signaling pathway;GO:2000651|positive regulation of sodium ion transmembrane transporter activity;GO:0046777|protein autophosphorylation;GO:0006468|protein phosphorylatio…	GO:0005737|cytoplasm;GO:0005829|cytosol;GO:0005886|plasma membrane;	GO:0005524|ATP binding;GO:0004674|protein serine/threonine kinase activity;	K08867	WNK, PRKWNK; WNK lysine deficient protein kinase [EC:2.7.11.1]
gene11664	1442	1156	2077	1392.55	291	194	270	277.425	5.01957	2.32756	5.50971e-17	2.56254e-14	up	yes	GADD45G	protein_coding	chrNC_037335.1:88508019-88509569:-	gi|114052512|ref|NP_001039366.1|	833	1e-108	growth arrest and DNA damage-inducible protein GADD45 gamma [Bos taurus]	gi|742143287|ref|XM_010844790.1|	1077	0	PREDICTED: Bison bison bison growth arrest and DNA-damage-inducible, gamma (GADD45G), mRNA	Q2KIX1	325	4e-110	Growth arrest and DNA damage-inducible protein GADD45 gamma	.	.	.	.	pfam01248	Ribosomal_L7Ae	Ribosomal protein L7Ae/L30e/S12e/Gadd45 family. This family includes: Ribosomal L7A from metazoa, Ribosomal L8-A and L8-B from fungi, 30S ribosomal protein HS6 from archaebacteria, 40S ribosomal protein S12 from eukaryotes, Ribosomal protein L30 from eukaryotes and archaebacteria. Gadd45 and MyD118.	GO:0000185|activation of MAPKKK activity;GO:0006915|apoptotic process;GO:0030154|cell differentiation;GO:0007275|multicellular organismal development;GO:0043065|positive regulation of apoptotic process;GO:0046330|positive regulation of JNK cascade;GO:1900745|positive regulation of p38MAPK cascade;GO:0051726|regulation of cell cycle;GO:0006950|response to stress;	GO:0005737|cytoplasm;GO:0005634|nucleus;	.	K04402	GADD45; growth arrest and DNA-damage-inducible protein
gene1172	0	105	0	34.4104	0	0	0	0	Inf	Inf	6.20024e-10	8.75737e-08	up	yes	LCA5L	protein_coding	chrNC_037328.1:139470604-139512514:-	gi|594061460|ref|XP_006054810.1|	3372	0	PREDICTED: lebercilin-like protein isoform X1 [Bubalus bubalis]	gi|594061463|ref|XM_006054750.1|	2229	0	PREDICTED: Bubalus bubalis Leber congenital amaurosis 5-like (LCA5L), transcript variant X3, mRNA	.	.	.	.	.	.	.	.	pfam15619	Lebercilin	Ciliary protein causing Leber congenital amaurosis disease. Lebercilin is a family of eukaryotic ciliary proteins. Mutations in the gene, LCA5, are implicated in the disease Leber congenital amaurosis. In photoreceptors, lebercilin is uniquely localized at the cilium that bridges the inner and outer segments. Lebercilin functions as an integral element of selective protein transport through photo…	.	.	.	.	.
gene11752	1	47	1	15.9705	0	2	1	1.09495	14.5856	3.86647	0.000866921	0.0161873	up	yes	ACTL7B	protein_coding	chrNC_037335.1:98462724-98464130:-	gi|115496714|ref|NP_001069165.1|	2134	0	actin-like protein 7B [Bos taurus]	gi|115496713|ref|NM_001075697.1|	1407	0	Bos taurus actin like 7B (ACTL7B), mRNA	Q32L91	826	0	Actin-like protein 7B	YFL039c	301	2e-96	COG5277	pfam00022	Actin	Actin.	.	GO:0005737|cytoplasm;GO:0005856|cytoskeleton;	.	.	.
gene11753	0	26	0	8.52066	0	0	0	0	Inf	Inf	0.00158425	0.0259771	up	yes	ACTL7A	protein_coding	chrNC_037335.1:98466288-98467808:+	gi|84370183|ref|NP_001033659.1|	2294	0	actin-like protein 7A [Bos taurus]	gi|84370182|ref|NM_001038570.1|	1518	0	Bos taurus actin like 7A (ACTL7A), mRNA	Q32KZ2	888	0	Actin-like protein 7A	SPBC32H8.12c	320	2e-103	COG5277	pfam00022	Actin	Actin.	.	GO:0005737|cytoplasm;GO:0005856|cytoskeleton;GO:0005794|Golgi apparatus;GO:0001673|male germ cell nucleus;GO:0031514|motile cilium;GO:0032991|macromolecular complex;	.	.	.
gene11824	309	1193	739	698.463	123	255	186	206.696	3.37917	1.75667	0.000252995	0.00606571	up	yes	HDHD3	protein_coding	chrNC_037335.1:102631185-102634313:-	gi|62460484|ref|NP_001014896.1|	1305	7e-176	haloacid dehalogenase-like hydrolase domain-containing protein 3 [Bos taurus]	gi|62460483|ref|NM_001014896.1|	1603	0	Bos taurus haloacid dehalogenase like hydrolase domain containing 3 (HDHD3), mRNA	Q5E9D6	507	2e-177	Haloacid dehalogenase-like hydrolase domain-containing protein 3	alr4095	103	4e-24	COG1011	pfam13419	HAD_2	Haloacid dehalogenase-like hydrolase.	GO:0008152|metabolic process;	.	GO:0016787|hydrolase activity;	.	.
gene11863	155	327	317	244.918	106	109	110	119.328	2.05247	1.03736	0.00226484	0.0336378	up	yes	TRIM32	protein_coding	chrNC_037335.1:105876076-105887775:+	gi|115496330|ref|NP_001069292.1|	3296	0	E3 ubiquitin-protein ligase TRIM32 [Bos taurus]	gi|741937118|ref|XM_005210578.2|	3185	0	PREDICTED: Bos taurus tripartite motif containing 32 (TRIM32), transcript variant X4, mRNA	Q13049	1196	0	E3 ubiquitin-protein ligase TRIM32	.	.	.	.	pfam13445	zf-RING_UBOX	RING-type zinc-finger. This zinc-finger is a typical RING-type of plant ubiquitin ligases.	GO:0007014|actin ubiquitination;GO:0061564|axon development;GO:0045444|fat cell differentiation;GO:0045087|innate immune response;GO:0046716|muscle cell cellular homeostasis;GO:0048147|negative regulation of fibroblast proliferation;GO:1902230|negative regulation of intrinsic apoptotic signaling pathway in response to DNA damage;GO:1902187|negative regulation of viral release from host cell;GO:00…	GO:0005737|cytoplasm;GO:0005829|cytosol;GO:0005634|nucleus;GO:0005863|striated muscle myosin thick filament;	GO:0042802|identical protein binding;GO:0017022|myosin binding;GO:0043621|protein self-association;GO:0003723|RNA binding;GO:0030957|Tat protein binding;GO:0003713|transcription coactivator activity;GO:0031369|translation initiation factor binding;GO:0043130|ubiquitin binding;GO:0061630|ubiquitin protein ligase activity;GO:0004842|ubiquitin-protein transferase activity;GO:0008270|zinc ion binding;	K10607	TRIM32, HT2A; tripartite motif-containing protein 32 [EC:2.3.2.27]
gene12076	66	2	3	18.7779	2	1	0	1.11452	16.8484	4.07454	0.000202256	0.00511575	up	yes	TPD52L1	protein_coding	chrNC_037336.1:25985760-26078941:-	gi|555956059|ref|XP_005890182.1|	1088	3e-143	PREDICTED: tumor protein D53 [Bos mutus]	gi|115496771|ref|NM_001076033.1|	1463	0	Bos taurus tumor protein D52-like 1 (TPD52L1), mRNA	Q16890	313	8e-103	Tumor protein D53	.	.	.	.	pfam04201	TPD52	tumor protein D52 family. The hD52 gene was originally identified through its elevated expression level in human breast carcinoma. Cloning of D52 homologues from other species has indicated that D52 may play roles in calcium-mediated signal transduction and cell proliferation. Two human homologues of hD52, hD53 and hD54, have also been identified, demonstrating the existence of a novel gene/prote…	GO:0000086|G2/M transition of mitotic cell cycle;GO:2001235|positive regulation of apoptotic signaling pathway;GO:0046330|positive regulation of JNK cascade;GO:0043406|positive regulation of MAP kinase activity;	GO:0005737|cytoplasm;GO:0048471|perinuclear region of cytoplasm;	GO:0042802|identical protein binding;GO:0046982|protein heterodimerization activity;GO:0042803|protein homodimerization activity;	.	.
gene12117	39	196	153	121.387	32	42	59	48.6715	2.494	1.31846	0.00231214	0.0342439	up	yes	FAM184A	protein_coding	chrNC_037336.1:31953230-32076963:+	gi|803290175|ref|XP_012004756.1|	4699	0	PREDICTED: protein FAM184A isoform X5 [Ovis aries musimon]	gi|982987463|ref|XM_015464768.1|	5548	0	PREDICTED: Bos taurus family with sequence similarity 184 member A (FAM184A), transcript variant X8, mRNA	Q8NB25	1694	0	Protein FAM184A	.	.	.	.	pfam01576	Myosin_tail_1	Myosin tail. The myosin molecule is a multi-subunit complex made up of two heavy chains and four light chains it is a fundamental contractile protein found in all eukaryote cell types. This family consists of the coiled-coil myosin heavy chain tail region. The coiled-coil is composed of the tail from two molecules of myosin. These can then assemble into the macromolecular thick filament. The coil…	.	GO:0005615|extracellular space;	.	.	.
gene12185	16840	5247	6665	8155.4	2794	4418	3293	3854.34	2.1159	1.08127	0.001047	0.0187168	up	yes	REV3L	protein_coding	chrNC_037336.1:38930128-39108208:+	gi|329663970|ref|NP_001193101.1|	15961	0	DNA polymerase zeta catalytic subunit [Bos taurus]	gi|982934925|ref|XM_015472806.1|	10393	0	PREDICTED: Bos taurus REV3 like, DNA directed polymerase zeta catalytic subunit (REV3L), transcript variant X1, mRNA	O60673	5560	0	DNA polymerase zeta catalytic subunit	YPL167c	619	0	COG0417	pfam00136	DNA_pol_B	DNA polymerase family B. This region of DNA polymerase B appears to consist of more than one structural domain, possibly including elongation, DNA-binding and dNTP binding activities.	GO:0006261|DNA-dependent DNA replication;GO:0042276|error-prone translesion synthesis;	GO:0005730|nucleolus;GO:0005654|nucleoplasm;GO:0005634|nucleus;GO:0016035|zeta DNA polymerase complex;	GO:0051539|4 iron, 4 sulfur cluster binding;GO:0003677|DNA binding;GO:0003887|DNA-directed DNA polymerase activity;GO:0046872|metal ion binding;GO:0000166|nucleotide binding;	K02350	POLZ1, rev3; DNA polymerase zeta [EC:2.7.7.7]
gene12257	4306	4954	5985	4583.88	1297	2311	1580	1903.22	2.40848	1.26812	0.00083549	0.0157968	up	yes	BVES	protein_coding	chrNC_037336.1:44880414-44931248:+	gi|528909326|ref|XP_590718.4|	1723	0	PREDICTED: blood vessel epicardial substance isoform X1 [Bos taurus]	gi|982987604|ref|XM_005199388.3|	4808	0	PREDICTED: Bos taurus blood vessel epicardial substance (BVES), transcript variant X2, mRNA	B8Q0B2	610	0	Blood vessel epicardial substance	.	.	.	.	pfam04831	Popeye	Popeye protein conserved region. The function of Popeye proteins is not well understood. They are predominantly expressed in cardiac and skeletal muscle. This family represents a conserved region which includes three potential transmembrane domains.	GO:0090136|epithelial cell-cell adhesion;GO:0007507|heart development;GO:0040017|positive regulation of locomotion;GO:0001921|positive regulation of receptor recycling;GO:0008360|regulation of cell shape;GO:0043087|regulation of GTPase activity;GO:0002931|response to ischemia;GO:0007519|skeletal muscle tissue development;GO:0034446|substrate adhesion-dependent cell spreading;GO:0016192|vesicle-me…	GO:0005923|bicellular tight junction;GO:0005901|caveola;GO:0016021|integral component of membrane;GO:0016328|lateral plasma membrane;GO:0005886|plasma membrane;GO:0042383|sarcolemma;	GO:0030552|cAMP binding;GO:0005198|structural molecule activity;	.	.
gene1226	2161	1761	1529	1609.91	407	426	389	448.879	3.58651	1.84258	1.23613e-13	3.45764e-11	up	yes	PDXK	protein_coding	chrNC_037328.1:143782398-143813208:+	gi|115497140|ref|NP_001069119.1|	1511	0	pyridoxal kinase [Bos taurus]	gi|926684292|ref|XM_013966831.1|	2022	0	PREDICTED: Capra hircus pyridoxal (pyridoxine, vitamin B6) kinase (PDXK), mRNA	Q0II59	586	0	Pyridoxal kinase	SPAC6F6.11c	157	2e-40	COG2240	pfam00294	PfkB	pfkB family carbohydrate kinase. This family includes a variety of carbohydrate and pyrimidine kinases.	GO:0008283|cell proliferation;GO:0009443|pyridoxal 5'-phosphate salvage;	GO:0005829|cytosol;GO:0005654|nucleoplasm;	GO:0005524|ATP binding;GO:0031403|lithium ion binding;GO:0000287|magnesium ion binding;GO:0030955|potassium ion binding;GO:0042803|protein homodimerization activity;GO:0008478|pyridoxal kinase activity;GO:0030170|pyridoxal phosphate binding;GO:0031402|sodium ion binding;GO:0008270|zinc ion binding;	K00868	pdxK, pdxY; pyridoxine kinase [EC:2.7.1.35]
gene12279	145	5	99	69.834	14	16	29	21.5728	3.23714	1.69472	0.00123755	0.0214251	up	yes	SIM1	protein_coding	chrNC_037336.1:49486349-49554234:+	gi|555981519|ref|XP_005902674.1|	3957	0	PREDICTED: single-minded homolog 1 [Bos mutus]	gi|300794522|ref|NM_001192972.1|	2301	0	Bos taurus single-minded homolog 1 (Drosophila) (SIM1), mRNA	P81133	1489	0	Single-minded homolog 1	.	.	.	.	pfam06621	SIM_C	Single-minded protein C-terminus. This family represents the C-terminal region of the eukaryotic single-minded (SIM) protein. Drosophila single-minded acts as a positive master gene regulator in central nervous system midline formation. There are two homologues in mammals: SIM1 and SIM2, which are members of the basic-helix-loop-helix PAS family of transcription factors. SIM1 and SIM2 are novel h…	GO:0030154|cell differentiation;GO:0007399|nervous system development;GO:0006357|regulation of transcription from RNA polymerase II promoter;GO:0006351|transcription, DNA-templated;GO:0001657|ureteric bud development;	GO:0005634|nucleus;	GO:0003677|DNA binding;GO:0003700|transcription factor activity, sequence-specific DNA binding;GO:0046982|protein heterodimerization activity;GO:0000981|RNA polymerase II transcription factor activity, sequence-specific DNA binding;	K09100	SIM; single-minded
gene12290	4321	552	812	1556.44	592	663	557	665.645	2.33824	1.22542	3.60697e-06	0.000177646	up	yes	PNISR	protein_coding	chrNC_037336.1:50369882-50375033:+	gi|936626783|gb|ALH22614.1|	650	3e-71	splicing factor arginine/serine-rich 18 [Capra hircus]	gi|118151263|ref|NM_001078097.1|	3870	0	Bos taurus PNN-interacting serine/arginine-rich protein (PNISR), mRNA	Q8TF01	189	4e-48	Arginine/serine-rich protein PNISR	.	.	.	.	pfam11600	CAF-1_p150	Chromatin assembly factor 1 complex p150 subunit, N-terminal. CAF-1_p150 is a polypeptide subunit of CAF-1, which functions in depositing newly synthesized and acetylated histones H3/H4 into chromatin during DNA replication and repair. CAF-1_p150 includes the HP1 interaction site, the PEST, KER and ED interacting sites. CAF-1_p150 interacts directly with newly synthesized and acetylated histones …	.	GO:0005829|cytosol;GO:0016607|nuclear speck;	GO:0003723|RNA binding;	K13170	SFRS18; splicing factor, arginine/serine-rich 18
gene12310	1339	72	188	430.309	81	72	99	92.4346	4.65528	2.21887	4.56747e-12	9.94768e-10	up	yes	FHL5	protein_coding	chrNC_037336.1:53181874-53239359:-	gi|115496932|ref|NP_001069847.1|	1494	0	four and a half LIM domains protein 5 [Bos taurus]	gi|982935075|ref|XM_010808492.2|	5391	0	PREDICTED: Bos taurus four and a half LIM domains 5 (FHL5), transcript variant X1, mRNA	Q2YDK0	580	0	Four and a half LIM domains protein 5	.	.	.	.	pfam00412	LIM	LIM domain. This family represents two copies of the LIM structural domain.	GO:0045944|positive regulation of transcription from RNA polymerase II promoter;	GO:0005634|nucleus;	GO:0046872|metal ion binding;GO:0003713|transcription coactivator activity;	.	.
gene12329	410	532	694	494.344	157	161	183	183.825	2.68921	1.42718	1.01454e-06	6.185e-05	up	yes	BACH2	protein_coding	chrNC_037336.1:59951496-60344970:+	gi|742096103|ref|XP_010833019.1|	3953	0	PREDICTED: transcription regulator protein BACH2 isoform X1 [Bison bison bison]	gi|982987658|ref|XM_010798923.2|	4385	0	PREDICTED: Bos taurus BTB and CNC homology 1, basic leucine zipper transcription factor 2 (BACH2), transcript variant X2, mRNA	Q9BYV9	1433	0	Transcription regulator protein BACH2	.	.	.	.	pfam00651	BTB	BTB/POZ domain. The BTB (for BR-C, ttk and bab) or POZ (for Pox virus and Zinc finger) domain is present near the N-terminus of a fraction of zinc finger (pfam00096) proteins and in proteins that contain the pfam01344 motif such as Kelch and a family of pox virus proteins. The BTB/POZ domain mediates homomeric dimerization and in some instances heteromeric dimerization. The structure of the dimer…	GO:0051170|nuclear import;GO:0016567|protein ubiquitination;GO:0006366|transcription from RNA polymerase II promoter;	GO:0031463|Cul3-RING ubiquitin ligase complex;GO:0005829|cytosol;GO:0005634|nucleus;	GO:0003700|transcription factor activity, sequence-specific DNA binding;GO:0000980|RNA polymerase II distal enhancer sequence-specific DNA binding;GO:0000981|RNA polymerase II transcription factor activity, sequence-specific DNA binding;GO:0001206|transcriptional repressor activity, RNA polymerase II distal enhancer sequence-specific binding;	K09042	BACH; transcription regulator BACH
gene12337	526	699	946	656.7	112	197	163	172.997	3.79601	1.92449	3.48749e-08	3.31672e-06	up	yes	ANKRD6	protein_coding	chrNC_037336.1:60560036-60742895:-	gi|741937872|ref|XP_010806798.1|	3571	0	PREDICTED: ankyrin repeat domain-containing protein 6 isoform X2 [Bos taurus]	gi|982935082|ref|XM_015472834.1|	3980	0	PREDICTED: Bos taurus ankyrin repeat domain 6 (ANKRD6), transcript variant X3, mRNA	Q9Y2G4	1255	0	Ankyrin repeat domain-containing protein 6	all2748	123	1e-28	COG0666	pfam12796	Ank_2	Ankyrin repeats (3 copies).	GO:0090090|negative regulation of canonical Wnt signaling pathway;GO:0046330|positive regulation of JNK cascade;GO:2000096|positive regulation of Wnt signaling pathway, planar cell polarity pathway;	GO:0005737|cytoplasm;GO:0043231|intracellular membrane-bounded organelle;GO:0005634|nucleus;	.	.	.
gene12463	2419	136	137	717.093	147	198	184	194.026	3.69585	1.88591	6.37958e-11	1.10313e-08	up	yes	VNN1	protein_coding	chrNC_037336.1:70835457-70854106:-	gi|440912692|gb|ELR62240.1|	2765	0	Pantetheinase [Bos mutus]	gi|594070976|ref|XM_006059301.1|	1645	0	PREDICTED: Bubalus bubalis vanin 1 (VNN1), transcript variant X1, mRNA	Q58CQ9	1041	0	Pantetheinase	PAB1449	73.6	2e-13	COG0388	pfam00795	CN_hydrolase	Carbon-nitrogen hydrolase. This family contains hydrolases that break carbon-nitrogen bonds. The family includes: Nitrilase EC:3.5.5.1, Aliphatic amidase EC:3.5.1.4, Biotidinase EC:3.5.1.12, Beta-ureidopropionase EC:3.5.1.6. Nitrilase-related proteins generally have a conserved E-K-C catalytic triad, and are multimeric alpha-beta-beta-alpha sandwich proteins.	GO:0015939|pantothenate metabolic process;	GO:0031225|anchored component of membrane;GO:0005886|plasma membrane;	GO:0017159|pantetheine hydrolase activity;	K08069	VNN; pantetheine hydrolase [EC:3.5.1.92]
gene12467	503	47	124	184.579	36	49	32	42.9892	4.29362	2.1022	1.09965e-07	9.17374e-06	up	yes	VNN2	protein_coding	chrNC_037336.1:70886776-70916016:-	gi|742141235|ref|XP_010842586.1|	2740	0	PREDICTED: vascular non-inflammatory molecule 2 isoform X1 [Bison bison bison]	gi|942032763|ref|XM_005887737.2|	1941	0	PREDICTED: Bos mutus vascular non-inflammatory molecule 2 (LOC102269960), transcript variant X2, mRNA	O95498	858	0	Vascular non-inflammatory molecule 2	PAB1449	76.6	1e-14	COG0388	pfam00795	CN_hydrolase	Carbon-nitrogen hydrolase. This family contains hydrolases that break carbon-nitrogen bonds. The family includes: Nitrilase EC:3.5.5.1, Aliphatic amidase EC:3.5.1.4, Biotidinase EC:3.5.1.12, Beta-ureidopropionase EC:3.5.1.6. Nitrilase-related proteins generally have a conserved E-K-C catalytic triad, and are multimeric alpha-beta-beta-alpha sandwich proteins.	GO:0015939|pantothenate metabolic process;	GO:0031225|anchored component of membrane;GO:0005576|extracellular region;GO:0005886|plasma membrane;	GO:0017159|pantetheine hydrolase activity;	K08069	VNN; pantetheine hydrolase [EC:3.5.1.92]
gene12553	10103	9722	10639	9086.61	3354	4699	3938	4399.6	2.06533	1.04637	9.35288e-05	0.00275953	up	yes	HIVEP2	protein_coding	chrNC_037336.1:80195042-80415334:-	gi|528961171|ref|XP_005211057.1|	11308	0	PREDICTED: transcription factor HIVEP2 [Bos taurus]	gi|982987972|ref|XM_015464844.1|	9795	0	PREDICTED: Bos taurus human immunodeficiency virus type I enhancer binding protein 2 (HIVEP2), transcript variant X1, mRNA	P31629	3930	0	Transcription factor HIVEP2	.	.	.	.	pfam07223	DUF1421	Protein of unknown function (DUF1421). This family represents a conserved region approximately 350 residues long within a number of plant proteins of unknown function.	GO:0007275|multicellular organismal development;GO:0006355|regulation of transcription, DNA-templated;GO:0007165|signal transduction;GO:0006366|transcription from RNA polymerase II promoter;	GO:0005654|nucleoplasm;GO:0005634|nucleus;	GO:0003677|DNA binding;GO:0003700|transcription factor activity, sequence-specific DNA binding;GO:0046872|metal ion binding;GO:0000981|RNA polymerase II transcription factor activity, sequence-specific DNA binding;GO:0043565|sequence-specific DNA binding;GO:0044212|transcription regulatory region DNA binding;	K09239	HIVEP; human immunodeficiency virus type I enhancer-binding protein
gene12640	2070	4943	3768	3316.63	1016	1099	1086	1175.08	2.82246	1.49696	4.64826e-09	5.24472e-07	up	yes	ESR1	protein_coding	chrNC_037336.1:88683050-89098471:+	gi|47824866|ref|NP_001001443.1|	2764	0	estrogen receptor [Bos taurus]	gi|965846086|ref|XM_012137954.2|	4917	0	PREDICTED: Ovis aries musimon estrogen receptor 1 (ESR1), transcript variant X5, mRNA	P49884	1069	0	Estrogen receptor	.	.	.	.	pfam00105	zf-C4	Zinc finger, C4 type (two domains). In nearly all cases, this is the DNA binding domain of a nuclear hormone receptor. The alignment contains two Zinc finger domains that are too dissimilar to be aligned with each other.	GO:0071392|cellular response to estradiol stimulus;GO:0030518|intracellular steroid hormone receptor signaling pathway;GO:0043433|negative regulation of sequence-specific DNA binding transcription factor activity;GO:0043124|negative regulation of I-kappaB kinase/NF-kappaB signaling;GO:0007200|phospholipase C-activating G-protein coupled receptor signaling pathway;GO:0007204|positive regulation of…	GO:0005794|Golgi apparatus;GO:0005634|nucleus;GO:0005886|plasma membrane;	GO:0003700|transcription factor activity, sequence-specific DNA binding;GO:0030284|estrogen receptor activity;GO:0043565|sequence-specific DNA binding;GO:0005496|steroid binding;GO:0008270|zinc ion binding;	K08550	NR3A1, ESR1; estrogen receptor alpha
gene12678	241	253	253	223.425	75	94	74	89.2414	2.5036	1.324	0.000142206	0.00390124	up	yes	ZDHHC14	protein_coding	chrNC_037336.1:94011749-94302733:+	gi|742123689|ref|XP_010839171.1|	2394	0	PREDICTED: probable palmitoyltransferase ZDHHC14 isoform X1 [Bison bison bison]	gi|742123688|ref|XM_010840869.1|	2372	0	PREDICTED: Bison bison bison zinc finger, DHHC-type containing 14 (ZDHHC14), transcript variant X1, mRNA	Q8IZN3	855	0	Probable palmitoyltransferase ZDHHC14	SPBC3H7.09	152	3e-39	COG5273	pfam01529	zf-DHHC	DHHC palmitoyltransferase. This family includes the well known DHHC zinc binding domain as well as three of the four conserved transmembrane regions found in this family of palmitoyltransferase enzymes.	GO:0018345|protein palmitoylation;	GO:0005783|endoplasmic reticulum;GO:0016021|integral component of membrane;	GO:0016409|palmitoyltransferase activity;GO:0019706|protein-cysteine S-palmitoyltransferase activity;	K16675	ZDHHC9_14_18; palmitoyltransferase ZDHHC9/14/18 [EC:2.3.1.225]
gene12680	5199	866	921	1921.64	333	188	264	288.755	6.65492	2.73442	1.13574e-11	2.18944e-09	up	yes	SYNJ2	protein_coding	chrNC_037336.1:94544408-94655538:+	gi|528909644|ref|XP_596626.5|	5702	0	PREDICTED: synaptojanin-2 isoform X1 [Bos taurus]	gi|982988157|ref|XM_015464876.1|	6581	0	PREDICTED: Bos taurus synaptojanin 2 (SYNJ2), transcript variant X6, mRNA	O15056	1807	0	Synaptojanin-2	SPBC2G2.02_2	253	3e-70	COG5411	pfam08952	DUF1866	Domain of unknown function (DUF1866). This domain, found in Synaptojanin, has no known function.	GO:0061024|membrane organization;GO:0006661|phosphatidylinositol biosynthetic process;GO:0046856|phosphatidylinositol dephosphorylation;	GO:0030424|axon;GO:0005856|cytoskeleton;GO:0005829|cytosol;GO:0045121|membrane raft;GO:0005886|plasma membrane;	GO:0034596|phosphatidylinositol phosphate 4-phosphatase activity;GO:0052629|phosphatidylinositol-3,5-bisphosphate 3-phosphatase activity;GO:0043813|phosphatidylinositol-3,5-bisphosphate 5-phosphatase activity;GO:0004438|phosphatidylinositol-3-phosphatase activity;GO:0004439|phosphatidylinositol-4,5-bisphosphate 5-phosphatase activity;GO:0003723|RNA binding;	.	.
gene12689	1116	1300	1398	1146.24	378	562	451	510.33	2.24608	1.16741	1.43291e-05	0.000579069	up	yes	DYNLT1	protein_coding	chrNC_037336.1:95047826-95055238:-	gi|743739270|ref|XP_010964062.1|	635	1e-80	PREDICTED: dynein light chain Tctex-type 1 [Camelus bactrianus]	gi|79158750|gb|BC108160.1|	732	0	Bos taurus TCTEL1 protein, mRNA (cDNA clone MGC:134363 IMAGE:8057994), complete cds	P63172	236	2e-77	Dynein light chain Tctex-type 1	.	.	.	.	pfam03645	Tctex-1	Tctex-1 family. Tctex-1 is a dynein light chain. It has been shown that Tctex-1 can bind to the cytoplasmic tail of rhodopsin. C-terminal rhodopsin mutations responsible for retinitis pigmentosa inhibit this interaction.	GO:0051301|cell division;GO:0000132|establishment of mitotic spindle orientation;GO:0019060|intracellular transport of viral protein in host cell;GO:0075521|microtubule-dependent intracellular transport of viral material towards nucleus;GO:0050768|negative regulation of neurogenesis;GO:0043312|neutrophil degranulation;GO:0008277|regulation of G-protein coupled receptor protein signaling pathway;G…	GO:0005868|cytoplasmic dynein complex;GO:0005881|cytoplasmic microtubule;GO:0005576|extracellular region;GO:0005794|Golgi apparatus;GO:0043657|host cell;GO:0034774|secretory granule lumen;GO:0005819|spindle;	GO:0042802|identical protein binding;GO:0003774|motor activity;	K10420	DYNLT; dynein light chain Tctex-type 1
gene1272	76	175	74	99.885	16	24	25	23.8123	4.19468	2.06856	1.22176e-05	0.000507393	up	yes	PCBP3	protein_coding	chrNC_037328.1:145395840-145625230:+	gi|741915565|ref|XP_010800006.1|	1999	0	PREDICTED: poly(rC)-binding protein 3 isoform X1 [Bos taurus]	gi|982912500|ref|XM_010801704.2|	2245	0	PREDICTED: Bos taurus poly(rC) binding protein 3 (PCBP3), transcript variant X1, mRNA	P57722	690	0	Poly(rC)-binding protein 3	.	.	.	.	pfam00013	KH_1	KH domain. KH motifs bind RNA in vitro. Autoantibodies to Nova, a KH domain protein, cause paraneoplastic opsoclonus ataxia.	GO:0000122|negative regulation of transcription from RNA polymerase II promoter;	GO:0005737|cytoplasm;	GO:1990829|C-rich single-stranded DNA binding;GO:0003690|double-stranded DNA binding;GO:0003723|RNA binding;GO:0001227|transcriptional repressor activity, RNA polymerase II transcription regulatory region sequence-specific binding;	.	.
gene1275	13226	13616	16854	13085.4	4907	3958	4975	5082.46	2.57463	1.36436	7.68847e-07	4.82976e-05	up	yes	COL6A1	protein_coding	chrNC_037328.1:145668730-145687976:+	gi|219804724|ref|NP_001137337.1|	4186	0	collagen alpha-1(VI) chain precursor [Bos taurus]	gi|219804723|ref|NM_001143865.1|	4066	0	Bos taurus collagen type VI alpha 1 (COL6A1), mRNA	Q04857	1484	0	Collagen alpha-1(VI) chain	.	.	.	.	pfam00092	VWA	von Willebrand factor type A domain.	GO:0007155|cell adhesion;GO:0071230|cellular response to amino acid stimulus;GO:0035987|endodermal cell differentiation;GO:0070208|protein heterotrimerization;	GO:0005581|collagen trimer;GO:0031012|extracellular matrix;GO:0005576|extracellular region;GO:0005615|extracellular space;GO:0032991|macromolecular complex;GO:0042383|sarcolemma;	GO:0048407|platelet-derived growth factor binding;	K06238	COL6A; collagen, type VI, alpha
gene1276	13707	16399	21461	15537.7	6116	4173	5756	5895.16	2.63568	1.39817	7.84547e-07	4.89801e-05	up	yes	COL6A2	protein_coding	chrNC_037328.1:145807051-145838162:+	gi|741915482|ref|XP_010799975.1|	3363	0	PREDICTED: collagen alpha-2(VI) chain isoform X2 [Bos taurus]	gi|982912397|ref|XM_010801673.2|	2880	0	PREDICTED: Bos taurus collagen type VI alpha 2 (COL6A2), transcript variant X2, mRNA	P12110	1163	0	Collagen alpha-2(VI) chain	.	.	.	.	pfam00092	VWA	von Willebrand factor type A domain.	GO:0007155|cell adhesion;GO:0030198|extracellular matrix organization;GO:0070208|protein heterotrimerization;GO:0009749|response to glucose;	GO:0005581|collagen trimer;GO:0005788|endoplasmic reticulum lumen;GO:0070062|extracellular exosome;GO:0031012|extracellular matrix;GO:0005576|extracellular region;GO:0005615|extracellular space;GO:1903561|extracellular vesicle;GO:0032991|macromolecular complex;GO:0042383|sarcolemma;	.	K06238	COL6A; collagen, type VI, alpha
gene12793	403	166	198	220.242	79	94	90	96.5121	2.28202	1.19031	0.000516828	0.0108106	up	yes	DLL1	protein_coding	chrNC_037336.1:103921805-103932473:-	gi|741938875|ref|XP_010807105.1|	3628	0	PREDICTED: delta-like protein 1 [Bos taurus]	gi|982988415|ref|XM_015464935.1|	4544	0	PREDICTED: Bos taurus delta-like 1 (Drosophila) (DLL1), mRNA	O00548	1233	0	Delta-like protein 1	.	.	.	.	pfam07657	MNNL	N terminus of Notch ligand. This entry represents a region of conserved sequence at the N terminus of several Notch ligand proteins.	GO:0014002|astrocyte development;GO:0030154|cell differentiation;GO:0001709|cell fate determination;GO:0021688|cerebellar molecular layer formation;GO:0021693|cerebellar Purkinje cell layer structural organization;GO:0072583|clathrin-mediated endocytosis;GO:0007386|compartment pattern specification;GO:0007368|determination of left/right symmetry;GO:0097102|endothelial tip cell fate specification;…	GO:0005912|adherens junction;GO:0016324|apical plasma membrane;GO:0031410|cytoplasmic vesicle;GO:0005576|extracellular region;GO:0005887|integral component of plasma membrane;GO:0045121|membrane raft;GO:0005886|plasma membrane;	GO:0005509|calcium ion binding;GO:0005112|Notch binding;GO:0097110|scaffold protein binding;GO:0030957|Tat protein binding;	K06051	DLL; delta
gene12824	5947	5492	9248	6190.01	2131	1510	1860	2022.06	3.06124	1.61412	1.57057e-10	2.45013e-08	up	yes	NREP	protein_coding	chrNC_037337.1:2212319-2245527:+	gi|602731729|ref|XP_007451266.1|	403	3e-43	PREDICTED: neuronal regeneration-related protein-like [Lipotes vexillifer]	gi|157279998|ref|NM_001105045.1|	1938	0	Bos taurus neuronal regeneration related protein (NREP), mRNA	Q5NVD3	117	1e-29	Neuronal regeneration-related protein	.	.	.	.	pfam11092	Alveol-reg_P311	Neuronal protein 3.1 (p311). P311 has several PEST-like motifs and is found in neuron and muscle cells. P311 could have some function in myo-fibroblast transformation and prevention of fibrosis. It has also been identified as a potential regulator of alveolar generation.	.	GO:0005737|cytoplasm;	.	.	.
gene12859	746	1213	1542	1065.53	80	61	80	81.1655	13.1278	3.71456	1.93074e-40	6.88574e-37	up	yes	HRH2	protein_coding	chrNC_037337.1:5450060-5500059:-	gi|528961781|ref|XP_005211286.1|	1957	0	PREDICTED: histamine H2 receptor isoform X3 [Bos taurus]	gi|982988452|ref|XM_015464945.1|	2668	0	PREDICTED: Bos taurus histamine receptor H2 (HRH2), transcript variant X5, mRNA	P17124	572	0	Histamine H2 receptor	.	.	.	.	pfam00001	7tm_1	7 transmembrane receptor (rhodopsin family). This family contains, amongst other G-protein-coupled receptors (GCPRs), members of the opsin family, which have been considered to be typical members of the rhodopsin superfamily. They share several motifs, mainly the seven transmembrane helices, GCPRs of the rhodopsin superfamily. All opsins bind a chromophore, such as 11-cis-retinal. The function of…	GO:0001697|histamine-induced gastric acid secretion;GO:0006955|immune response;GO:0045907|positive regulation of vasoconstriction;	GO:0016021|integral component of membrane;GO:0005886|plasma membrane;	GO:0004969|histamine receptor activity;	K04150	HRH2; histamine receptor H2
gene12917	142	208	187	162.606	53	70	51	63.9085	2.54435	1.3473	0.000426947	0.00934144	up	yes	MTX3	protein_coding	chrNC_037337.1:10951634-10961474:-	gi|528910043|ref|XP_005193628.1|	1326	2e-178	PREDICTED: metaxin-3 isoform X3 [Bos taurus]	gi|965944647|ref|XM_004010213.3|	1595	0	PREDICTED: Ovis aries metaxin 3 (MTX3), transcript variant X5, mRNA	Q5HYI7	493	2e-170	Metaxin-3	.	.	.	.	pfam11801	Tom37_C	Tom37 C-terminal domain. The TOM37 protein is one of the outer membrane proteins that make up the TOM complex for guiding cytosolic mitochondrial beta-barrel proteins from the cytosol across the outer mitochondrial membrane into the intramembrane space. In conjunction with TOM70 it guides peptides without an MTS into TOM40, the protein that forms the passage through the outer membrane. It has hom…	GO:0006626|protein targeting to mitochondrion;	GO:0005741|mitochondrial outer membrane;	.	K17776	MTX; metaxin
gene12948	1145	3864	4364	2904.99	626	521	656	661.978	4.38836	2.13368	3.90801e-17	1.9224e-14	up	yes	IGDCC4	protein_coding	chrNC_037337.1:12315309-12354667:-	gi|359069114|ref|XP_002690569.2|	6001	0	PREDICTED: immunoglobulin superfamily DCC subclass member 4 isoform X1 [Bos taurus]	gi|982988544|ref|XM_015464960.1|	6302	0	PREDICTED: Bos taurus immunoglobulin superfamily, DCC subclass, member 4 (IGDCC4), transcript variant X1, mRNA	Q8TDY8	2038	0	Immunoglobulin superfamily DCC subclass member 4	.	.	.	.	pfam07679	I-set	Immunoglobulin I-set domain.	.	GO:0016021|integral component of membrane;GO:0005886|plasma membrane;	.	.	.
gene13014	1434	1345	1029	1130.54	582	331	531	530.683	2.13036	1.09109	0.00242043	0.0353096	up	yes	TLE3	protein_coding	chrNC_037337.1:16922722-16971882:-	gi|440900345|gb|ELR51501.1|	3819	0	Transducin-like enhancer protein 3, partial [Bos mutus]	gi|982936014|ref|XM_010808914.2|	5353	0	PREDICTED: Bos taurus transducin like enhancer of split 3 (TLE3), transcript variant X1, mRNA	Q04726	1390	0	Transducin-like enhancer protein 3	.	.	.	.	pfam03920	TLE_N	Groucho/TLE N-terminal Q-rich domain. The N-terminal domain of the Grouch/TLE co-repressor proteins are involved in oligomerization.	GO:0009887|organ morphogenesis;GO:0006355|regulation of transcription, DNA-templated;GO:0007165|signal transduction;GO:0006351|transcription, DNA-templated;GO:0016055|Wnt signaling pathway;	GO:0005654|nucleoplasm;GO:0005634|nucleus;	.	.	.
gene13030	60382	146172	143542	107725	19168	31801	24063	27521	3.91428	1.96875	9.86106e-06	0.000425637	up	yes	PKM	protein_coding	chrNC_037337.1:19137913-19164576:-	gi|73587283|gb|AAI02827.1|	2886	0	PKM2 protein [Bos taurus]	gi|741939199|ref|XR_809071.1|	2575	0	PREDICTED: Bos taurus pyruvate kinase, muscle (PKM), transcript variant X2, misc_RNA	P14618	1057	0	Pyruvate kinase PKM	SPAC4H3.10c	494	1e-164	COG0469	pfam00224	PK	Pyruvate kinase, barrel domain. This domain of the is actually a small beta-barrel domain nested within a larger TIM barrel. The active site is found in a cleft between the two domains.	GO:0031100|organ regeneration;GO:0061621|canonical glycolysis;GO:0032869|cellular response to insulin stimulus;GO:0001889|liver development;GO:0043312|neutrophil degranulation;GO:0012501|programmed cell death;GO:0051289|protein homotetramerization;GO:0009629|response to gravity;GO:0001666|response to hypoxia;GO:0014870|response to muscle inactivity;GO:0007584|response to nutrient;GO:0043403|skele…	GO:0005929|cilium;GO:0005737|cytoplasm;GO:0005829|cytosol;GO:0070062|extracellular exosome;GO:0031012|extracellular matrix;GO:0005576|extracellular region;GO:1903561|extracellular vesicle;GO:0005739|mitochondrion;GO:0043209|myelin sheath;GO:0005634|nucleus;GO:0001917|photoreceptor inner segment;GO:1902912|pyruvate kinase complex;GO:0034774|secretory granule lumen;GO:0031982|vesicle;	GO:0043531|ADP binding;GO:0005524|ATP binding;GO:0045296|cadherin binding;GO:0042802|identical protein binding;GO:0016301|kinase activity;GO:0000287|magnesium ion binding;GO:0023026|MHC class II protein complex binding;GO:0030955|potassium ion binding;GO:0004743|pyruvate kinase activity;GO:0003723|RNA binding;GO:0070324|thyroid hormone binding;	K00873	PK, pyk; pyruvate kinase [EC:2.7.1.40]
gene13041	2541	5357	3949	3630.65	1132	1700	1366	1540.07	2.35745	1.23723	1.32495e-05	0.000542677	up	yes	NEO1	protein_coding	chrNC_037337.1:19888560-20128317:+	gi|741884106|ref|XP_010808326.1|	7320	0	PREDICTED: neogenin isoform X2 [Bos taurus]	gi|982988664|ref|XM_010810024.2|	5215	0	PREDICTED: Bos taurus neogenin 1 (NEO1), transcript variant X2, mRNA	Q92859	2642	0	Neogenin	.	.	.	.	pfam06583	Neogenin_C	Neogenin C-terminus. This family represents the C-terminus of eukaryotic neogenin precursor proteins, which contains several potential phosphorylation sites. Neogenin is a member of the N-CAM family of cell adhesion molecules (and therefore contains multiple copies of pfam00047 and pfam00041) and is closely related to the DCC tumor suppressor gene product - these proteins may play an integral rol…	GO:0007411|axon guidance;GO:0007155|cell adhesion;GO:0055072|iron ion homeostasis;GO:0030513|positive regulation of BMP signaling pathway;	GO:0005794|Golgi apparatus;GO:0005887|integral component of plasma membrane;GO:0005654|nucleoplasm;GO:0005886|plasma membrane;GO:0098797|plasma membrane protein complex;	GO:0039706|co-receptor binding;GO:0038023|signaling receptor activity;	K06766	NEO1; neogenin
gene13050	0	26	0	8.52066	0	0	0	0	Inf	Inf	0.00158425	0.0259771	up	yes	TBC1D21	protein_coding	chrNC_037337.1:20690530-20704230:+	gi|578826661|ref|XP_006720472.1|	1821	0	PREDICTED: TBC1 domain family member 21 isoform X1 [Homo sapiens]	gi|942098669|ref|XM_005910274.2|	1103	0	PREDICTED: Bos mutus TBC1 domain family, member 21 (TBC1D21), transcript variant X1, mRNA	Q8IYX1	640	0	TBC1 domain family member 21	SPAC630.05	101	9e-22	COG5210	pfam00566	RabGAP-TBC	Rab-GTPase-TBC domain. Identification of a TBC domain in GYP6_YEAST and GYP7_YEAST, which are GTPase activator proteins of yeast Ypt6 and Ypt7, implies that these domains are GTPase activator proteins of Rab-like small GTPases.	GO:0090630|activation of GTPase activity;GO:0030154|cell differentiation;GO:0006886|intracellular protein transport;GO:0031338|regulation of vesicle fusion;GO:0007283|spermatogenesis;	GO:0001669|acrosomal vesicle;GO:0005856|cytoskeleton;GO:0012505|endomembrane system;GO:0070062|extracellular exosome;GO:0005622|intracellular;	GO:0003779|actin binding;GO:0005096|GTPase activator activity;	.	.
gene13060	1900	219	359	677.211	173	209	246	230.162	2.94233	1.55696	7.75335e-08	6.62308e-06	up	yes	ADCY4	protein_coding	chrNC_037337.1:20836833-20853209:+	gi|555997237|ref|XP_005910346.1|	5254	0	PREDICTED: adenylate cyclase type 4 isoform X1 [Bos mutus]	gi|594075479|ref|XM_006061451.1|	4084	0	PREDICTED: Bubalus bubalis adenylate cyclase 4 (ADCY4), transcript variant X2, mRNA	Q8NFM4	1908	0	Adenylate cyclase type 4	all0661	157	3e-39	COG2114	pfam00211	Guanylate_cyc	Adenylate and Guanylate cyclase catalytic domain.	GO:0007189|adenylate cyclase-activating G-protein coupled receptor signaling pathway;GO:0007193|adenylate cyclase-inhibiting G-protein coupled receptor signaling pathway;GO:0007188|adenylate cyclase-modulating G-protein coupled receptor signaling pathway;GO:0006171|cAMP biosynthetic process;GO:0071377|cellular response to glucagon stimulus;GO:0006182|cGMP biosynthetic process;GO:0007186|G-protein…	GO:0005737|cytoplasm;GO:0030425|dendrite;GO:0008074|guanylate cyclase complex, soluble;GO:0016021|integral component of membrane;GO:0016020|membrane;GO:0005886|plasma membrane;	GO:0004016|adenylate cyclase activity;GO:0005524|ATP binding;GO:0004383|guanylate cyclase activity;GO:0046872|metal ion binding;GO:0005080|protein kinase C binding;	K08044	ADCY4; adenylate cyclase 4 [EC:4.6.1.1]
gene13066	660	2062	1746	1384	309	567	393	465.439	2.97354	1.57218	0.000231436	0.00565819	up	yes	RABGGTA	protein_coding	chrNC_037337.1:20892675-20899746:+	gi|62751934|ref|NP_001015614.1|	2611	0	geranylgeranyl transferase type-2 subunit alpha [Bos taurus]	gi|62751933|ref|NM_001015614.1|	1656	0	Bos taurus Rab geranylgeranyltransferase alpha subunit (RABGGTA), mRNA	Q5EA80	1010	0	Geranylgeranyl transferase type-2 subunit alpha	SPCC1620.05	143	3e-36	COG5536	pfam07711	RabGGT_insert	Rab geranylgeranyl transferase alpha-subunit, insert domain. Rab geranylgeranyl transferase (RabGGT) catalyses the addition of two geranylgeranyl groups to the C-terminal cysteine residues of Rab proteins, which is crucial for membrane association and function of these proteins in intracellular vesicular trafficking. This domain is inserted between pfam01239 repeats. This domain adopts an Ig-like…	GO:0018344|protein geranylgeranylation;	GO:0005654|nucleoplasm;GO:0005968|Rab-protein geranylgeranyltransferase complex;	GO:0004663|Rab geranylgeranyltransferase activity;GO:0017137|Rab GTPase binding;GO:0008270|zinc ion binding;	K14050	RABGGTA; geranylgeranyl transferase type-2 subunit alpha [EC:2.5.1.60]
gene13132	881	982	824	804.496	322	323	377	374.977	2.14545	1.10128	3.7931e-05	0.00128376	up	yes	RBM23	protein_coding	chrNC_037337.1:21924877-21973043:+	gi|926701905|ref|XP_013822340.1|	1762	0	PREDICTED: probable RNA-binding protein 23 isoform X1 [Capra hircus]	gi|742233891|ref|XM_010831254.1|	1582	0	PREDICTED: Bison bison bison RNA binding motif protein 23 (RBM23), transcript variant X2, mRNA	Q86U06	568	0	Probable RNA-binding protein 23	.	.	.	.	pfam00076	RRM_1	RNA recognition motif. (a.k.a. RRM, RBD, or RNP domain). The RRM motif is probably diagnostic of an RNA binding protein. RRMs are found in a variety of RNA binding proteins, including various hnRNP proteins, proteins implicated in regulation of alternative splicing, and protein components of snRNPs. The motif also appears in a few single stranded DNA binding proteins. The RRM structure consists o…	GO:0006397|mRNA processing;	GO:0016020|membrane;GO:0005634|nucleus;	GO:0003723|RNA binding;	.	.
gene133	3522	3096	5596	3651.18	1525	1027	1413	1456.95	2.50605	1.32541	2.25745e-06	0.00012151	up	yes	ADAMTS1	protein_coding	chrNC_037328.1:9583735-9592432:+	gi|155371891|ref|NP_001094550.1|	4855	0	A disintegrin and metalloproteinase with thrombospondin motifs 1 [Bos taurus]	gi|155371890|ref|NM_001101080.1|	4255	0	Bos taurus ADAM metallopeptidase with thrombospondin type 1 motif 1 (ADAMTS1), mRNA	P97857	1543	0	A disintegrin and metalloproteinase with thrombospondin motifs 1	.	.	.	.	pfam05986	ADAM_spacer1	ADAM-TS Spacer 1. This family represents the Spacer-1 region from the ADAM-TS family of metalloproteinases.	GO:0060347|heart trabecula formation;GO:0001822|kidney development;GO:0016525|negative regulation of angiogenesis;GO:0001542|ovulation from ovarian follicle;GO:0010976|positive regulation of neuron projection development;	GO:0005604|basement membrane;GO:0031410|cytoplasmic vesicle;GO:0031012|extracellular matrix;	GO:0008201|heparin binding;GO:0004222|metalloendopeptidase activity;GO:0008270|zinc ion binding;	K08617	ADAMTS1; a disintegrin and metalloproteinase with thrombospondin motifs 1 [EC:3.4.24.-]
gene1330	2033	396	602	844.51	314	321	344	359.341	2.35017	1.23276	9.22414e-06	0.000403543	up	yes	ERG	protein_coding	chrNC_037328.1:150668908-150925161:-	gi|803319152|ref|XP_012017791.1|	2407	0	PREDICTED: transcriptional regulator ERG isoform X3 [Ovis aries musimon]	gi|982912473|ref|XM_015473972.1|	2802	0	PREDICTED: Bos taurus v-ets avian erythroblastosis virus E26 oncogene homolog (ERG), transcript variant X4, mRNA	P11308	914	0	Transcriptional regulator ERG	.	.	.	.	pfam00178	Ets	Ets-domain.	GO:0030154|cell differentiation;GO:0016477|cell migration;GO:0008283|cell proliferation;GO:0003197|endocardial cushion development;GO:0003199|endocardial cushion to mesenchymal transition involved in heart valve formation;GO:0007275|multicellular organismal development;GO:2000504|positive regulation of blood vessel remodeling;GO:0045944|positive regulation of transcription from RNA polymerase II …	GO:0005737|cytoplasm;GO:0005634|nucleus;	GO:0003682|chromatin binding;GO:0003677|DNA binding;GO:0000978|RNA polymerase II core promoter proximal region sequence-specific DNA binding;GO:0000981|RNA polymerase II transcription factor activity, sequence-specific DNA binding;GO:0001077|transcriptional activator activity, RNA polymerase II core promoter proximal region sequence-specific binding;	K09435	ERG; transcriptional regulator ERG
gene13324	286	105	78	132.904	38	61	48	53.9161	2.46502	1.3016	0.00134456	0.0228751	up	yes	LOC790312	protein_coding	chrNC_037337.1:26644437-26650567:-	gi|528965590|ref|XP_002690791.3|	1629	0	PREDICTED: LOW QUALITY PROTEIN: purine nucleoside phosphorylase [Bos taurus]	gi|982988909|ref|XM_015465013.1|	1041	0	PREDICTED: Bos taurus purine nucleoside phosphorylase (LOC790312), mRNA	P55859	551	0	Purine nucleoside phosphorylase	YLR209c	258	3e-82	COG0005	pfam01048	PNP_UDP_1	Phosphorylase superfamily. Members of this family include: purine nucleoside phosphorylase (PNP) Uridine phosphorylase (UdRPase) 5'-methylthioadenosine phosphorylase (MTA phosphorylase)	GO:0009116|nucleoside metabolic process;	GO:0005737|cytoplasm;GO:0005856|cytoskeleton;	GO:0004731|purine-nucleoside phosphorylase activity;	.	.
gene13329	2254	3588	2160	2426.68	329	977	610	701.71	3.45824	1.79004	0.00240969	0.0352207	up	yes	KLHL33	protein_coding	chrNC_037337.1:26692545-26702598:+	gi|982936487|ref|XP_010807374.2|	3819	0	PREDICTED: kelch-like protein 33 isoform X1 [Bos taurus]	gi|982936488|ref|XM_005211459.3|	4775	0	PREDICTED: Bos taurus kelch like family member 33 (KLHL33), transcript variant X2, mRNA	A6NCF5	859	0	Kelch-like protein 33	.	.	.	.	pfam07707	BACK	BTB And C-terminal Kelch. This domain is found associated with pfam00651 and pfam01344. The BACK domain is found juxtaposed to the BTB domain; they are separated by as little as two residues. This family appears to be closely related to the BTB domain (Finn RD, personal observation).	GO:0016567|protein ubiquitination;	GO:0031463|Cul3-RING ubiquitin ligase complex;	.	K13957	KLHL33; kelch-like protein 33
gene1335	5644	6757	9540	6615.29	2727	2502	2522	2847.84	2.32291	1.21593	2.40081e-06	0.000126847	up	yes	ETS2	protein_coding	chrNC_037328.1:151162151-151181633:+	gi|122692289|ref|NP_001073683.1|	2355	0	protein C-ets-2 [Bos taurus]	gi|122692288|ref|NM_001080214.1|	3440	0	Bos taurus v-ets avian erythroblastosis virus E26 oncogene homolog 2 (ETS2), mRNA	A1A4L6	911	0	Protein C-ets-2	.	.	.	.	pfam00178	Ets	Ets-domain.	GO:0030154|cell differentiation;GO:0006357|regulation of transcription from RNA polymerase II promoter;GO:0006351|transcription, DNA-templated;	GO:0005634|nucleus;	GO:0000981|RNA polymerase II transcription factor activity, sequence-specific DNA binding;GO:0043565|sequence-specific DNA binding;	.	.
gene1339	1276	722	697	783.231	96	151	100	127.394	6.14809	2.62014	1.97766e-14	6.2694e-12	up	yes	LOC530102	protein_coding	chrNC_037328.1:151564071-151743963:-	gi|982912677|ref|XP_015329636.1|	11308	0	PREDICTED: collagen alpha-6(VI) chain [Bos taurus]	gi|982977049|ref|XM_015462215.1|	6625	0	PREDICTED: Bos taurus collagen alpha-6(VI) chain (LOC530102), mRNA	A6NMZ7	3612	0	Collagen alpha-6(VI) chain	.	.	.	.	pfam00092	VWA	von Willebrand factor type A domain.	GO:0007155|cell adhesion;	GO:0005581|collagen trimer;GO:0031012|extracellular matrix;GO:0005576|extracellular region;	.	K06238	COL6A; collagen, type VI, alpha
gene1345	2310	2245	2348	2058.89	610	666	843	776.712	2.65077	1.40641	1.31765e-08	1.36209e-06	up	yes	SH3BP5	protein_coding	chrNC_037328.1:152285108-152366452:-	gi|329664898|ref|NP_001193217.1|	1881	0	SH3 domain-binding protein 5 [Bos taurus]	gi|999809038|ref|NM_001206288.2|	2580	0	Bos taurus SH3-domain binding protein 5 (BTK-associated) (SH3BP5), mRNA	O60239	621	0	SH3 domain-binding protein 5	.	.	.	.	pfam05276	SH3BP5	SH3 domain-binding protein 5 (SH3BP5). This family consists of several eukaryotic SH3 domain-binding protein 5 or c-Jun N-terminal kinase (JNK)-interacting proteins (SH3BP5 or Sab). Sab binds to and serves as a substrate for JNK in vitro, and has been found to interact with the Src homology 3 (SH3) domain of Bruton's tyrosine kinase (Btk). Inspection of the sequence of Sab reveals the presence of…	GO:0035556|intracellular signal transduction;GO:0061099|negative regulation of protein tyrosine kinase activity;GO:0007165|signal transduction;	GO:0005737|cytoplasm;GO:0005739|mitochondrion;GO:0016604|nuclear body;GO:0005654|nucleoplasm;	GO:0004860|protein kinase inhibitor activity;GO:0017124|SH3 domain binding;	.	.
gene13573	4847	3656	5809	4245.45	1168	1822	1651	1701.18	2.49559	1.31938	3.41236e-06	0.000170206	up	yes	RPS29	protein_coding	chrNC_037337.1:42627498-42629350:-	gi|759100021|ref|XP_011375277.1|	342	2e-38	PREDICTED: LOW QUALITY PROTEIN: 40S ribosomal protein S29 [Pteropus vampyrus]	gi|942050652|ref|XM_005894294.2|	295	8e-152	PREDICTED: Bos mutus ribosomal protein S29 (RPS29), transcript variant X2, mRNA	P62275	118	2e-34	40S ribosomal protein S29	YLR388w	82.4	8e-21	COG0199	pfam00253	Ribosomal_S14	Ribosomal protein S14p/S29e. This family includes both ribosomal S14 from prokaryotes and S29 from eukaryotes.	GO:0002181|cytoplasmic translation;GO:0043065|positive regulation of apoptotic process;	GO:0022627|cytosolic small ribosomal subunit;GO:0042788|polysomal ribosome;GO:0005791|rough endoplasmic reticulum;	GO:0003735|structural constituent of ribosome;GO:0008270|zinc ion binding;	K02980	RP-S29e, RPS29; small subunit ribosomal protein S29e
gene13598	721	937	577	672.19	228	288	293	296.677	2.26573	1.17998	1.81202e-05	0.000702972	up	yes	L2HGDH	protein_coding	chrNC_037337.1:43166823-43219854:-	gi|155371911|ref|NP_001094560.1|	2327	0	L-2-hydroxyglutarate dehydrogenase, mitochondrial precursor [Bos taurus]	gi|155371910|ref|NM_001101090.1|	3265	0	Bos taurus L-2-hydroxyglutarate dehydrogenase (L2HGDH), mRNA	A7MBI3	902	0	L-2-hydroxyglutarate dehydrogenase, mitochondrial	alr2826	334	6e-103	COG0579	pfam01266	DAO	FAD dependent oxidoreductase. This family includes various FAD dependent oxidoreductases: Glycerol-3-phosphate dehydrogenase EC:1.1.99.5, Sarcosine oxidase beta subunit EC:1.5.3.1, D-alanine oxidase EC:1.4.99.1, D-aspartate oxidase EC:1.4.3.1.	GO:0044267|cellular protein metabolic process;	GO:0016021|integral component of membrane;GO:0005739|mitochondrion;	GO:0047545|2-hydroxyglutarate dehydrogenase activity;	K00109	E1.1.99.2; 2-hydroxyglutarate dehydrogenase [EC:1.1.99.2]
gene13620	412	153	217	224.163	98	93	91	103.608	2.16358	1.11342	0.0010192	0.0183	up	yes	PTGDR	protein_coding	chrNC_037337.1:45157991-45165484:+	gi|147900255|ref|NP_001091503.1|	1325	1e-170	prostaglandin D2 receptor [Bos taurus]	gi|147900254|ref|NM_001098034.1|	3073	0	Bos taurus prostaglandin D2 receptor (DP) (PTGDR), mRNA	A5D7K8	514	5e-172	Prostaglandin D2 receptor	.	.	.	.	pfam00001	7tm_1	7 transmembrane receptor (rhodopsin family). This family contains, amongst other G-protein-coupled receptors (GCPRs), members of the opsin family, which have been considered to be typical members of the rhodopsin superfamily. They share several motifs, mainly the seven transmembrane helices, GCPRs of the rhodopsin superfamily. All opsins bind a chromophore, such as 11-cis-retinal. The function of…	GO:0046085|adenosine metabolic process;GO:0071799|cellular response to prostaglandin D stimulus;GO:0071380|cellular response to prostaglandin E stimulus;GO:0006954|inflammatory response;GO:0030238|male sex determination;GO:0030431|sleep;	GO:0016021|integral component of membrane;GO:0005886|plasma membrane;	GO:0004956|prostaglandin D receptor activity;GO:0004957|prostaglandin E receptor activity;GO:0001785|prostaglandin J receptor activity;	K04332	PTGDR; prostaglandin D2 receptor
gene13642	104	150	228	146.286	15	30	33	28.5283	5.12777	2.35833	1.96609e-07	1.48792e-05	up	yes	FBXL22	protein_coding	chrNC_037337.1:46403392-46407884:-	gi|803233395|ref|XP_011976843.1|	1052	2e-138	PREDICTED: F-box and leucine-rich protein 22 isoform X2 [Ovis aries musimon]	gi|402744137|ref|NM_001046156.2|	1364	0	Bos taurus F-box and leucine-rich repeat protein 22 (FBXL22), mRNA	Q2HJF2	397	7e-136	F-box and leucine-rich protein 22	.	.	.	.	pfam12937	F-box-like	F-box-like. This is an F-box-like family.	GO:0016567|protein ubiquitination;	GO:0030018|Z disc;	.	K10288	FBXL22; F-box and leucine-rich repeat protein 22
gene13654	45558	190111	205933	137423	17324	43820	29072	33050.8	4.15793	2.05586	0.000547035	0.0112979	up	yes	TPM1	protein_coding	chrNC_037337.1:46993263-47022966:-	gi|830074122|ref|XP_012584089.1|	914	8e-113	PREDICTED: tropomyosin alpha-1 chain isoform X6 [Condylura cristata]	gi|850484816|gb|CP011892.1|	1002	0	Ovis canadensis canadensis isolate 43U chromosome 7 sequence	Q63610	187	4e-52	Tropomyosin alpha-3 chain	.	.	.	.	pfam00261	Tropomyosin	Tropomyosin.	GO:0007015|actin filament organization;GO:0007420|brain development;GO:0006936|muscle contraction;	GO:0005884|actin filament;GO:0005903|brush border;GO:0005862|muscle thin filament tropomyosin;	GO:0051015|actin filament binding;GO:0008307|structural constituent of muscle;	K09290	TPM3; tropomyosin 3
gene13758	189	71	89	99.8596	28	34	39	37.021	2.69737	1.43156	0.00119581	0.0208162	up	yes	LYSMD2	protein_coding	chrNC_037337.1:58609344-58642587:+	gi|115497854|ref|NP_001068953.1|	895	1e-111	lysM and putative peptidoglycan-binding domain-containing protein 2 [Bos taurus]	gi|115497853|ref|NM_001075485.1|	1452	0	Bos taurus LysM domain containing 2 (LYSMD2), mRNA	.	.	.	.	YPO0370_2	54.3	1e-07	COG1388	pfam01476	LysM	LysM domain. The LysM (lysin motif) domain is about 40 residues long. It is found in a variety of enzymes involved in bacterial cell wall degradation. This domain may have a general peptidoglycan binding function. The structure of this domain is known.	.	.	.	.	.
gene13766	190	161	755	334.158	85	22	58	60.7804	5.49778	2.45885	0.00181569	0.0286682	up	yes	GLDN	protein_coding	chrNC_037337.1:58946643-59006602:-	gi|297479696|ref|XP_002690971.1|	2271	0	PREDICTED: gliomedin [Bos taurus]	gi|982989632|ref|XM_001250146.4|	3047	0	PREDICTED: Bos taurus gliomedin (GLDN), mRNA	Q6ZMI3	791	0	Gliomedin	.	.	.	.	pfam02191	OLF	Olfactomedin-like domain.	GO:0045162|clustering of voltage-gated sodium channels;GO:0032528|microvillus organization;	GO:0030424|axon;GO:0005581|collagen trimer;GO:0005615|extracellular space;GO:0016021|integral component of membrane;GO:0005886|plasma membrane;	GO:0086080|protein binding involved in heterotypic cell-cell adhesion;	K16364	GLDN; GLDN; gliomedin
gene13776	7020	4214	2886	4096.93	1439	1424	1300	1529.71	2.67824	1.42129	8.98581e-09	9.53064e-07	up	yes	TRPM7	protein_coding	chrNC_037337.1:59648210-59757063:+	gi|296483137|tpg|DAA25252.1|	9734	0	TPA: transient receptor potential cation channel, subfamily M, member 7-like [Bos taurus]	gi|329663921|ref|NM_001206166.1|	6310	0	Bos taurus transient receptor potential cation channel, subfamily M, member 7 (TRPM7), mRNA	Q96QT4	3643	0	Transient receptor potential cation channel subfamily M member 7	.	.	.	.	pfam02816	Alpha_kinase	Alpha-kinase family. This family is a novel family of eukaryotic protein kinase catalytic domains, which have no detectable similarity to conventional kinases. The family contains myosin heavy chain kinases and Elongation Factor-2 kinase and a bifunctional ion channel. This family is known as the alpha-kinase family. The structure of the kinase domain revealed unexpected similarity to eukaryotic …	GO:0031032|actomyosin structure organization;GO:0070588|calcium ion transmembrane transport;GO:0016340|calcium-dependent cell-matrix adhesion;GO:0010961|cellular magnesium ion homeostasis;GO:0070266|necroptotic process;GO:0046777|protein autophosphorylation;GO:0051262|protein tetramerization;	GO:0016021|integral component of membrane;GO:0005886|plasma membrane;GO:0001726|ruffle;	GO:0003779|actin binding;GO:0005524|ATP binding;GO:0005262|calcium channel activity;GO:0046872|metal ion binding;GO:0017022|myosin binding;GO:0004674|protein serine/threonine kinase activity;	K04982	TRPM7, CHAK1; transient receptor potential cation channel subfamily M member 7 [EC:2.7.11.1]
gene14025	642	254	283	337.476	132	148	144	155.632	2.16843	1.11665	0.000293918	0.00689053	up	yes	EXD2	protein_coding	chrNC_037337.1:80972083-81028519:+	gi|297479852|ref|XP_002691029.1|	3094	0	PREDICTED: exonuclease 3'-5' domain-containing protein 2 [Bos taurus]	gi|742153115|ref|XM_010846696.1|	3683	0	PREDICTED: Bison bison bison exonuclease 3'-5' domain containing 2 (EXD2), transcript variant X2, mRNA	Q9NVH0	1077	0	Exonuclease 3'-5' domain-containing protein 2	.	.	.	.	pfam01612	DNA_pol_A_exo1	3'-5' exonuclease. This domain is responsible for the 3'-5' exonuclease proofreading activity of Escherichia coli DNA polymerase I (polI) and other enzymes, it catalyses the hydrolysis of unpaired or mismatched nucleotides. This domain consists of the amino-terminal half of the Klenow fragment in Escherichia coli polI it is also found in the Werner syndrome helicase (WRN), focus forming activity …	GO:0000729|DNA double-strand break processing;GO:0006302|double-strand break repair;GO:0000724|double-strand break repair via homologous recombination;GO:0090305|nucleic acid phosphodiester bond hydrolysis;	GO:0005737|cytoplasm;GO:0005634|nucleus;	GO:0008408|3'-5' exonuclease activity;GO:0008852|exodeoxyribonuclease I activity;GO:0003676|nucleic acid binding;GO:0008310|single-stranded DNA 3'-5' exodeoxyribonuclease activity;	.	.
gene14059	548	169	149	243.967	43	102	85	84.1875	2.8979	1.53501	0.0030511	0.0419118	up	yes	RGS6	protein_coding	chrNC_037337.1:83454673-84066840:+	gi|528967073|ref|XP_005212157.1|	2872	0	PREDICTED: regulator of G-protein signaling 6 isoform X1 [Bos taurus]	gi|982990032|ref|XM_015465212.1|	3000	0	PREDICTED: Bos taurus regulator of G-protein signaling 6 (RGS6), transcript variant X4, mRNA	P49758	941	0	Regulator of G-protein signaling 6	.	.	.	.	pfam00615	RGS	Regulator of G protein signaling domain. RGS family members are GTPase-activating proteins for heterotrimeric G-protein alpha-subunits.	GO:0007186|G-protein coupled receptor signaling pathway;GO:0035556|intracellular signal transduction;GO:0009968|negative regulation of signal transduction;GO:0043547|positive regulation of GTPase activity;GO:0008277|regulation of G-protein coupled receptor protein signaling pathway;	GO:0005829|cytosol;GO:0019898|extrinsic component of membrane;GO:0005634|nucleus;GO:0005886|plasma membrane;	GO:0005096|GTPase activator activity;	K16449	RGS; regulator of G-protein signaling
gene14061	2145	1885	2055	1807.92	465	890	634	729.278	2.47905	1.30979	0.000855181	0.016034	up	yes	DPF3	protein_coding	chrNC_037337.1:84112006-84405625:-	gi|795432369|ref|XP_011760913.1|	1761	0	PREDICTED: zinc finger protein DPF3 isoform X3 [Macaca nemestrina]	gi|742186119|ref|XM_010855811.1|	11488	0	PREDICTED: Bison bison bison D4, zinc and double PHD fingers, family 3 (DPF3), transcript variant X4, mRNA	Q92784	676	0	Zinc finger protein DPF3	.	.	.	.	pfam14051	Requiem_N	N-terminal domain of DPF2/REQ. This putative domain has been detected on the human DPF2 protein and was subsequently targeted for structure determination by the Joint Center for Structural Genomics (JCSG). Possibly, the C-terminus extends by 30 amino acids and forms a separate domain. DPF2 interacts with estrogen related receptor alpha (Err-alpha), an orphan receptor which acts as a regulator in …	GO:0006325|chromatin organization;GO:0007399|nervous system development;GO:0006355|regulation of transcription, DNA-templated;GO:0006351|transcription, DNA-templated;	GO:0071565|nBAF complex;GO:0005654|nucleoplasm;	GO:0003676|nucleic acid binding;GO:0008270|zinc ion binding;	.	.
gene14127	98	0	0	25.5411	0	0	0	0	Inf	Inf	6.82649e-08	5.91996e-06	up	yes	LOC509034	protein_coding	chrNC_037337.1:86875770-86908135:+	gi|742141685|ref|XP_010842710.1|	2038	0	PREDICTED: feline leukemia virus subgroup C receptor-related protein 2-like [Bison bison bison]	gi|982990122|ref|XM_015465238.1|	1675	0	PREDICTED: Bos taurus feline leukemia virus subgroup C receptor-related protein 2 (LOC509034), mRNA	Q9UPI3	681	0	Feline leukemia virus subgroup C receptor-related protein 2	.	.	.	.	pfam07690	MFS_1	Major Facilitator Superfamily.	.	GO:0016021|integral component of membrane;GO:0005886|plasma membrane;	GO:0020037|heme binding;GO:0015232|heme transporter activity;	K08220	FLVCR, SLC49A1_2; MFS transporter, FLVCR family, feline leukemia virus subgroup C receptor-related protein
gene14176	1079	454	1406	861.809	70	28	48	53.7661	16.0289	4.0026	8.1366e-12	1.65818e-09	up	yes	DIO2	protein_coding	chrNC_037337.1:91490126-91504569:-	gi|58330899|ref|NP_001010992.1|	1418	2e-177	type II iodothyronine deiodinase [Bos taurus]	gi|965948716|ref|XM_015097211.1|	5340	0	PREDICTED: Ovis aries deiodinase, iodothyronine, type II (DIO2), transcript variant X1, mRNA	Q5I3B2	550	8e-179	Type II iodothyronine deiodinase	.	.	.	.	pfam00837	T4_deiodinase	Iodothyronine deiodinase. Iodothyronine deiodinase converts thyroxine (T4) to 3,5,3'-triiodothyronine (T3).	GO:0042446|hormone biosynthetic process;GO:0042403|thyroid hormone metabolic process;	GO:0016021|integral component of membrane;	GO:0004800|thyroxine 5'-deiodinase activity;	K17904	DIO2; type II thyroxine 5'-deiodinase [EC:1.97.1.10]
gene14184	47	117	121	87.754	27	34	14	27.6229	3.17685	1.6676	0.00182279	0.0287485	up	yes	TSHR	protein_coding	chrNC_037337.1:92281884-92430339:+	gi|296482885|tpg|DAA25000.1|	3894	0	TPA: thyrotropin receptor precursor [Bos taurus]	gi|402744600|ref|NM_174206.3|	2367	0	Bos taurus thyroid stimulating hormone receptor (TSHR), mRNA	Q27987	1498	0	Thyrotropin receptor	.	.	.	.	pfam00001	7tm_1	7 transmembrane receptor (rhodopsin family). This family contains, amongst other G-protein-coupled receptors (GCPRs), members of the opsin family, which have been considered to be typical members of the rhodopsin superfamily. They share several motifs, mainly the seven transmembrane helices, GCPRs of the rhodopsin superfamily. All opsins bind a chromophore, such as 11-cis-retinal. The function of…	GO:0007190|activation of adenylate cyclase activity;GO:0007189|adenylate cyclase-activating G-protein coupled receptor signaling pathway;GO:0007166|cell surface receptor signaling pathway;GO:1904588|cellular response to glycoprotein;GO:0009755|hormone-mediated signaling pathway;GO:0007399|nervous system development;GO:0045762|positive regulation of adenylate cyclase activity;GO:0030819|positive r…	GO:0016323|basolateral plasma membrane;GO:0005887|integral component of plasma membrane;GO:0005622|intracellular;GO:0005886|plasma membrane;	GO:0008528|G-protein coupled peptide receptor activity;GO:0044877|macromolecular complex binding;GO:0038023|signaling receptor activity;GO:0004996|thyroid-stimulating hormone receptor activity;	K04249	TSHR; thyroid stimulating hormone receptor
gene14278	663	214	265	324.312	125	94	99	116.954	2.77298	1.47144	4.75611e-06	0.000226538	up	yes	MALL	protein_coding	chrNC_037338.1:1774913-1807070:+	gi|114051896|ref|NP_001039580.1|	707	5e-86	MAL-like protein [Bos taurus]	gi|402693396|ref|NM_001046115.2|	1969	0	Bos taurus mal, T-cell differentiation protein-like (MALL), mRNA	Q91X49	228	6e-69	MAL-like protein	.	.	.	.	pfam01284	MARVEL	Membrane-associating domain. MARVEL domain-containing proteins are often found in lipid-associating proteins - such as Occludin and MAL family proteins. It may be part of the machinery of membrane apposition events, such as transport vesicle biogenesis.	GO:0001766|membrane raft polarization;GO:0042552|myelination;GO:0008104|protein localization;	GO:0030136|clathrin-coated vesicle;GO:0031410|cytoplasmic vesicle;GO:0000139|Golgi membrane;GO:0016021|integral component of membrane;GO:0045121|membrane raft;GO:0005886|plasma membrane;	GO:0019911|structural constituent of myelin sheath;	.	.
gene14289	226	80	68	106.003	31	29	44	38.1123	2.78132	1.47577	0.000719529	0.0140813	up	yes	ADRA2B	protein_coding	chrNC_037338.1:2253295-2254638:-	gi|331028819|ref|NP_001193557.1|	1990	0	alpha-2B adrenergic receptor [Bos taurus]	gi|331028818|ref|NM_001206628.1|	1344	0	Bos taurus adrenoceptor alpha 2B (ADRA2B), mRNA	O77700	670	0	Alpha-2B adrenergic receptor (Fragment)	.	.	.	.	pfam00001	7tm_1	7 transmembrane receptor (rhodopsin family). This family contains, amongst other G-protein-coupled receptors (GCPRs), members of the opsin family, which have been considered to be typical members of the rhodopsin superfamily. They share several motifs, mainly the seven transmembrane helices, GCPRs of the rhodopsin superfamily. All opsins bind a chromophore, such as 11-cis-retinal. The function of…	GO:0071880|adenylate cyclase-activating adrenergic receptor signaling pathway;GO:0007267|cell-cell signaling;GO:0030168|platelet activation;GO:0006940|regulation of smooth muscle contraction;GO:0019229|regulation of vasoconstriction;	GO:0005887|integral component of plasma membrane;GO:0005622|intracellular;	GO:0004935|adrenergic receptor activity;GO:0004938|alpha2-adrenergic receptor activity;	.	.
gene14397	418	723	1442	788.75	111	100	149	131.972	5.97665	2.57934	1.2673e-19	7.86028e-17	up	yes	FHL2	protein_coding	chrNC_037338.1:9268523-9316088:-	gi|440896699|gb|ELR48557.1|	1486	0	Four and a half LIM domains protein 2, partial [Bos mutus]	gi|594089054|ref|XM_006067897.1|	1455	0	PREDICTED: Bubalus bubalis four and a half LIM domains 2 (FHL2), transcript variant X3, mRNA	Q2KI95	572	0	Four and a half LIM domains protein 2	.	.	.	.	pfam00412	LIM	LIM domain. This family represents two copies of the LIM structural domain.	GO:0055014|atrial cardiac muscle cell development;GO:0060347|heart trabecula formation;GO:0043066|negative regulation of apoptotic process;GO:0000122|negative regulation of transcription from RNA polymerase II promoter;GO:0001649|osteoblast differentiation;GO:0009725|response to hormone;GO:0006351|transcription, DNA-templated;GO:0055015|ventricular cardiac muscle cell development;	GO:0005737|cytoplasm;GO:0005634|nucleus;	GO:0042802|identical protein binding;GO:0046872|metal ion binding;GO:0008134|transcription factor binding;	K14380	FHL2; four and a half LIM domains protein 2
gene14480	0	0	249	76.4733	1	10	5	5.84851	13.0757	3.70882	0.000823998	0.0156209	up	yes	VAX2	protein_coding	chrNC_037338.1:13482524-13508824:-	gi|300796717|ref|NP_001179242.1|	956	2e-126	ventral anterior homeobox 2 [Bos taurus]	gi|300796716|ref|NM_001192313.1|	858	0	Bos taurus ventral anterior homeobox 2 (VAX2), mRNA	Q9UIW0	337	8e-114	Ventral anterior homeobox 2	.	.	.	.	pfam00046	Homeobox	Homeobox domain.	GO:0007409|axonogenesis;GO:0009950|dorsal/ventral axis specification;GO:0007398|ectoderm development;GO:0048048|embryonic eye morphogenesis;GO:0030900|forebrain development;GO:0060041|retina development in camera-type eye;GO:0006351|transcription, DNA-templated;GO:0007601|visual perception;GO:0016055|Wnt signaling pathway;	GO:0005737|cytoplasm;GO:0005634|nucleus;	GO:0031490|chromatin DNA binding;GO:0003700|transcription factor activity, sequence-specific DNA binding;GO:0001162|RNA polymerase II intronic transcription regulatory region sequence-specific DNA binding;GO:0000981|RNA polymerase II transcription factor activity, sequence-specific DNA binding;GO:0001227|transcriptional repressor activity, RNA polymerase II transcription regulatory region sequenc…	K09318	VAX; homeobox protein ventral anterior
gene14536	194	178	176	162.948	62	68	45	64.3726	2.53133	1.33989	0.000408008	0.00898909	up	yes	QPCT	protein_coding	chrNC_037338.1:19792187-19822477:+	gi|555963458|ref|XP_005893809.1|	1777	0	PREDICTED: glutaminyl-peptide cyclotransferase [Bos mutus]	gi|31343553|ref|NM_177506.2|	2082	0	Bos taurus glutaminyl-peptide cyclotransferase (QPCT), mRNA	Q28120	648	0	Glutaminyl-peptide cyclotransferase	.	.	.	.	pfam04389	Peptidase_M28	Peptidase family M28.	GO:0017186|peptidyl-pyroglutamic acid biosynthetic process, using glutaminyl-peptide cyclotransferase;	GO:0005576|extracellular region;	GO:0016603|glutaminyl-peptide cyclotransferase activity;GO:0008270|zinc ion binding;	K00683	QPCT; glutaminyl-peptide cyclotransferase [EC:2.3.2.5]
gene14545	4843	5949	5032	4757.23	1665	2707	1782	2259.01	2.10589	1.07443	0.00272651	0.0385481	up	yes	ATL2	protein_coding	chrNC_037338.1:20672185-20740177:-	gi|594049233|ref|XP_006048999.1|	3049	0	PREDICTED: atlastin-2 isoform X1 [Bubalus bubalis]	gi|965925654|ref|XM_015094430.1|	3799	0	PREDICTED: Ovis aries atlastin GTPase 2 (ATL2), transcript variant X1, mRNA	Q6PA06	1088	0	Atlastin-2	.	.	.	.	pfam02263	GBP	Guanylate-binding protein, N-terminal domain. Transcription of the anti-viral guanylate-binding protein (GBP) is induced by interferon-gamma during macrophage induction. This family contains GBP1 and GPB2, both GTPases capable of binding GTP, GDP and GMP.	GO:0007029|endoplasmic reticulum organization;GO:1990809|endoplasmic reticulum tubular network membrane organization;GO:0007030|Golgi organization;GO:0051260|protein homooligomerization;	GO:0005783|endoplasmic reticulum;GO:0098826|endoplasmic reticulum tubular network membrane;GO:0016021|integral component of membrane;	GO:0005525|GTP binding;GO:0003924|GTPase activity;GO:0042802|identical protein binding;	K17339	ATL; atlastin [EC:3.6.5.-]
gene14688	640	210	571	410.986	41	80	76	72.1174	5.69884	2.51067	6.37938e-10	8.96602e-08	up	yes	EML6	protein_coding	chrNC_037338.1:37435370-37722354:+	gi|300794456|ref|NP_001179386.1|	10135	0	echinoderm microtubule-associated protein-like 6 [Bos taurus]	gi|982938707|ref|XM_010809938.2|	8971	0	PREDICTED: Bos taurus echinoderm microtubule associated protein like 6 (EML6), transcript variant X1, mRNA	Q6ZMW3	3856	0	Echinoderm microtubule-associated protein-like 6	.	.	.	.	pfam03451	HELP	HELP motif. The founding member of the EMAP protein family is the 75 kDa Echinoderm Microtubule-Associated Protein, so-named for its abundance in sea urchin, sand dollar and starfish eggs. The Hydrophobic EMAP-Like Protein (HELP) motif was identified initially in the human EMAP-Like Protein 2 (EML2) and subsequently in the entire EMAP Protein family. The HELP motif is approximately 60-70 amino ac…	.	GO:0005737|cytoplasm;GO:0005874|microtubule;GO:0015630|microtubule cytoskeleton;	GO:0008017|microtubule binding;	K18598	EML6; echinoderm microtubule-associated protein-like 6
gene14708	723	170	198	304.953	112	136	139	141.948	2.14835	1.10323	0.000895383	0.01661	up	yes	CCDC85A	protein_coding	chrNC_037338.1:38849960-39079710:+	gi|594080200|ref|XP_006063741.1|	2443	0	PREDICTED: coiled-coil domain-containing protein 85A-like isoform X1 [Bubalus bubalis]	gi|850480667|gb|CP011888.1|	4830	0	Ovis canadensis canadensis isolate 43U chromosome 3 sequence	.	.	.	.	.	.	.	.	pfam10226	DUF2216	Uncharacterized conserved proteins (DUF2216). This is the conserved N-terminal half of a proteins which are found from worms to humans. some annotation suggests it might be PKR, the Hepatitis delta antigen-interacting protein A, but this could not be confirmed.	.	.	.	.	.
gene14761	1444	2222	2109	1752.25	593	721	699	738.563	2.37251	1.24642	6.43087e-07	4.16998e-05	up	yes	UXS1	protein_coding	chrNC_037338.1:45721331-45778563:+	gi|803212204|ref|XP_011966515.1|	2037	0	PREDICTED: UDP-glucuronic acid decarboxylase 1 isoform X6 [Ovis aries musimon]	gi|329663220|ref|NM_001206064.1|	2017	0	Bos taurus UDP-glucuronate decarboxylase 1 (UXS1), mRNA	Q5R885	781	0	UDP-glucuronic acid decarboxylase 1	alr0657	438	3e-148	COG0451	pfam01370	Epimerase	NAD dependent epimerase/dehydratase family. This family of proteins utilize NAD as a cofactor. The proteins in this family use nucleotide-sugar substrates for a variety of chemical reactions.	GO:0033320|UDP-D-xylose biosynthetic process;	GO:0032580|Golgi cisterna membrane;GO:0016021|integral component of membrane;	GO:0048040|UDP-glucuronate decarboxylase activity;	K08678	UXS1, uxs; UDP-glucuronate decarboxylase [EC:4.1.1.35]
gene14826	2016	2488	2475	2100.9	599	869	696	794.036	2.64585	1.40373	3.6983e-08	3.48239e-06	up	yes	REEP1	protein_coding	chrNC_037338.1:48518943-48655847:+	gi|528968824|ref|XP_005212866.1|	1389	3e-177	PREDICTED: receptor expression-enhancing protein 1 isoform X1 [Bos taurus]	gi|741943179|ref|XM_005212809.2|	4037	0	PREDICTED: Bos taurus receptor accessory protein 1 (REEP1), transcript variant X1, mRNA	Q9H902	305	1e-93	Receptor expression-enhancing protein 1	SPBC30D10.09c	64.7	2e-10	COG5052	pfam03134	TB2_DP1_HVA22	TB2/DP1, HVA22 family. This family includes members from a wide variety of eukaryotes. It includes the TB2/DP1 (deleted in polyposis) protein, which in humans is deleted in severe forms of familial adenomatous polyposis, an autosomal dominant oncological inherited disease. The family also includes the plant protein of known similarity to TB2/DP1, the HVA22 abscisic acid-induced protein, which is …	GO:0071786|endoplasmic reticulum tubular network organization;GO:0051205|protein insertion into membrane;GO:0032386|regulation of intracellular transport;	GO:0005737|cytoplasm;GO:0005783|endoplasmic reticulum;GO:0005789|endoplasmic reticulum membrane;GO:0071782|endoplasmic reticulum tubular network;GO:0016021|integral component of membrane;GO:0016020|membrane;GO:0031966|mitochondrial membrane;	GO:0008017|microtubule binding;GO:0031849|olfactory receptor binding;	K17338	REEP1_2_3_4; receptor expression-enhancing protein 1/2/3/4
gene14864	351	148	239	213.383	95	70	95	95.4895	2.23462	1.16003	0.000786659	0.0150632	up	yes	TCF7L1	protein_coding	chrNC_037338.1:49674153-49876757:-	gi|741943340|ref|XP_002691454.3|	2069	0	PREDICTED: transcription factor 7-like 1 isoform X1 [Bos taurus]	gi|982990799|ref|XM_015465393.1|	2748	0	PREDICTED: Bos taurus transcription factor 7-like 1 (T-cell specific, HMG-box) (TCF7L1), transcript variant X2, mRNA	Q9HCS4	740	0	Transcription factor 7-like 1	.	.	.	.	pfam08347	CTNNB1_binding	N-terminal CTNNB1 binding. This region tends to appear at the N-terminus of proteins also containing DNA-binding HMG (high mobility group) boxes (pfam00505) and appears to bind the armadillo repeat of CTNNB1 (beta-catenin), forming a stable complex. Signaling by Wnt through TCF/LCF is involved in developmental patterning, induction of neural tissues, cell fate decisions and stem cell differentiat…	GO:0060070|canonical Wnt signaling pathway;GO:0006325|chromatin organization;GO:0006357|regulation of transcription from RNA polymerase II promoter;GO:0006355|regulation of transcription, DNA-templated;GO:0030111|regulation of Wnt signaling pathway;GO:0006351|transcription, DNA-templated;	GO:0005829|cytosol;GO:0005654|nucleoplasm;GO:0005634|nucleus;GO:0005667|transcription factor complex;	GO:0008013|beta-catenin binding;GO:0003677|DNA binding;GO:0003700|transcription factor activity, sequence-specific DNA binding;GO:0000981|RNA polymerase II transcription factor activity, sequence-specific DNA binding;GO:0043565|sequence-specific DNA binding;GO:0044212|transcription regulatory region DNA binding;	K04490	TCF7L1; transcription factor 7-like 1
gene1487	104	336	528	299.378	28	96	55	65.5498	4.56719	2.19131	0.0035374	0.0466599	up	yes	MSTN	protein_coding	chrNC_037329.1:6278864-6285491:+	gi|426338082|ref|XP_004033021.1|	2035	0	PREDICTED: growth/differentiation factor 8 [Gorilla gorilla gorilla]	gi|75677552|ref|NM_001001525.2|	2761	0	Bos taurus myostatin (MSTN), mRNA	O18836	758	0	Growth/differentiation factor 8	.	.	.	.	pfam00688	TGFb_propeptide	TGF-beta propeptide. This propeptide is known as latency associated peptide (LAP) in TGF-beta. LAP is a homodimer which is disulfide linked to TGF-beta binding protein.	GO:0048468|cell development;GO:0071549|cellular response to dexamethasone stimulus;GO:0046716|muscle cell cellular homeostasis;GO:0048147|negative regulation of fibroblast proliferation;GO:0046627|negative regulation of insulin receptor signaling pathway;GO:0033673|negative regulation of kinase activity;GO:0045662|negative regulation of myoblast differentiation;GO:0051898|negative regulation of p…	GO:0005623|cell;GO:0005615|extracellular space;	GO:0005125|cytokine activity;GO:0008083|growth factor activity;GO:0008201|heparin binding;GO:0042802|identical protein binding;GO:0042803|protein homodimerization activity;GO:0005160|transforming growth factor beta receptor binding;	K05497	GDF8_11; growth differentiation factor 8/11
gene14961	1943	6195	4284	3852.31	1192	1781	1229	1542.77	2.49701	1.3202	8.94687e-05	0.00265622	up	yes	PPP3R1	protein_coding	chrNC_037338.1:66605841-66667440:-	gi|966647643|gb|KTF82553.1|	896	5e-118	hypothetical protein cypCar_00025180, partial [Cyprinus carpio]	gi|31341611|ref|NM_174583.2|	841	0	Bos taurus protein phosphatase 3 regulatory subunit B, alpha (PPP3R1), mRNA	P63100	344	1e-118	Calcineurin subunit B type 1	YKL190w	192	2e-59	COG5126	pfam13499	EF-hand_7	EF-hand domain pair.	GO:0001569|patterning of blood vessels;GO:0033173|calcineurin-NFAT signaling cascade;GO:0001837|epithelial to mesenchymal transition;GO:0007507|heart development;GO:0060487|lung epithelial cell differentiation;GO:0022011|myelination in peripheral nervous system;GO:0045944|positive regulation of transcription from RNA polymerase II promoter;GO:0006470|protein dephosphorylation;GO:0006606|protein i…	GO:0005955|calcineurin complex;GO:0005829|cytosol;GO:0042383|sarcolemma;	GO:0005509|calcium ion binding;GO:0016018|cyclosporin A binding;GO:0019902|phosphatase binding;GO:0004721|phosphoprotein phosphatase activity;GO:0019904|protein domain specific binding;	K06268	PPP3R, CNB; serine/threonine-protein phosphatase 2B regulatory subunit
gene14965	31	318	207	175.868	45	29	46	44.067	3.99092	1.99672	6.01634e-07	3.98265e-05	up	yes	PLEK	protein_coding	chrNC_037338.1:66787639-66814889:+	gi|300795250|ref|NP_001179425.1|	1794	0	pleckstrin [Bos taurus]	gi|942048921|ref|XM_005893576.2|	2500	0	PREDICTED: Bos mutus pleckstrin (PLEK), mRNA	P08567	666	0	Pleckstrin	.	.	.	.	pfam00169	PH	PH domain. PH stands for pleckstrin homology.	GO:0031532|actin cytoskeleton reorganization;GO:0030030|cell projection organization;GO:0030866|cortical actin cytoskeleton organization;GO:0002244|hematopoietic progenitor cell differentiation;GO:0007229|integrin-mediated signaling pathway;GO:0050849|negative regulation of calcium-mediated signaling;GO:0045744|negative regulation of G-protein coupled receptor protein signaling pathway;GO:0010920…	GO:0005737|cytoplasm;GO:0005829|cytosol;GO:0005576|extracellular region;GO:0016020|membrane;GO:0032587|ruffle membrane;	GO:0043325|phosphatidylinositol-3,4-bisphosphate binding;GO:0042803|protein homodimerization activity;GO:0005080|protein kinase C binding;GO:0000981|RNA polymerase II transcription factor activity, sequence-specific DNA binding;	.	.
gene1498	6069	4369	6947	5147.09	2504	1629	2172	2317.77	2.22071	1.15102	9.46592e-05	0.00277852	up	yes	COL5A2	protein_coding	chrNC_037329.1:7198093-7358813:+	gi|556751440|ref|XP_005971122.1|	1974	0	PREDICTED: collagen alpha-2(V) chain-like [Pantholops hodgsonii]	gi|742214764|ref|XM_010862914.1|	6349	0	PREDICTED: Bison bison bison collagen, type V, alpha 2 (COL5A2), transcript variant X1, mRNA	P05997	713	0	Collagen alpha-2(V) chain	.	.	.	.	pfam01410	COLFI	Fibrillar collagen C-terminal domain. Found at C-termini of fibrillar collagens: Ephydatia muelleri procollagen EMF1 alpha, vertebrate collagens alpha(1)III, alpha(1)II, alpha(2)V etc.	GO:0071230|cellular response to amino acid stimulus;GO:0030199|collagen fibril organization;GO:0030198|extracellular matrix organization;GO:0048592|eye morphogenesis;GO:1903225|negative regulation of endodermal cell differentiation;GO:0001503|ossification;GO:0001501|skeletal system development;GO:0043588|skin development;	GO:0005588|collagen type V trimer;GO:0005788|endoplasmic reticulum lumen;GO:0031012|extracellular matrix;GO:0005576|extracellular region;	GO:0005201|extracellular matrix structural constituent;GO:0046872|metal ion binding;GO:0046332|SMAD binding;	.	.
gene1500	69285	47212	65892	53766.3	6602	6606	6957	7403.23	7.26256	2.86048	3.23836e-16	1.33904e-13	up	yes	COL3A1	protein_coding	chrNC_037329.1:7375278-7414912:-	gi|116003881|ref|NP_001070299.1|	1325	4e-151	collagen alpha-1(III) chain precursor [Bos taurus]	gi|116003880|ref|NM_001076831.1|	5416	0	Bos taurus collagen type III alpha 1 (COL3A1), mRNA	P02461	488	4e-143	Collagen alpha-1(III) chain	.	.	.	.	pfam01410	COLFI	Fibrillar collagen C-terminal domain. Found at C-termini of fibrillar collagens: Ephydatia muelleri procollagen EMF1 alpha, vertebrate collagens alpha(1)III, alpha(1)II, alpha(2)V etc.	GO:0007568|aging;GO:0060414|aorta smooth muscle tissue morphogenesis;GO:0007160|cell-matrix adhesion;GO:0071230|cellular response to amino acid stimulus;GO:0021987|cerebral cortex development;GO:0030199|collagen fibril organization;GO:0048565|digestive tract development;GO:0030198|extracellular matrix organization;GO:0007507|heart development;GO:0007229|integrin-mediated signaling pathway;GO:0050…	GO:0005586|collagen type III trimer;GO:0005788|endoplasmic reticulum lumen;GO:0031012|extracellular matrix;GO:0005576|extracellular region;GO:0005615|extracellular space;	GO:0005201|extracellular matrix structural constituent;GO:0005178|integrin binding;GO:0046872|metal ion binding;GO:0048407|platelet-derived growth factor binding;GO:0002020|protease binding;GO:0046332|SMAD binding;	.	.
gene15001	653	158	422	351.572	124	95	109	120.557	2.91623	1.5441	1.10594e-06	6.68508e-05	up	yes	LBH	protein_coding	chrNC_037338.1:69617500-69644634:-	gi|149642787|ref|NP_001092622.1|	554	3e-63	protein LBH [Bos taurus]	gi|982939181|ref|XM_005212885.3|	2938	0	PREDICTED: Bos taurus limb bud and heart development (LBH), transcript variant X1, mRNA	A5PJU8	218	9e-65	Protein LBH	.	.	.	.	pfam15317	Lbh	Cardiac transcription factor regulator, Developmental protein. The family of proteins are cardiac transcription regulators, named Lbh, short for Limb, bud and heart. They regulate embryological development in the heart. More specifically, in humans, they may act as transcriptional activators in MAPK signaling pathway to mediate cellular functions. This family of proteins is found in eukaryotes. P…	GO:0060644|mammary gland epithelial cell differentiation;GO:0033147|negative regulation of intracellular estrogen receptor signaling pathway;GO:2000737|negative regulation of stem cell differentiation;GO:2000103|positive regulation of mammary stem cell proliferation;GO:1904677|positive regulation of somatic stem cell division;GO:1904674|positive regulation of somatic stem cell population maintena…	GO:0005737|cytoplasm;GO:0005634|nucleus;	.	.	.
gene15003	36	161	212	127.255	6	23	20	17.9028	7.1081	2.82946	6.28688e-05	0.00197563	up	yes	ALK	protein_coding	chrNC_037338.1:69930341-70663168:+	gi|594074646|ref|XP_006061114.1|	7230	0	PREDICTED: ALK tyrosine kinase receptor [Bubalus bubalis]	gi|594074645|ref|XM_006061052.1|	6877	0	PREDICTED: Bubalus bubalis anaplastic lymphoma receptor tyrosine kinase (ALK), mRNA	Q9UM73	2540	0	ALK tyrosine kinase receptor	.	.	.	.	pfam07714	Pkinase_Tyr	Protein tyrosine kinase.	GO:0000187|activation of MAPK activity;GO:0030534|adult behavior;GO:0008283|cell proliferation;GO:0021766|hippocampus development;GO:0048666|neuron development;GO:0016310|phosphorylation;GO:0051092|positive regulation of NF-kappaB transcription factor activity;GO:0046777|protein autophosphorylation;GO:0042981|regulation of apoptotic process;GO:0042127|regulation of cell proliferation;GO:0060159|r…	GO:0070062|extracellular exosome;GO:0005887|integral component of plasma membrane;GO:0005622|intracellular;GO:0005886|plasma membrane;GO:0032991|macromolecular complex;	GO:0005524|ATP binding;GO:0042802|identical protein binding;GO:0004704|NF-kappaB-inducing kinase activity;GO:0004713|protein tyrosine kinase activity;GO:0004714|transmembrane receptor protein tyrosine kinase activity;	K05119	ALK; anaplastic lymphoma kinase [EC:2.7.10.1]
gene15030	0	39	0	12.781	0	0	0	0	Inf	Inf	0.000111846	0.00317835	up	yes	C11H2orf16	protein_coding	chrNC_037338.1:72106607-72118087:-	gi|982939465|ref|XP_002691544.4|	18255	0	PREDICTED: uncharacterized protein C2orf16 homolog [Bos taurus]	gi|982990945|ref|XM_001787492.4|	11466	0	PREDICTED: Bos taurus chromosome 11 open reading frame, human C2orf16 (C11H2orf16), mRNA	Q68DN1	1650	0	Uncharacterized protein C2orf16	.	.	.	.	pfam11725	AvrE	Pathogenicity factor. This family is secreted by gram-negative Gammaproteobacteria such as Pseudomonas syringae of tomato and the fire blight plant pathogen Erwinia amylovora, amongst others. It is an essential pathogenicity factor of approximately 198 kDa. Its injection into the host-plant is dependent upon the bacterial type III or Hrp secretion system. The family is long and carries a number o…	.	GO:0070062|extracellular exosome;GO:0005634|nucleus;	.	.	.
gene15048	903	1466	674	922.777	351	245	304	330.84	2.78919	1.47985	4.36329e-08	4.01577e-06	up	yes	SLC5A6	protein_coding	chrNC_037338.1:72419512-72430699:+	gi|296482286|tpg|DAA24401.1|	2975	0	TPA: solute carrier family 5 (sodium-dependent vitamin transporter), member 6 [Bos taurus]	gi|742122654|ref|XM_010840623.1|	3109	0	PREDICTED: Bison bison bison solute carrier family 5 (sodium/multivitamin and iodide cotransporter), member 6 (SLC5A6), transcript variant X4, mRNA	Q9XT77	1002	0	Sodium-dependent multivitamin transporter	sll1087	169	2e-43	COG0591	pfam00474	SSF	Sodium:solute symporter family. Membership of this family is supported by a significant blast score.	GO:0006814|sodium ion transport;	GO:0016021|integral component of membrane;	GO:0015293|symporter activity;	K14386	SLC5A6, SMVT; solute carrier family 5 (sodium-dependent multivitamin transporter), member 6
gene15149	200	278	433	276.214	88	25	57	62.6417	4.40942	2.14059	0.00140683	0.0236804	up	yes	OSR1	protein_coding	chrNC_037338.1:79406010-79413111:+	gi|255760026|ref|NP_001070384.2|	1312	3e-175	protein odd-skipped-related 1 [Bos taurus]	gi|255760025|ref|NM_001076916.2|	1924	0	Bos taurus odd-skipped related transciption factor 1 (OSR1), mRNA	Q08DS3	509	1e-176	Protein odd-skipped-related 1	.	.	.	.	pfam13465	zf-H2C2_2	Zinc-finger double domain.	GO:0072111|cell proliferation involved in kidney development;GO:0007507|heart development;GO:0072143|mesangial cell development;GO:0072207|metanephric epithelium development;GO:0072239|metanephric glomerulus vasculature development;GO:0072259|metanephric interstitial fibroblast development;GO:0072162|metanephric mesenchymal cell differentiation;GO:0072075|metanephric mesenchyme development;GO:007…	GO:0005634|nucleus;	GO:0046872|metal ion binding;GO:0003676|nucleic acid binding;	K09215	OSR, ODD; odd-skipped
gene15152	2	50	0	16.9071	0	0	0	0	Inf	Inf	9.17136e-06	0.000402566	up	yes	NT5C1B	protein_coding	chrNC_037338.1:80143685-80157735:+	gi|556756659|ref|XP_005973679.1|	2769	0	PREDICTED: cytosolic 5'-nucleotidase 1B isoform X2 [Pantholops hodgsonii]	gi|556756658|ref|XM_005973617.1|	1629	0	PREDICTED: Pantholops hodgsonii 5'-nucleotidase, cytosolic IB (NT5C1B), transcript variant X2, mRNA	Q96P26	770	0	Cytosolic 5'-nucleotidase 1B	.	.	.	.	pfam06189	5-nucleotidase	5'-nucleotidase. This family consists of both eukaryotic and prokaryotic 5'-nucleotidase sequences (EC:3.1.3.5).	GO:0006195|purine nucleotide catabolic process;	GO:0005829|cytosol;GO:0005634|nucleus;	GO:0008253|5'-nucleotidase activity;GO:0000287|magnesium ion binding;GO:0000166|nucleotide binding;	K01081	E3.1.3.5; 5'-nucleotidase [EC:3.1.3.5]
gene15199	12901	10565	10919	10178.1	5045	3699	4787	4971.12	2.04744	1.03382	0.000129601	0.00361097	up	yes	LPIN1	protein_coding	chrNC_037338.1:86081383-86211617:-	gi|440899686|gb|ELR50954.1|	4297	0	Phosphatidate phosphatase LPIN1, partial [Bos mutus]	gi|942076945|ref|XM_005903204.2|	5290	0	PREDICTED: Bos mutus lipin 1 (LPIN1), transcript variant X2, mRNA	Q91ZP3	1450	0	Phosphatidate phosphatase LPIN1	YMR165c_1	214	7e-57	COG5083	pfam08235	LNS2	LNS2 (Lipin/Ned1/Smp2). This domain is found in Saccharomyces cerevisiae protein SMP2, proteins with an N-terminal lipin domain (Pfam: PF04571) and phosphatidylinositol transfer proteins. SMP2 (also known as PAH1) is involved in plasmid maintenance and respiration, and has been identified as a Mg2+-dependent phosphatidate phosphatase (EC:3.1.3.4) that contains a haloacid dehalogenase (HAD)-like d…	GO:0031532|actin cytoskeleton reorganization;GO:0032869|cellular response to insulin stimulus;GO:0045444|fat cell differentiation;GO:0009062|fatty acid catabolic process;GO:0006629|lipid metabolic process;GO:0000266|mitochondrial fission;GO:0000122|negative regulation of transcription from RNA polymerase II promoter;GO:0031065|positive regulation of histone deacetylation;GO:0045944|positive regul…	GO:0005737|cytoplasm;GO:0005789|endoplasmic reticulum membrane;GO:0005741|mitochondrial outer membrane;GO:0031965|nuclear membrane;GO:0005634|nucleus;GO:0005667|transcription factor complex;	GO:0042826|histone deacetylase binding;GO:0042975|peroxisome proliferator activated receptor binding;GO:0008195|phosphatidate phosphatase activity;GO:0001085|RNA polymerase II transcription factor binding;GO:0003713|transcription coactivator activity;	K15728	LPIN; phosphatidate phosphatase LPIN [EC:3.1.3.4]
gene1521	0	71	6	25.1107	0	0	0	0	Inf	Inf	8.37137e-08	7.09019e-06	up	yes	FSIP2	protein_coding	chrNC_037329.1:10562877-10705291:-	gi|982913018|ref|XP_015330091.1|	34294	0	PREDICTED: LOW QUALITY PROTEIN: fibrous sheath-interacting protein 2 [Bos taurus]	gi|742201718|ref|XM_010859740.1|	20430	0	PREDICTED: Bison bison bison fibrous sheath interacting protein 2 (FSIP2), mRNA	Q5CZC0	8491	0	Fibrous sheath-interacting protein 2	.	.	.	.	pfam13949	ALIX_LYPXL_bnd	ALIX V-shaped domain binding to HIV. The binding of the LYPxL motif of late HIV p6Gag and EIAV p9Gag to this domain is necessary for viral budding.This domain is generally central between an N-terminal Bro1 domain, pfam03097 and a C-terminal proline-rich domain. The retroviruses thus used this domain to hijack the ESCRT system of the cell.	.	GO:0005739|mitochondrion;	.	.	.
gene15258	3811	4554	3468	3550.76	887	847	995	1001.54	3.5453	1.82591	1.09586e-13	3.12659e-11	up	yes	DAB2IP	protein_coding	chrNC_037338.1:92474701-92688199:+	gi|221136850|ref|NP_001137554.1|	5426	0	disabled homolog 2-interacting protein [Bos taurus]	gi|965897331|ref|XM_012160373.2|	5615	0	PREDICTED: Ovis aries musimon DAB2 interacting protein (DAB2IP), transcript variant X2, mRNA	Q5VWQ8	2073	0	Disabled homolog 2-interacting protein	.	.	.	.	pfam12004	DUF3498	Domain of unknown function (DUF3498). This presumed domain is functionally uncharacterized. This domain is found in eukaryotes. This domain is typically between 433 to 538 amino acids in length. This domain is found associated with pfam00616, pfam00168. This domain has two conserved sequence motifs: DLQ and PLSFQNP.	GO:0007257|activation of JUN kinase activity;GO:0000185|activation of MAPKKK activity;GO:0001525|angiogenesis;GO:0007049|cell cycle;GO:0021814|cell motility involved in cerebral cortex radial glia guided migration;GO:0044257|cellular protein catabolic process;GO:0071364|cellular response to epidermal growth factor stimulus;GO:0071347|cellular response to interleukin-1;GO:0071222|cellular response…	GO:1990597|AIP1-IRE1 complex;GO:0030424|axon;GO:0044300|cerebellar mossy fiber;GO:0044301|climbing fiber;GO:0005737|cytoplasm;GO:0005829|cytosol;GO:0030425|dendrite;GO:0030139|endocytic vesicle;GO:0031235|intrinsic component of the cytoplasmic side of the plasma membrane;GO:0043025|neuronal cell body;GO:0032809|neuronal cell body membrane;GO:1990032|parallel fiber;GO:0005886|plasma membrane;	GO:0071889|14-3-3 protein binding;GO:0045296|cadherin binding;GO:0005123|death receptor binding;GO:0005096|GTPase activator activity;GO:0042802|identical protein binding;GO:0019900|kinase binding;GO:0031434|mitogen-activated protein kinase kinase binding;GO:0031435|mitogen-activated protein kinase kinase kinase binding;GO:0043548|phosphatidylinositol 3-kinase binding;GO:0036312|phosphatidylinosit…	.	.
gene1535	6428	1025	1978	2618.68	32	206	106	125.823	20.8124	4.37937	3.0296e-05	0.00107046	up	yes	FRZB	protein_coding	chrNC_037329.1:13692422-13730089:+	gi|27806625|ref|NP_776484.1|	1553	0	secreted frizzled-related protein 3 precursor [Bos taurus]	gi|982913029|ref|XM_005202256.3|	2551	0	PREDICTED: Bos taurus frizzled-related protein (FRZB), transcript variant X3, mRNA	Q95117	602	0	Secreted frizzled-related protein 3	.	.	.	.	pfam01392	Fz	Fz domain. Also known as the CRD (cysteine rich domain), the C6 box in MuSK receptor. This domain of unknown function has been independently identified by several groups. The domain contains 10 conserved cysteines.	GO:0060070|canonical Wnt signaling pathway;GO:0090103|cochlea morphogenesis;GO:0060029|convergent extension involved in organogenesis;GO:0090090|negative regulation of canonical Wnt signaling pathway;GO:0061037|negative regulation of cartilage development;GO:0010721|negative regulation of cell development;GO:0030308|negative regulation of cell growth;GO:0008285|negative regulation of cell prolife…	GO:0005576|extracellular region;GO:0016021|integral component of membrane;	GO:0004930|G-protein coupled receptor activity;GO:0042813|Wnt-activated receptor activity;GO:0017147|Wnt-protein binding;	.	.
gene15351	8577	11557	18448	11688.6	4026	5151	5348	5325.63	2.19478	1.13408	6.04585e-05	0.00191806	up	yes	RPL35	protein_coding	chrNC_037338.1:95849986-95854606:-	gi|926704947|ref|XP_005687185.2|	560	3e-68	PREDICTED: 60S ribosomal protein L35 [Capra hircus]	gi|77735940|ref|NM_001034495.1|	922	0	Bos taurus ribosomal protein L35 (RPL35), mRNA	Q3MHM7	201	9e-63	60S ribosomal protein L35	SPCC613.05c	108	5e-28	COG0255	pfam00831	Ribosomal_L29	Ribosomal L29 protein.	GO:0000463|maturation of LSU-rRNA from tricistronic rRNA transcript (SSU-rRNA, 5.8S rRNA, LSU-rRNA);GO:0006412|translation;	GO:0022625|cytosolic large ribosomal subunit;	GO:0003729|mRNA binding;GO:0003735|structural constituent of ribosome;	K02918	RP-L35e, RPL35; large subunit ribosomal protein L35e
gene15365	1234	1757	1927	1489.23	522	569	588	616.175	2.4169	1.27316	4.39672e-07	3.00822e-05	up	yes	MVB12B	protein_coding	chrNC_037338.1:97112145-97306625:+	gi|982991258|ref|XP_015320974.1|	1533	0	PREDICTED: LOW QUALITY PROTEIN: multivesicular body subunit 12B isoform X3 [Bos taurus]	gi|982991257|ref|XM_015465488.1|	4142	0	PREDICTED: Bos taurus multivesicular body subunit 12B (MVB12B), transcript variant X3, mRNA	Q9H7P6	591	0	Multivesicular body subunit 12B	.	.	.	.	pfam10240	DUF2464	Protein of unknown function (DUF2464). This is a family of proteins conserved from worms to humans. Members have been annotated as FAM125A proteins, but their function is unknown.	GO:0016197|endosomal transport;GO:0048524|positive regulation of viral process;GO:0015031|protein transport;GO:0042058|regulation of epidermal growth factor receptor signaling pathway;GO:0043162|ubiquitin-dependent protein catabolic process via the multivesicular body sorting pathway;GO:0019058|viral life cycle;GO:0019075|virus maturation;	GO:0005829|cytosol;GO:0005769|early endosome;GO:0010008|endosome membrane;GO:0000813|ESCRT I complex;GO:0070062|extracellular exosome;GO:0005770|late endosome;GO:0031902|late endosome membrane;GO:0005634|nucleus;GO:0005886|plasma membrane;GO:0031982|vesicle;	GO:0008289|lipid binding;	K12186	FAM125; ESCRT-I complex subunit MVB12
gene15372	2049	1741	2144	1763.04	522	844	624	730.092	2.41482	1.27192	7.69202e-05	0.00233967	up	yes	ANGPTL2	protein_coding	chrNC_037338.1:97835686-97872064:-	gi|157954420|ref|NP_001103284.1|	2214	0	angiopoietin-related protein 2 precursor [Bos taurus]	gi|982939809|ref|XM_005213249.2|	3744	0	PREDICTED: Bos taurus angiopoietin like 2 (ANGPTL2), transcript variant X1, mRNA	Q9UKU9	846	0	Angiopoietin-related protein 2	.	.	.	.	pfam00147	Fibrinogen_C	Fibrinogen beta and gamma chains, C-terminal globular domain.	GO:0007275|multicellular organismal development;	GO:0070062|extracellular exosome;GO:0005615|extracellular space;	GO:0005102|receptor binding;	.	.
gene15388	1441	517	906	823.24	200	196	234	231.151	3.56149	1.83248	7.60566e-12	1.57244e-09	up	yes	SH2D3C	protein_coding	chrNC_037338.1:98421824-98454870:-	gi|148223121|ref|NP_001091508.1|	3917	0	SH2 domain-containing protein 3C [Bos taurus]	gi|148223120|ref|NM_001098039.1|	3137	0	Bos taurus SH2 domain containing 3C (SH2D3C), mRNA	Q8N5H7	1358	0	SH2 domain-containing protein 3C	.	.	.	.	pfam00017	SH2	SH2 domain.	GO:0007254|JNK cascade;GO:0007264|small GTPase mediated signal transduction;	GO:0005737|cytoplasm;GO:0016020|membrane;	GO:0005085|guanyl-nucleotide exchange factor activity;GO:0005070|SH3/SH2 adaptor activity;	.	.
gene15392	7674	30062	28427	20582.4	2192	6480	4052	4660.04	4.41679	2.143	0.00139649	0.023548	up	yes	AK1	protein_coding	chrNC_037338.1:98538949-98555122:-	gi|594102989|ref|XP_006074532.1|	1279	3e-170	PREDICTED: adenylate kinase isoenzyme 1 isoform X1 [Bubalus bubalis]	gi|942093595|ref|XM_005908447.2|	1836	0	PREDICTED: Bos mutus adenylate kinase 1 (AK1), transcript variant X1, mRNA	P00570	389	1e-130	Adenylate kinase isoenzyme 1	YKL024c	174	5e-49	COG0563	pfam00406	ADK	Adenylate kinase.	GO:0046034|ATP metabolic process;GO:0007050|cell cycle arrest;GO:0006165|nucleoside diphosphate phosphorylation;GO:0009142|nucleoside triphosphate biosynthetic process;	GO:0005829|cytosol;GO:0001520|outer dense fiber;GO:0005886|plasma membrane;	GO:0004017|adenylate kinase activity;GO:0005524|ATP binding;GO:0004550|nucleoside diphosphate kinase activity;	K00939	adk, AK; adenylate kinase [EC:2.7.4.3]
gene15400	2091	3223	3497	2675.2	657	509	672	674.936	3.96364	1.98682	6.80042e-16	2.73271e-13	up	yes	SLC25A25	protein_coding	chrNC_037338.1:98712443-98748919:+	gi|555993518|ref|XP_005908520.1|	2526	0	PREDICTED: calcium-binding mitochondrial carrier protein SCaMC-2 isoform X3 [Bos mutus]	gi|402767355|ref|NM_001038145.2|	3321	0	Bos taurus solute carrier family 25 (mitochondrial carrier; phosphate carrier), member 25 (SLC25A25), mRNA	Q0V7M4	977	0	Calcium-binding mitochondrial carrier protein SCaMC-2	.	.	.	.	pfam00153	Mito_carr	Mitochondrial carrier protein.	GO:0060612|adipose tissue development;GO:0046034|ATP metabolic process;GO:0070588|calcium ion transmembrane transport;GO:0043010|camera-type eye development;GO:0045333|cellular respiration;GO:0006839|mitochondrial transport;GO:0035264|multicellular organism growth;GO:0014823|response to activity;GO:0002021|response to dietary excess;GO:0032094|response to food;	GO:0016021|integral component of membrane;GO:0005743|mitochondrial inner membrane;	GO:0015217|ADP transmembrane transporter activity;GO:0005347|ATP transmembrane transporter activity;GO:0005509|calcium ion binding;	K14684	SLC25A23S; solute carrier family 25 (mitochondrial phosphate transporter), member 23/24/25/41
gene15429	488	135	185	228.244	109	71	122	110.836	2.0593	1.04215	0.00377673	0.0488121	up	yes	PKN3	protein_coding	chrNC_037338.1:99211048-99224634:+	gi|741944279|ref|XP_010808695.1|	4215	0	PREDICTED: serine/threonine-protein kinase N3 isoform X1 [Bos taurus]	gi|982939748|ref|XM_010810393.2|	3485	0	PREDICTED: Bos taurus protein kinase N3 (PKN3), transcript variant X1, mRNA	Q6P5Z2	1409	0	Serine/threonine-protein kinase N3	.	.	.	.	pfam00069	Pkinase	Protein kinase domain.	GO:0010631|epithelial cell migration;GO:0035556|intracellular signal transduction;GO:0018105|peptidyl-serine phosphorylation;GO:0006468|protein phosphorylation;GO:0007165|signal transduction;	GO:0005794|Golgi apparatus;GO:0005634|nucleus;GO:0048471|perinuclear region of cytoplasm;	GO:0005524|ATP binding;GO:0017049|GTP-Rho binding;GO:0004672|protein kinase activity;GO:0004697|protein kinase C activity;GO:0004674|protein serine/threonine kinase activity;	K06071	PKN; protein kinase N [EC:2.7.11.13]
gene15489	3013	5999	5271	4370.07	745	878	989	957.674	4.56321	2.19005	2.93507e-18	1.64197e-15	up	yes	FAM78A	protein_coding	chrNC_037338.1:101450824-101465328:-	gi|528969897|ref|XP_005213268.1|	1506	0	PREDICTED: protein FAM78A isoform X1 [Bos taurus]	gi|741944297|ref|XM_005213211.2|	3741	0	PREDICTED: Bos taurus family with sequence similarity 78 member A (FAM78A), transcript variant X1, mRNA	.	.	.	.	.	.	.	.	pfam03251	Tymo_45kd_70kd	Tymovirus 45/70Kd protein. Tymoviruses are single stranded RNA viruses. This family includes a protein of unknown function that has been named based on its molecular weight. Tymoviruses such as the ononis yellow mosaic tymovirus encode only three proteins. Of these two are overlapping this protein overlaps a larger ORF that is thought to be the polymerase.	.	.	.	.	.
gene15491	1858	8261	6535	5198.55	1191	1538	1659	1608.44	3.23205	1.69245	9.08715e-11	1.51617e-08	up	yes	PLPP7	protein_coding	chrNC_037338.1:101477749-101492970:+	gi|118151304|ref|NP_001071586.1|	1128	3e-147	inactive phospholipid phosphatase 7 [Bos taurus]	gi|118151303|ref|NM_001078118.1|	1950	0	Bos taurus phospholipid phosphatase 7 (inactive) (PLPP7), mRNA	Q8NBV4	412	3e-138	Inactive phospholipid phosphatase 7	.	.	.	.	pfam01569	PAP2	PAP2 superfamily. This family includes the enzyme type 2 phosphatidic acid phosphatase (PAP2), Glucose-6-phosphatase EC:3.1.3.9, Phosphatidylglycerophosphatase B EC:3.1.3.27 and bacterial acid phosphatase EC:3.1.3.2. The family also includes a variety of haloperoxidases that function by oxidizing halides in the presence of hydrogen peroxide to form the corresponding hypohalous acids.	GO:0010832|negative regulation of myotube differentiation;	GO:0005789|endoplasmic reticulum membrane;GO:0016021|integral component of membrane;GO:0005635|nuclear envelope;	.	.	.
gene15530	392	1199	856	757.994	138	161	161	168.782	4.49097	2.16703	1.85188e-14	5.93662e-12	up	yes	KCNT1	protein_coding	chrNC_037338.1:103307792-103386983:+	gi|982940113|ref|XP_015329179.1|	6130	0	PREDICTED: potassium channel subfamily T member 1 isoform X8 [Bos taurus]	gi|982991415|ref|XM_015465529.1|	5841	0	PREDICTED: Bos taurus potassium channel, sodium activated subfamily T, member 1 (KCNT1), transcript variant X10, mRNA	Q5JUK3	2234	0	Potassium channel subfamily T member 1	Zkch	58.5	1e-07	COG1226	pfam03493	BK_channel_a	Calcium-activated BK potassium channel alpha subunit.	.	GO:0008076|voltage-gated potassium channel complex;	GO:0015269|calcium-activated potassium channel activity;GO:0005249|voltage-gated potassium channel activity;	K04946	KCNT1; potassium channel subfamily T member 1
gene15552	3929	1830	2116	2273.58	829	980	916	1000.15	2.27323	1.18475	1.30895e-06	7.73201e-05	up	yes	NOTCH1	protein_coding	chrNC_037338.1:103934022-103981092:-	gi|982991465|ref|XP_015321034.1|	12159	0	PREDICTED: neurogenic locus notch homolog protein 1 isoform X2 [Bos taurus]	gi|982991464|ref|XM_015465548.1|	9485	0	PREDICTED: Bos taurus notch 1 (NOTCH1), transcript variant X2, mRNA	P46531	4298	0	Neurogenic locus notch homolog protein 1	all2748	88.6	6e-17	COG0666	pfam06816	NOD	NOTCH protein. NOTCH signalling plays a fundamental role during a great number of developmental processes in multicellular animals. NOD and NODP represent a region present in many NOTCH proteins and NOTCH homologs in multiple species such as NOTCH2 and NOTCH3, LIN12, SC1 and TAN1. Role of NOD domain remains to be elucidated.	GO:0031100|organ regeneration;GO:0003180|aortic valve morphogenesis;GO:1902263|apoptotic process involved in embryonic digit morphogenesis;GO:0060842|arterial endothelial cell differentiation;GO:0048708|astrocyte differentiation;GO:0003162|atrioventricular node development;GO:0003181|atrioventricular valve morphogenesis;GO:0009912|auditory receptor cell fate commitment;GO:0007409|axonogenesis;GO:…	GO:0001669|acrosomal vesicle;GO:0005912|adherens junction;GO:0016324|apical plasma membrane;GO:0009986|cell surface;GO:0005829|cytosol;GO:0005789|endoplasmic reticulum membrane;GO:0005576|extracellular region;GO:0000139|Golgi membrane;GO:0016021|integral component of membrane;GO:0002193|MAML1-RBP-Jkappa- ICN1 complex;GO:0005654|nucleoplasm;GO:0005634|nucleus;GO:0005886|plasma membrane;GO:0043235|…	GO:0005509|calcium ion binding;GO:0031490|chromatin DNA binding;GO:0001047|core promoter binding;GO:0003700|transcription factor activity, sequence-specific DNA binding;GO:0019899|enzyme binding;GO:0004857|enzyme inhibitor activity;GO:0005112|Notch binding;GO:0046982|protein heterodimerization activity;GO:0043565|sequence-specific DNA binding;GO:0001190|transcriptional activator activity, RNA pol…	K02599	NOTCH; Notch
gene15598	3457	8217	5210	5193.93	2360	2118	2562	2584.18	2.00989	1.00712	0.000165772	0.00440839	up	yes	RXRA	protein_coding	chrNC_037338.1:105021652-105114880:+	gi|594077600|ref|XP_006062516.1|	2132	0	PREDICTED: retinoic acid receptor RXR-alpha isoform X3 [Bubalus bubalis]	gi|982940181|ref|XM_005213506.3|	4798	0	PREDICTED: Bos taurus retinoid X receptor alpha (RXRA), transcript variant X1, mRNA	P28700	799	0	Retinoic acid receptor RXR-alpha	.	.	.	.	pfam00104	Hormone_recep	Ligand-binding domain of nuclear hormone receptor. This all helical domain is involved in binding the hormone in these receptors.	GO:0060978|angiogenesis involved in coronary vascular morphogenesis;GO:0043010|camera-type eye development;GO:0055007|cardiac muscle cell differentiation;GO:0060038|cardiac muscle cell proliferation;GO:0007566|embryo implantation;GO:0007507|heart development;GO:0003007|heart morphogenesis;GO:0001701|in utero embryonic development;GO:0001893|maternal placenta development;GO:0060485|mesenchyme deve…	GO:0030424|axon;GO:0000790|nuclear chromatin;GO:0005654|nucleoplasm;GO:0005634|nucleus;GO:0032991|macromolecular complex;GO:0043235|receptor complex;GO:0090575|RNA polymerase II transcription factor complex;	GO:0004886|9-cis retinoic acid receptor activity;GO:0031490|chromatin DNA binding;GO:0050692|DBD domain binding;GO:0003677|DNA binding;GO:0003700|transcription factor activity, sequence-specific DNA binding;GO:0003690|double-stranded DNA binding;GO:0019899|enzyme binding;GO:0050693|LBD domain binding;GO:0016922|ligand-dependent nuclear receptor binding;GO:0004879|RNA polymerase II transcription f…	K08524	NR2B1, RXRA; retinoid X receptor alpha
gene15600	7282	5555	8330	6276.65	2102	1624	2228	2185.9	2.87143	1.52177	1.77892e-09	2.18829e-07	up	yes	COL5A1	protein_coding	chrNC_037338.1:105268085-105419602:+	gi|555970992|ref|XP_005897513.1|	2026	0	PREDICTED: LOW QUALITY PROTEIN: collagen alpha-1(V) chain [Bos mutus]	gi|965804148|ref|XM_012117954.2|	5461	0	PREDICTED: Ovis aries musimon collagen, type V, alpha 1 (COL5A1), transcript variant X3, mRNA	P20908	679	0	Collagen alpha-1(V) chain	.	.	.	.	pfam01410	COLFI	Fibrillar collagen C-terminal domain. Found at C-termini of fibrillar collagens: Ephydatia muelleri procollagen EMF1 alpha, vertebrate collagens alpha(1)III, alpha(1)II, alpha(2)V etc.	GO:0001568|blood vessel development;GO:0007155|cell adhesion;GO:0016477|cell migration;GO:0032964|collagen biosynthetic process;GO:0030199|collagen fibril organization;GO:0030198|extracellular matrix organization;GO:0048592|eye morphogenesis;GO:0003007|heart morphogenesis;GO:0045112|integrin biosynthetic process;GO:1903225|negative regulation of endodermal cell differentiation;GO:0051128|regulati…	GO:0005604|basement membrane;GO:0005588|collagen type V trimer;GO:0005788|endoplasmic reticulum lumen;GO:0031012|extracellular matrix;GO:0005576|extracellular region;	GO:0005201|extracellular matrix structural constituent;GO:0008201|heparin binding;GO:0005178|integrin binding;GO:0046872|metal ion binding;GO:0048407|platelet-derived growth factor binding;GO:0043394|proteoglycan binding;	.	.
gene15605	108	136	90	100.358	9	20	17	16.8402	5.95942	2.57517	1.06233e-07	8.91453e-06	up	yes	OLFM1	protein_coding	chrNC_037338.1:105560462-105581643:+	gi|156120407|ref|NP_001095349.1|	608	5e-76	noelin precursor [Bos taurus]	gi|402745119|ref|NM_001101879.2|	884	0	Bos taurus olfactomedin 1 (OLFM1), mRNA	Q62609	208	1e-61	Noelin	.	.	.	.	pfam12308	Noelin-1	Neurogenesis glycoprotein. This domain family is found in eukaryotes, and is approximately 100 amino acids in length. The family is found in association with pfam02191. There are two conserved sequence motifs: SAQ and VQN. Noelin-1 is a glycoprotein which is secreted mainly by postmitotic neurogenic tissues in the developing central and peripheral nervous systems, first appearing after neural tub…	GO:0003190|atrioventricular valve formation;GO:0060317|cardiac epithelial to mesenchymal transition;GO:0010629|negative regulation of gene expression;GO:0023041|neuronal signal transduction;GO:0010718|positive regulation of epithelial to mesenchymal transition;GO:0010628|positive regulation of gene expression;GO:0030516|regulation of axon extension;	GO:0030424|axon;GO:0044295|axonal growth cone;GO:0005623|cell;GO:0030054|cell junction;GO:0005783|endoplasmic reticulum;GO:0005615|extracellular space;GO:0043025|neuronal cell body;GO:0043204|perikaryon;GO:0045202|synapse;	.	.	.
gene15625	266	112	156	153.941	44	61	38	52.549	2.92948	1.55064	6.31031e-05	0.00197846	up	yes	C8G	protein_coding	chrNC_037338.1:105985405-105987650:+	gi|158519861|ref|NP_001103546.1|	884	1e-112	complement component C8 gamma chain precursor [Bos taurus]	gi|402693338|ref|NM_001110076.2|	1048	0	Bos taurus complement component 8, gamma polypeptide (C8G), mRNA	P07360	208	5e-62	Complement component C8 gamma chain	.	.	.	.	pfam00061	Lipocalin	Lipocalin / cytosolic fatty-acid binding protein family. Lipocalins are transporters for small hydrophobic molecules, such as lipids, steroid hormones, bilins, and retinoids. The family also encompasses the enzyme prostaglandin D synthase (EC:5.3.99.2). Alignment subsumes both the lipocalin and fatty acid binding protein signatures from PROSITE. This is supported on structural and functional grou…	GO:0006957|complement activation, alternative pathway;GO:0006958|complement activation, classical pathway;GO:0019835|cytolysis;GO:0030449|regulation of complement activation;	GO:0072562|blood microparticle;GO:0070062|extracellular exosome;GO:0005576|extracellular region;GO:0005579|membrane attack complex;	GO:0001848|complement binding;GO:0044877|macromolecular complex binding;GO:0019841|retinol binding;	K03999	C8G; complement component 8 subunit gamma
gene15652	59	129	147	102.799	32	23	46	37.006	2.7779	1.474	0.00101169	0.018234	up	yes	RNF208	protein_coding	chrNC_037338.1:106236179-106238497:-	gi|982991568|ref|XP_003585015.2|	1214	1e-157	PREDICTED: RING finger protein 208 isoform X2 [Bos taurus]	gi|965899010|ref|XM_012161066.2|	1383	0	PREDICTED: Ovis aries musimon RING finger protein 208 (LOC105612426), mRNA	Q8K0W3	420	9e-141	RING finger protein 208	.	.	.	.	pfam14634	zf-RING_5	zinc-RING finger domain.	GO:0051865|protein autoubiquitination;	GO:0005829|cytosol;GO:0005654|nucleoplasm;	GO:0046872|metal ion binding;GO:0004842|ubiquitin-protein transferase activity;	.	.
gene15662	321	188	194	204.853	64	74	71	76.7073	2.67057	1.41715	6.67918e-05	0.00207134	up	yes	NRARP	protein_coding	chrNC_037338.1:106324461-106326930:-	gi|795540420|ref|XP_011904291.1|	598	2e-68	PREDICTED: notch-regulated ankyrin repeat-containing protein [Cercocebus atys]	gi|965899067|ref|XM_012161089.2|	2226	0	PREDICTED: Ovis aries musimon notch-regulated ankyrin repeat-containing protein (LOC105612429), transcript variant X2, mRNA	Q91ZA8	229	5e-69	Notch-regulated ankyrin repeat-containing protein	.	.	.	.	pfam12796	Ank_2	Ankyrin repeats (3 copies).	GO:0002043|blood vessel endothelial cell proliferation involved in sprouting angiogenesis;GO:0001569|patterning of blood vessels;GO:0045746|negative regulation of Notch signaling pathway;GO:1902367|negative regulation of Notch signaling pathway involved in somitogenesis;GO:0045581|negative regulation of T cell differentiation;GO:0000122|negative regulation of transcription from RNA polymerase II …	.	.	.	.
gene15767	0	35	5	13.0057	0	0	0	0	Inf	Inf	9.31598e-05	0.00275435	up	yes	SPERT	protein_coding	chrNC_037339.1:15768622-15782386:+	gi|528971050|ref|XP_005213736.1|	2111	0	PREDICTED: spermatid-associated protein isoform X1 [Bos taurus]	gi|965817622|ref|XM_012124405.2|	1515	0	PREDICTED: Ovis aries musimon spermatid associated (SPERT), transcript variant X2, mRNA	A6QQS3	817	0	Spermatid-associated protein	.	.	.	.	pfam14645	Chibby	Chibby family. This family includes the eukaryotic chibby proteins. These proteins inhibit the wingless/Wnt pathway by binding to beta-catenin and inhibiting beta-catenin-mediated transcriptional activation. Chibby is Japanese for small, and is named after the RNAi phenotype seen in Drosophila.	.	GO:0031410|cytoplasmic vesicle;	.	.	.
gene15859	13592	12714	10339	10884.3	1808	1371	1614	1761.52	6.17893	2.62736	1.09774e-23	1.36172e-20	up	yes	FOXO1	protein_coding	chrNC_037339.1:21900254-21993948:+	gi|803252374|ref|XP_011986126.1|	2662	0	PREDICTED: forkhead box protein O1 isoform X2 [Ovis aries musimon]	gi|982991741|ref|XM_015465638.1|	5664	0	PREDICTED: Bos taurus forkhead box O1 (FOXO1), transcript variant X2, mRNA	A4L7N3	995	0	Forkhead box protein O1	ECU01g0470	77	3e-14	COG5025	pfam00250	Fork_head	Fork head domain.	GO:0009653|anatomical structure morphogenesis;GO:0006915|apoptotic process;GO:0006914|autophagy;GO:0030154|cell differentiation;GO:0006974|cellular response to DNA damage stimulus;GO:0071455|cellular response to hyperoxia;GO:0032869|cellular response to insulin stimulus;GO:0071732|cellular response to nitric oxide;GO:0034599|cellular response to oxidative stress;GO:0009267|cellular response to st…	GO:0005737|cytoplasm;GO:0005634|nucleus;	GO:0051721|protein phosphatase 2A binding;GO:0000981|RNA polymerase II transcription factor activity, sequence-specific DNA binding;GO:0043565|sequence-specific DNA binding;	.	.
gene15978	516	1626	1490	1124.96	107	251	179	196.721	5.71856	2.51565	2.59969e-06	0.00013535	up	yes	SHISA2	protein_coding	chrNC_037339.1:33338091-33343673:+	gi|155372245|ref|NP_001094735.1|	1185	1e-152	protein shisa-2 homolog precursor [Bos taurus]	gi|155372244|ref|NM_001101265.1|	2627	0	Bos taurus shisa family member 2 (SHISA2), mRNA	A6QPA0	461	4e-154	Protein shisa-2 homolog	.	.	.	.	pfam13908	Shisa	Wnt and FGF inhibitory regulator. Shisa is a transcription factor-type molecule that physically interacts with immature forms of the Wnt receptor Frizzled and the FGF receptor within the endoplasmic reticulum to inhibit their post-translational maturation and trafficking to the cell surface.	GO:0007275|multicellular organismal development;GO:0040037|negative regulation of fibroblast growth factor receptor signaling pathway;GO:0030178|negative regulation of Wnt signaling pathway;	GO:0005789|endoplasmic reticulum membrane;GO:0016021|integral component of membrane;	.	.	.
gene16033	0	45	0	14.7473	0	0	0	0	Inf	Inf	3.37191e-05	0.00116611	up	yes	RNF17	protein_coding	chrNC_037339.1:36524149-36634812:-	gi|528912714|ref|XP_606484.6|	8411	0	PREDICTED: RING finger protein 17 [Bos taurus]	gi|741887213|ref|XM_606484.7|	5028	0	PREDICTED: Bos taurus ring finger protein 17 (RNF17), mRNA	Q9BXT8	2504	0	RING finger protein 17	.	.	.	.	pfam00567	TUDOR	Tudor domain.	GO:0007275|multicellular organismal development;GO:0007286|spermatid development;	GO:0005737|cytoplasm;GO:0005634|nucleus;	GO:0046872|metal ion binding;GO:0042803|protein homodimerization activity;	K18405	TDRD1_4_6_7; tudor domain-containing protein 1/4/6/7
gene16049	1125	258	314	474.188	92	130	93	115.666	4.09965	2.0355	4.18935e-11	7.42399e-09	up	yes	DACH1	protein_coding	chrNC_037339.1:46070254-46548380:-	gi|594065632|ref|XP_006056805.1|	2448	0	PREDICTED: dachshund homolog 1-like [Bubalus bubalis]	gi|594065631|ref|XM_006056743.1|	4517	0	PREDICTED: Bubalus bubalis dachshund homolog 1-like (LOC102416212), mRNA	Q9UI36	925	0	Dachshund homolog 1	.	.	.	.	pfam02437	Ski_Sno	SKI/SNO/DAC family. This family contains a presumed domain that is about 100 amino acids long. All members of this family contain a conserved CLPQ motif. The c-ski proto-oncogene has been shown to influence proliferation, morphological transformation and myogenic differentiation. Sno, a Ski proto-oncogene homologue, is expressed in two isoforms and plays a role in the response to proliferation st…	GO:0008283|cell proliferation;GO:0046545|development of primary female sexual characteristics;GO:0007275|multicellular organismal development;GO:0030336|negative regulation of cell migration;GO:0060244|negative regulation of cell proliferation involved in contact inhibition;GO:2000279|negative regulation of DNA biosynthetic process;GO:0048147|negative regulation of fibroblast proliferation;GO:001…	GO:0005737|cytoplasm;GO:0005634|nucleus;GO:0005667|transcription factor complex;	GO:0003677|DNA binding;GO:0001075|transcription factor activity, RNA polymerase II core promoter sequence-specific binding involved in preinitiation complex assembly;GO:0001078|transcriptional repressor activity, RNA polymerase II core promoter proximal region sequence-specific binding;	.	.
gene1605	262	665	699	500.894	162	189	214	207.159	2.41792	1.27376	2.06254e-05	0.000779423	up	yes	HOXD9	protein_coding	chrNC_037329.1:20788518-20793616:-	gi|478504828|ref|XP_004426711.1|	825	1e-95	PREDICTED: homeobox protein Hox-D9 [Ceratotherium simum simum]	gi|982977206|ref|XM_002703599.4|	4735	0	PREDICTED: Bos taurus homeobox D9 (HOXD9), mRNA	P28357	275	1e-80	Homeobox protein Hox-D9	.	.	.	.	pfam00046	Homeobox	Homeobox domain.	GO:0008344|adult locomotory behavior;GO:0009952|anterior/posterior pattern specification;GO:0035115|embryonic forelimb morphogenesis;GO:0048706|embryonic skeletal system development;GO:0048704|embryonic skeletal system morphogenesis;GO:0035136|forelimb morphogenesis;GO:0035137|hindlimb morphogenesis;GO:0030879|mammary gland development;GO:0000122|negative regulation of transcription from RNA poly…	GO:0005730|nucleolus;GO:0005634|nucleus;	GO:0003677|DNA binding;GO:0003700|transcription factor activity, sequence-specific DNA binding;GO:0000977|RNA polymerase II regulatory region sequence-specific DNA binding;GO:0001227|transcriptional repressor activity, RNA polymerase II transcription regulatory region sequence-specific binding;	K09294	HOX_9; homeobox protein HoxA/B/C/D9
gene16203	468	286	310	310.907	147	136	121	148.532	2.0932	1.06571	0.000694473	0.0137448	up	yes	RAP2A	protein_coding	chrNC_037339.1:74633725-74673056:+	gi|686744183|ref|XP_009247013.1|	896	8e-113	PREDICTED: ras-related protein Rap-2a [Pongo abelii]	gi|300793922|ref|NM_001192942.1|	2158	0	Bos taurus RAP2A, member of RAS oncogene family (RAP2A), mRNA	Q5R988	348	4e-114	Ras-related protein Rap-2a	.	.	.	.	pfam00071	Ras	Ras family. Includes sub-families Ras, Rab, Rac, Ral, Ran, Rap Ypt1 and more. Shares P-loop motif with GTP_EFTU, arf and myosin_head. See pfam00009 pfam00025, pfam00063. As regards Rab GTPases, these are important regulators of vesicle formation, motility and fusion. They share a fold in common with all Ras GTPases: this is a six-stranded beta-sheet surrounded by five alpha-helices.	GO:0031532|actin cytoskeleton reorganization;GO:0034613|cellular protein localization;GO:0031954|positive regulation of protein autophosphorylation;GO:0032486|Rap protein signal transduction;GO:0048814|regulation of dendrite morphogenesis;GO:0046328|regulation of JNK cascade;	GO:0030496|midbody;GO:0055038|recycling endosome membrane;	GO:0005525|GTP binding;GO:0003924|GTPase activity;	.	.
gene16207	1547	2381	1612	1678.56	486	564	514	574.172	2.92344	1.54767	6.73033e-10	9.36698e-08	up	yes	FARP1	protein_coding	chrNC_037339.1:75150004-75458745:+	gi|300794439|ref|NP_001179641.1|	5100	0	FERM, RhoGEF and pleckstrin domain-containing protein 1 [Bos taurus]	gi|982941842|ref|XM_005213945.3|	4603	0	PREDICTED: Bos taurus FERM, ARH/RhoGEF and pleckstrin domain protein 1 (FARP1), transcript variant X1, mRNA	Q9Y4F1	1818	0	FERM, ARHGEF and pleckstrin domain-containing protein 1	.	.	.	.	pfam00621	RhoGEF	RhoGEF domain. Guanine nucleotide exchange factor for Rho/Rac/Cdc42-like GTPases Also called Dbl-homologous (DH) domain. It appears that pfam00169 domains invariably occur C-terminal to RhoGEF/DH domains.	GO:0048813|dendrite morphogenesis;GO:0010923|negative regulation of phosphatase activity;GO:0035023|regulation of Rho protein signal transduction;GO:0007416|synapse assembly;	GO:0030054|cell junction;GO:0005856|cytoskeleton;GO:0005829|cytosol;GO:0030425|dendrite;GO:0043197|dendritic spine;GO:0031234|extrinsic component of cytoplasmic side of plasma membrane;GO:0030175|filopodium;	GO:0008092|cytoskeletal protein binding;GO:0030676|Rac guanyl-nucleotide exchange factor activity;GO:0005089|Rho guanyl-nucleotide exchange factor activity;	K17477	FARP1; FERM, RhoGEF and pleckstrin domain-containing protein 1
gene16254	1027	457	837	674.488	262	160	224	237.503	2.83991	1.50585	3.93644e-06	0.000191656	up	yes	METTL21E	protein_coding	chrNC_037339.1:79112916-79128997:+	gi|151554465|gb|AAI49819.1|	1560	0	Similar to RIKEN cDNA 4832428D23 [Bos taurus]	gi|62460539|ref|NM_001014922.1|	1499	0	Bos taurus RIKEN cDNA 4832428D23-like (METTL21E), mRNA	Q58DC7	602	0	Protein-lysine methyltransferase METTL21E	.	.	.	.	pfam10294	Methyltransf_16	Putative methyltransferase.	.	.	GO:0008168|methyltransferase activity;	.	.
gene16264	2082	694	969	1067.65	477	468	476	521.861	2.04586	1.03271	8.70169e-05	0.0025926	up	yes	EFNB2	protein_coding	chrNC_037339.1:82239364-82289093:-	gi|594098343|ref|XP_006072338.1|	1578	0	PREDICTED: ephrin-B2 [Bubalus bubalis]	gi|982992334|ref|XM_015465828.1|	4215	0	PREDICTED: Bos taurus ephrin-B2 (EFNB2), mRNA	P52799	590	0	Ephrin-B2	.	.	.	.	pfam00812	Ephrin	Ephrin.	GO:0009653|anatomical structure morphogenesis;GO:0007411|axon guidance;GO:0007155|cell adhesion;GO:0002042|cell migration involved in sprouting angiogenesis;GO:0007267|cell-cell signaling;GO:0048013|ephrin receptor signaling pathway;GO:0010977|negative regulation of neuron projection development;GO:2000727|positive regulation of cardiac muscle cell differentiation;GO:0008284|positive regulation o…	GO:0005925|focal adhesion;GO:0005887|integral component of plasma membrane;GO:0005886|plasma membrane;	GO:0046875|ephrin receptor binding;GO:0004713|protein tyrosine kinase activity;GO:0001618|virus receptor activity;	K05463	EFNB; ephrin-B
gene16284	35193	13734	25312	21446.9	9070	6750	9686	9363.63	2.29044	1.19563	6.28746e-05	0.00197563	up	yes	COL4A1	protein_coding	chrNC_037339.1:84863917-84995777:-	gi|296481578|tpg|DAA23693.1|	1817	0	TPA: collagen alpha-1(IV) chain [Bos taurus]	gi|262073078|ref|NM_001166511.1|	5761	0	Bos taurus collagen, type IV, alpha 1 (COL4A1), mRNA	Q7SIB2	704	0	Collagen alpha-1(IV) chain	.	.	.	.	pfam01413	C4	C-terminal tandem repeated domain in type 4 procollagen. Duplicated domain in C-terminus of type 4 collagens. Mutations in alpha-5 collagen IV are associated with X-linked Alport syndrome.	GO:0071711|basement membrane organization;GO:0007420|brain development;GO:0001569|patterning of blood vessels;GO:0071230|cellular response to amino acid stimulus;GO:0038063|collagen-activated tyrosine kinase receptor signaling pathway;GO:0007528|neuromuscular junction development;GO:0061333|renal tubule morphogenesis;GO:0061304|retinal blood vessel morphogenesis;	GO:0005587|collagen type IV trimer;	GO:0005201|extracellular matrix structural constituent;GO:0048407|platelet-derived growth factor binding;	.	.
gene16285	17337	8066	13280	11240.4	4957	3660	5440	5159.64	2.17852	1.12335	3.3582e-05	0.00116611	up	yes	COL4A2	protein_coding	chrNC_037339.1:84996073-85154028:+	gi|982941926|ref|XP_015329422.1|	2977	0	PREDICTED: LOW QUALITY PROTEIN: collagen alpha-2(IV) chain isoform X1, partial [Bos taurus]	gi|982992342|ref|XM_015465832.1|	5871	0	PREDICTED: Bos taurus collagen type IV alpha 2 (COL4A2), transcript variant X2, mRNA	P08122	1006	0	Collagen alpha-2(IV) chain	.	.	.	.	pfam01413	C4	C-terminal tandem repeated domain in type 4 procollagen. Duplicated domain in C-terminus of type 4 collagens. Mutations in alpha-5 collagen IV are associated with X-linked Alport syndrome.	GO:0007568|aging;GO:0001525|angiogenesis;GO:0071560|cellular response to transforming growth factor beta stimulus;GO:0038063|collagen-activated tyrosine kinase receptor signaling pathway;GO:0035987|endodermal cell differentiation;GO:0016525|negative regulation of angiogenesis;GO:0014823|response to activity;GO:0006351|transcription, DNA-templated;	GO:0005604|basement membrane;GO:0005587|collagen type IV trimer;GO:0031012|extracellular matrix;GO:0005576|extracellular region;GO:0005615|extracellular space;	GO:0005201|extracellular matrix structural constituent;	K06237	COL4A; collagen, type IV, alpha
gene16431	604	683	778	620.188	167	264	240	245.937	2.52173	1.33441	6.12672e-06	0.00028058	up	yes	CAMK1D	protein_coding	chrNC_037340.1:11668382-12062761:-	gi|829771172|ref|XP_012621152.1|	1808	0	PREDICTED: calcium/calmodulin-dependent protein kinase type 1D isoform X6 [Microcebus murinus]	gi|982992484|ref|XM_015465865.1|	6639	0	PREDICTED: Bos taurus calcium/calmodulin dependent protein kinase ID (CAMK1D), transcript variant X2, mRNA	Q8BW96	676	0	Calcium/calmodulin-dependent protein kinase type 1D	.	.	.	.	pfam00069	Pkinase	Protein kinase domain.	GO:0006954|inflammatory response;GO:0035556|intracellular signal transduction;GO:0043066|negative regulation of apoptotic process;GO:0018105|peptidyl-serine phosphorylation;GO:0018107|peptidyl-threonine phosphorylation;GO:0043065|positive regulation of apoptotic process;GO:0032793|positive regulation of CREB transcription factor activity;GO:0010976|positive regulation of neuron projection develop…	GO:0005737|cytoplasm;GO:0005634|nucleus;	GO:0005524|ATP binding;GO:0005516|calmodulin binding;GO:0004683|calmodulin-dependent protein kinase activity;	K08794	CAMK1; calcium/calmodulin-dependent protein kinase I [EC:2.7.11.17]
gene16446	484	641	259	415.753	182	189	156	193.698	2.1464	1.10192	0.000295391	0.00691939	up	yes	USP6NL	protein_coding	chrNC_037340.1:12568065-12779550:+	gi|528972285|ref|XP_005214144.1|	4089	0	PREDICTED: USP6 N-terminal-like protein isoform X1 [Bos taurus]	gi|982942082|ref|XM_015473959.1|	4802	0	PREDICTED: Bos taurus USP6 N-terminal like (USP6NL), transcript variant X4, mRNA	Q92738	1244	0	USP6 N-terminal-like protein	ECU11g1700	135	1e-32	COG5210	pfam00566	RabGAP-TBC	Rab-GTPase-TBC domain. Identification of a TBC domain in GYP6_YEAST and GYP7_YEAST, which are GTPase activator proteins of yeast Ypt6 and Ypt7, implies that these domains are GTPase activator proteins of Rab-like small GTPases.	GO:0090630|activation of GTPase activity;GO:0007030|Golgi organization;GO:0006886|intracellular protein transport;GO:0048227|plasma membrane to endosome transport;GO:0043547|positive regulation of GTPase activity;GO:1903358|regulation of Golgi organization;GO:0031338|regulation of vesicle fusion;GO:0035526|retrograde transport, plasma membrane to Golgi;GO:0019068|virion assembly;	GO:0031410|cytoplasmic vesicle;GO:0005829|cytosol;GO:0012505|endomembrane system;GO:0005886|plasma membrane;GO:0032588|trans-Golgi network membrane;	GO:0005096|GTPase activator activity;GO:0017137|Rab GTPase binding;	.	.
gene16476	8678	94939	36120	44468.1	704	2023	1340	1489.25	29.8594	4.90011	6.57467e-12	1.37928e-09	up	yes	PFKFB3	protein_coding	chrNC_037340.1:17206135-17372368:-	gi|635051484|ref|XP_008000389.1|	2817	0	PREDICTED: 6-phosphofructo-2-kinase/fructose-2,6-bisphosphatase 3 isoform X3 [Chlorocebus sabaeus]	gi|402745474|ref|NM_001077837.2|	4358	0	Bos taurus 6-phosphofructo-2-kinase/fructose-2,6-biphosphatase 3 (PFKFB3), mRNA	Q5R9C1	1050	0	6-phosphofructo-2-kinase/fructose-2,6-bisphosphatase 3	YJL155c_2	240	3e-70	COG0406	pfam01591	6PF2K	6-phosphofructo-2-kinase. This enzyme occurs as a bifunctional enzyme with fructose-2,6-bisphosphatase. The bifunctional enzyme catalyses both the synthesis and degradation of fructose-2,6-bisphosphate, a potent regulator of glycolysis. This enzyme contains a P-loop motif.	GO:0006003|fructose 2,6-bisphosphate metabolic process;GO:0006000|fructose metabolic process;	.	GO:0003873|6-phosphofructo-2-kinase activity;GO:0005524|ATP binding;GO:0004331|fructose-2,6-bisphosphate 2-phosphatase activity;	K01103	PFKFB3; 6-phosphofructo-2-kinase / fructose-2,6-biphosphatase 3&#160; [EC:2.7.1.105 3.1.3.46]
gene16497	5062	2199	2596	2837.21	1003	1199	1105	1213.78	2.3375	1.22496	6.36413e-07	4.13611e-05	up	yes	CREM	protein_coding	chrNC_037340.1:18226126-18292979:-	gi|742202138|ref|XP_010858152.1|	1651	0	PREDICTED: cAMP-responsive element modulator isoform X1 [Bison bison bison]	gi|742202137|ref|XM_010859850.1|	2314	0	PREDICTED: Bison bison bison cAMP responsive element modulator (CREM), transcript variant X1, mRNA	P79145	618	0	cAMP-responsive element modulator	.	.	.	.	pfam02173	pKID	pKID domain. CBP and P300 bind to the pKID (phosphorylated kinase-inducible-domain) domain of CREB.	GO:0006687|glycosphingolipid metabolic process;GO:0000122|negative regulation of transcription from RNA polymerase II promoter;GO:0045944|positive regulation of transcription from RNA polymerase II promoter;GO:0007283|spermatogenesis;GO:0006351|transcription, DNA-templated;	GO:0005634|nucleus;GO:0005667|transcription factor complex;	GO:0003700|transcription factor activity, sequence-specific DNA binding;GO:0000977|RNA polymerase II regulatory region sequence-specific DNA binding;	K09052	CREM; cAMP response element modulator
gene16517	638	179	387	343.795	107	132	87	119.84	2.86878	1.52044	1.4311e-06	8.3158e-05	up	yes	NEBL	protein_coding	chrNC_037340.1:22094459-22474650:-	gi|329665011|ref|NP_001178342.1|	5100	0	nebulette [Bos taurus]	gi|619534149|ref|NM_001191413.2|	8979	0	Bos taurus nebulette (NEBL), mRNA	O76041	1805	0	Nebulette	.	.	.	.	pfam14604	SH3_9	Variant SH3 domain.	GO:0071691|cardiac muscle thin filament assembly;	GO:0070062|extracellular exosome;GO:0031674|I band;GO:0001725|stress fiber;GO:0030018|Z disc;	GO:0051015|actin filament binding;GO:0008092|cytoskeletal protein binding;GO:0031005|filamin binding;GO:0008307|structural constituent of muscle;GO:0005523|tropomyosin binding;	.	.
gene1654	6370	1049	1969	2608.67	977	1094	990	1124.02	2.32084	1.21465	3.08539e-06	0.000156358	up	yes	ITGA6	protein_coding	chrNC_037329.1:24091589-24179355:-	gi|528938921|ref|XP_005202398.1|	5747	0	PREDICTED: integrin alpha-6 isoform X1 [Bos taurus]	gi|982913222|ref|XM_005202341.3|	5440	0	PREDICTED: Bos taurus integrin subunit alpha 6 (ITGA6), transcript variant X1, mRNA	P23229	2064	0	Integrin alpha-6	.	.	.	.	pfam08441	Integrin_alpha2	Integrin alpha. This domain is found in integrin alpha and integrin alpha precursors to the C terminus of a number of pfam01839 repeats and to the N-terminus of the pfam00357 cytoplasmic region. This region is composed of three immunoglobulin-like domains.	GO:0097186|amelogenesis;GO:0050873|brown fat cell differentiation;GO:0033627|cell adhesion mediated by integrin;GO:0098609|cell-cell adhesion;GO:0007160|cell-matrix adhesion;GO:0031589|cell-substrate adhesion;GO:0007044|cell-substrate junction assembly;GO:0031668|cellular response to extracellular stimulus;GO:0071407|cellular response to organic cyclic compound;GO:0048565|digestive tract developm…	GO:0009925|basal plasma membrane;GO:0005604|basement membrane;GO:0009986|cell surface;GO:0005913|cell-cell adherens junction;GO:0009897|external side of plasma membrane;GO:0030175|filopodium;GO:0005925|focal adhesion;GO:0030056|hemidesmosome;GO:0034676|integrin alpha6-beta4 complex;GO:0005886|plasma membrane;	GO:0045296|cadherin binding;GO:0031994|insulin-like growth factor I binding;GO:0005178|integrin binding;GO:0043236|laminin binding;GO:0046872|metal ion binding;GO:0038132|neuregulin binding;	K06485	ITGA6; integrin alpha 6
gene16542	0	40	0	13.1087	0	0	0	0	Inf	Inf	9.14702e-05	0.00271282	up	yes	ARMC3	protein_coding	chrNC_037340.1:23964717-24057072:+	gi|528972559|ref|XP_005214253.1|	3905	0	PREDICTED: armadillo repeat-containing protein 3 isoform X1 [Bos taurus]	gi|741946897|ref|XM_005214196.2|	3641	0	PREDICTED: Bos taurus armadillo repeat containing 3 (ARMC3), transcript variant X1, mRNA	Q5W041	1302	0	Armadillo repeat-containing protein 3	.	.	.	.	pfam14381	EDR1	Ethylene-responsive protein kinase Le-CTR1. EDR1 regulates disease resistance and ethylene-induced senescence, and is also involved in stress response signalling and cell death regulation.	.	GO:0005737|cytoplasm;GO:0070062|extracellular exosome;GO:0005634|nucleus;	.	.	.
gene1662	8709	8825	4996	6696.26	1513	2532	1843	2160	3.10012	1.63233	1.69579e-06	9.63794e-05	up	yes	SLC25A12	protein_coding	chrNC_037329.1:24637412-24736034:+	gi|528938931|ref|XP_005202403.1|	3492	0	PREDICTED: calcium-binding mitochondrial carrier protein Aralar1 isoform X1 [Bos taurus]	gi|741916207|ref|XM_005202346.2|	2998	0	PREDICTED: Bos taurus solute carrier family 25 (aspartate/glutamate carrier), member 12 (SLC25A12), transcript variant X1, mRNA	Q5RBC8	1281	0	Calcium-binding mitochondrial carrier protein Aralar1	.	.	.	.	pfam00153	Mito_carr	Mitochondrial carrier protein.	GO:0015810|aspartate transport;GO:0006754|ATP biosynthetic process;GO:0045333|cellular respiration;GO:0015813|L-glutamate transport;GO:0043490|malate-aspartate shuttle;GO:0051592|response to calcium ion;	GO:0016021|integral component of membrane;GO:0005743|mitochondrial inner membrane;GO:0005739|mitochondrion;	GO:0005509|calcium ion binding;GO:0042802|identical protein binding;GO:0015183|L-aspartate transmembrane transporter activity;GO:0005313|L-glutamate transmembrane transporter activity;	K15105	SLC25A12_13, AGC; solute carrier family 25 (mitochondrial aspartate/glutamate transporter), member 12/13
gene16635	2848	1134	1326	1521.13	661	583	675	704.671	2.15864	1.11012	1.17146e-05	0.000492236	up	yes	JCAD	protein_coding	chrNC_037340.1:35027159-35112073:-	gi|126723084|ref|NP_001075943.1|	6041	0	junctional protein associated with coronary artery disease homolog [Bos taurus]	gi|126723083|ref|NM_001082474.1|	3938	0	Bos taurus KIAA1462 ortholog (KIAA1462), mRNA	A2VE02	2328	0	Junctional protein associated with coronary artery disease homolog	.	.	.	.	pfam15351	JCAD	Junctional protein associated with coronary artery disease. JCAD is a component of VE-cadherin-based cell-cell junctions in endothelial cells. The cell-cell or adherens junction is an adhesion complex that plays a crucial role in the organisation and function of epithelial and endothelial cellular sheets. These junctions join the actin cytoskeleton to the plasma membrane to form adhesive contacts…	GO:0007155|cell adhesion;	GO:0005912|adherens junction;GO:0005911|cell-cell junction;	.	.	.
gene16644	2156	892	699	1068.91	466	526	461	533.62	2.00312	1.00225	0.00015988	0.00428715	up	yes	MPP7	protein_coding	chrNC_037340.1:36304106-36527703:+	gi|154152015|ref|NP_001093817.1|	2827	0	MAGUK p55 subfamily member 7 [Bos taurus]	gi|154152014|ref|NM_001100347.1|	3275	0	Bos taurus membrane protein, palmitoylated 7 (MPP7), mRNA	A6QQZ7	1092	0	MAGUK p55 subfamily member 7	YDR454c	100	2e-22	COG0194	pfam00625	Guanylate_kin	Guanylate kinase.	GO:0070830|bicellular tight junction assembly;GO:0031334|positive regulation of protein complex assembly;GO:0071896|protein localization to adherens junction;	GO:0005923|bicellular tight junction;GO:0097025|MPP7-DLG1-LIN7 complex;GO:0005654|nucleoplasm;	GO:0019904|protein domain specific binding;GO:0046982|protein heterodimerization activity;GO:0032947|protein complex scaffold;	.	.
gene16721	1978	567	709	919.078	218	282	269	282.074	3.25829	1.70412	3.8003e-10	5.67677e-08	up	yes	CD93	protein_coding	chrNC_037340.1:41878369-41881876:-	gi|555953798|ref|XP_005889069.1|	3026	0	PREDICTED: complement component C1q receptor [Bos mutus]	gi|982992952|ref|XM_003582935.4|	3242	0	PREDICTED: Bos taurus CD93 molecule (CD93), mRNA	Q9NPY3	750	0	Complement component C1q receptor	.	.	.	.	pfam07645	EGF_CA	Calcium-binding EGF domain.	GO:0098609|cell-cell adhesion;GO:0042116|macrophage activation;GO:0043312|neutrophil degranulation;GO:0006909|phagocytosis;GO:0016032|viral process;	GO:0009986|cell surface;GO:0016021|integral component of membrane;GO:0005886|plasma membrane;GO:0030667|secretory granule membrane;GO:0035579|specific granule membrane;GO:0070821|tertiary granule membrane;	GO:0005509|calcium ion binding;GO:0030246|carbohydrate binding;GO:0001849|complement component C1q binding;GO:0038023|signaling receptor activity;	K06702	CDW93; CDW93 antigen
gene16763	45	61	163	81.7797	26	27	15	25.0412	3.2658	1.70744	0.000587	0.0119727	up	yes	LOC782061	protein_coding	chrNC_037340.1:43287946-43408041:+	gi|528973184|ref|XP_005214489.1|	1684	0	PREDICTED: prostaglandin F synthase 1-like isoform X2 [Bos taurus]	gi|982993007|ref|XM_015465994.1|	2424	0	PREDICTED: Bos taurus prostaglandin F synthase 1-like (LOC107131313), transcript variant X4, mRNA	P52898	543	0	Dihydrodiol dehydrogenase 3	YHR104w	206	1e-58	COG0656	pfam00248	Aldo_ket_red	Aldo/keto reductase family. This family includes a number of K+ ion channel beta chain regulatory domains - these are reported to have oxidoreductase activity.	.	GO:0005737|cytoplasm;	GO:0016491|oxidoreductase activity;	K04119	AKR1C3; aldo-keto reductase family 1 member C3 [EC:1.1.1.64 1.1.1.188 1.1.1.213]
gene16825	484	6	28	136.707	1	1	0	0.740756	184.551	7.52788	1.91733e-26	3.64689e-23	up	yes	PRND	protein_coding	chrNC_037340.1:47086007-47091045:+	gi|62912000|gb|AAY21625.1|	957	2e-118	prion-like protein doppel preproprotein [Bos taurus]	gi|31342712|ref|NM_174158.2|	3295	0	Bos taurus prion protein 2 (dublet) (PRND), mRNA	Q9GK16	371	3e-119	Prion-like protein doppel	.	.	.	.	pfam00377	Prion	Prion/Doppel alpha-helical domain. The prion protein is thought to be the infectious agent that causes transmissible spongiform encephalopathies, such as scrapie and BSE. It is thought that the prion protein can exist in two different forms: one is the normal cellular protein, and the other is the infectious form which can change the normal prion protein into the infectious form. It has been foun…	GO:0007340|acrosome reaction;GO:0006878|cellular copper ion homeostasis;GO:0051260|protein homooligomerization;	GO:0031362|anchored component of external side of plasma membrane;	GO:0005507|copper ion binding;	.	.
gene16838	13106	3688	3857	5808.92	813	1583	1020	1253.01	4.63598	2.21288	3.14306e-06	0.000158716	up	yes	GPCPD1	protein_coding	chrNC_037340.1:47717357-47784462:-	gi|297481642|ref|XP_002692410.1|	3088	0	PREDICTED: glycerophosphocholine phosphodiesterase GPCPD1 isoform X2 [Bos taurus]	gi|982993210|ref|XM_015466072.1|	3616	0	PREDICTED: Bos taurus glycerophosphocholine phosphodiesterase 1 (GPCPD1), transcript variant X2, mRNA	Q9NPB8	1171	0	Glycerophosphocholine phosphodiesterase GPCPD1	YPL110c_3	150	1e-37	COG0584	pfam03009	GDPD	Glycerophosphoryl diester phosphodiesterase family. Escherichia coli has two sequence related isozymes of glycerophosphoryl diester phosphodiesterase (GDPD) - periplasmic and cytosolic. This family also includes agrocinopine synthase, the similarity to GDPD has been noted. This family appears to have weak but not significant matches to mammalian phospholipase C pfam00388, which suggests that this…	GO:0030643|cellular phosphate ion homeostasis;GO:0046475|glycerophospholipid catabolic process;GO:0007519|skeletal muscle tissue development;	GO:0005829|cytosol;	GO:0047389|glycerophosphocholine phosphodiesterase activity;GO:0008889|glycerophosphodiester phosphodiesterase activity;GO:2001070|starch binding;	K18695	GPCPD1; glycerophosphocholine phosphodiesterase GPCPD1 [EC:3.1.4.2]
gene16853	474	139	286	256.925	79	67	52	72.8864	3.525	1.81762	8.37474e-08	7.09019e-06	up	yes	BMP2	protein_coding	chrNC_037340.1:49152163-49163417:+	gi|149642861|ref|NP_001092611.1|	2021	0	bone morphogenetic protein 2 precursor [Bos taurus]	gi|149642860|ref|NM_001099141.1|	2577	0	Bos taurus bone morphogenetic protein 2 (BMP2), mRNA	O19006	758	0	Bone morphogenetic protein 2	.	.	.	.	pfam00688	TGFb_propeptide	TGF-beta propeptide. This propeptide is known as latency associated peptide (LAP) in TGF-beta. LAP is a homodimer which is disulfide linked to TGF-beta binding protein.	GO:0051216|cartilage development;GO:0030154|cell differentiation;GO:0001503|ossification;GO:0010862|positive regulation of pathway-restricted SMAD protein phosphorylation;GO:0060395|SMAD protein signal transduction;	GO:0005615|extracellular space;	GO:0005125|cytokine activity;GO:0008083|growth factor activity;	.	.
gene16873	1136	499	601	644.179	279	251	348	322.014	2.00047	1.00034	0.000232356	0.00566915	up	yes	HSPA12B	protein_coding	chrNC_037340.1:51444138-51461150:-	gi|528973749|ref|XP_005214758.1|	3423	0	PREDICTED: heat shock 70 kDa protein 12B isoform X1 [Bos taurus]	gi|982943061|ref|XM_005214701.3|	3026	0	PREDICTED: Bos taurus heat shock protein family A (Hsp70) member 12B (HSPA12B), transcript variant X1, mRNA	Q96MM6	1254	0	Heat shock 70 kDa protein 12B	.	.	.	.	pfam00012	HSP70	Hsp70 protein. Hsp70 chaperones help to fold many proteins. Hsp70 assisted folding involves repeated cycles of substrate binding and release. Hsp70 activity is ATP dependent. Hsp70 proteins are made up of two regions: the amino terminus is the ATPase domain and the carboxyl terminus is the substrate binding region.	.	.	GO:0005524|ATP binding;	.	.
gene16888	10	24	26	18.4566	0	0	1	0.360973	51.1302	5.6761	1.67788e-05	0.000655775	up	yes	OXT	protein_coding	chrNC_037340.1:52113982-52114880:-	gi|594036247|ref|XP_006042791.1|	577	1e-72	PREDICTED: oxytocin-neurophysin 1 [Bubalus bubalis]	gi|148744818|gb|BC141997.1|	500	0	Bos taurus oxytocin, prepropeptide, mRNA (cDNA clone MGC:159461 IMAGE:8389386), complete cds	P01175	210	3e-68	Oxytocin-neurophysin 1	.	.	.	.	pfam00184	Hormone_5	Neurohypophysial hormones, C-terminal Domain. N-terminal Domain is in hormone5	GO:0043627|response to estrogen;GO:0043207|response to external biotic stimulus;GO:0032094|response to food;GO:0009612|response to mechanical stimulus;	GO:0005737|cytoplasm;GO:0005576|extracellular region;GO:0005615|extracellular space;	GO:0005185|neurohypophyseal hormone activity;	K05243	OXT; oxytocin-neurophysin 1
gene16897	832	1416	1429	1119.76	36	25	26	32.0156	34.9755	5.12827	1.40016e-65	3.9948e-61	up	yes	CPXM1	protein_coding	chrNC_037340.1:52382641-52389209:+	gi|164448628|ref|NP_001015642.2|	3681	0	probable carboxypeptidase X1 precursor [Bos taurus]	gi|164448627|ref|NM_001015642.2|	2351	0	Bos taurus carboxypeptidase X (M14 family), member 1 (CPXM1), mRNA	Q96SM3	1234	0	Probable carboxypeptidase X1	.	.	.	.	pfam00246	Peptidase_M14	Zinc carboxypeptidase.	.	GO:0005615|extracellular space;	GO:0004180|carboxypeptidase activity;GO:0008237|metallopeptidase activity;GO:0008270|zinc ion binding;	K08638	CPXM1; carboxypeptidase X1 [EC:3.4.17.-]
gene16898	166	131	143	130.113	34	34	34	37.4588	3.4735	1.79639	1.72623e-05	0.00067191	up	yes	EBF4	protein_coding	chrNC_037340.1:52422074-52481782:-	gi|982993268|ref|XP_015321563.1|	2730	0	PREDICTED: transcription factor COE4 isoform X4 [Bos taurus]	gi|982993267|ref|XM_015466077.1|	2784	0	PREDICTED: Bos taurus early B-cell factor 4 (EBF4), transcript variant X6, mRNA	Q9BQW3	1021	0	Transcription factor COE4	.	.	.	.	pfam01833	TIG	IPT/TIG domain. This family consists of a domain that has an immunoglobulin like fold. These domains are found in cell surface receptors such as Met and Ron as well as in intracellular transcription factors where it is involved in DNA binding. CAUTION: This family does not currently recognize a significant number of members.	GO:0007275|multicellular organismal development;GO:0006351|transcription, DNA-templated;	GO:0005634|nucleus;	GO:0003677|DNA binding;GO:0046872|metal ion binding;GO:0046983|protein dimerization activity;GO:0000981|RNA polymerase II transcription factor activity, sequence-specific DNA binding;	K09103	EBF, COE; early B-cell factor
gene1691	983	2753	1964	1761.59	446	499	385	488.802	3.60389	1.84955	5.66175e-13	1.45527e-10	up	yes	KLHL23	protein_coding	chrNC_037329.1:26570154-26589955:-	gi|965921391|ref|XP_014948857.1|	3037	0	PREDICTED: kelch-like protein 23 isoform X2 [Ovis aries]	gi|329664787|ref|NM_001205507.1|	3668	0	Bos taurus kelch-like 23 (Drosophila) (KLHL23), mRNA	Q8NBE8	1154	0	Kelch-like protein 23	.	.	.	.	pfam07707	BACK	BTB And C-terminal Kelch. This domain is found associated with pfam00651 and pfam01344. The BACK domain is found juxtaposed to the BTB domain; they are separated by as little as two residues. This family appears to be closely related to the BTB domain (Finn RD, personal observation).	GO:0016567|protein ubiquitination;	GO:0031463|Cul3-RING ubiquitin ligase complex;	.	K10460	KLHL23; kelch-like protein 23
gene16912	23	21	112	47.274	10	11	15	13.1891	3.58432	1.8417	0.00295127	0.0408553	up	yes	TGM3	protein_coding	chrNC_037340.1:52793534-52836111:-	gi|296481047|tpg|DAA23162.1|	3620	0	TPA: protein-glutamine gamma-glutamyltransferase E [Bos taurus]	gi|156120344|ref|NM_001101848.1|	2553	0	Bos taurus transglutaminase 3 (TGM3), mRNA	A6QP57	1397	0	Protein-glutamine gamma-glutamyltransferase E	.	.	.	.	pfam00868	Transglut_N	Transglutaminase family.	GO:0031424|keratinization;GO:0018149|peptide cross-linking;	GO:0005737|cytoplasm;	GO:0005509|calcium ion binding;GO:0003810|protein-glutamine gamma-glutamyltransferase activity;	K05620	TGM3; transglutaminase 3 [EC:2.3.2.13]
gene16946	829	382	453	480.371	215	120	211	200.564	2.3951	1.26009	0.000904158	0.0167293	up	yes	ZBTB46	protein_coding	chrNC_037340.1:53978514-54030117:+	gi|300793725|ref|NP_001179093.1|	2826	0	zinc finger and BTB domain-containing protein 46 [Bos taurus]	gi|982942989|ref|XM_005214616.3|	5690	0	PREDICTED: Bos taurus zinc finger and BTB domain containing 46 (ZBTB46), transcript variant X2, mRNA	Q8BID6	954	0	Zinc finger and BTB domain-containing protein 46	.	.	.	.	pfam00651	BTB	BTB/POZ domain. The BTB (for BR-C, ttk and bab) or POZ (for Pox virus and Zinc finger) domain is present near the N-terminus of a fraction of zinc finger (pfam00096) proteins and in proteins that contain the pfam01344 motif such as Kelch and a family of pox virus proteins. The BTB/POZ domain mediates homomeric dimerization and in some instances heteromeric dimerization. The structure of the dimer…	GO:2001199|negative regulation of dendritic cell differentiation;GO:0030853|negative regulation of granulocyte differentiation;GO:0045650|negative regulation of macrophage differentiation;GO:0045656|negative regulation of monocyte differentiation;GO:2001200|positive regulation of dendritic cell differentiation;GO:0006355|regulation of transcription, DNA-templated;GO:0006351|transcription, DNA-tem…	GO:0005634|nucleus;	GO:0046872|metal ion binding;GO:0003676|nucleic acid binding;	K10517	ZBTB46, BTBD4; zinc finger and BTB domain-containing protein 46
gene16995	3713	2110	2127	2312.43	421	654	676	641.384	3.60537	1.85015	9.19705e-10	1.22617e-07	up	yes	LAMA5	protein_coding	chrNC_037340.1:54887634-54939286:+	gi|982993396|ref|XP_015321597.1|	17749	0	PREDICTED: LOW QUALITY PROTEIN: laminin subunit alpha-5 isoform X2 [Bos taurus]	gi|982993395|ref|XM_015466111.1|	9873	0	PREDICTED: Bos taurus laminin subunit alpha 5 (LAMA5), transcript variant X2, mRNA	O15230	5643	0	Laminin subunit alpha-5	.	.	.	.	pfam00055	Laminin_N	Laminin N-terminal (Domain VI).	GO:0001525|angiogenesis;GO:0060445|branching involved in salivary gland morphogenesis;GO:0001658|branching involved in ureteric bud morphogenesis;GO:0030154|cell differentiation;GO:0016477|cell migration;GO:0008283|cell proliferation;GO:0008037|cell recognition;GO:0060271|cilium morphogenesis;GO:0019221|cytokine-mediated signaling pathway;GO:0007010|cytoskeleton organization;GO:0045446|endothelia…	GO:0005605|basal lamina;GO:0005604|basement membrane;GO:0070062|extracellular exosome;GO:0031012|extracellular matrix;GO:0005576|extracellular region;GO:0005615|extracellular space;GO:0043259|laminin-10 complex;GO:0043260|laminin-11 complex;GO:0005610|laminin-5 complex;GO:0005634|nucleus;GO:0043083|synaptic cleft;	GO:0005178|integrin binding;	K06240	LAMA3_5; laminin, alpha 3/5
gene17083	349	61	47	125.383	16	20	21	20.9005	5.99905	2.58473	2.09706e-08	2.04902e-06	up	yes	TCF15	protein_coding	chrNC_037340.1:60451109-60457091:+	gi|126165268|ref|NP_001075190.1|	688	3e-86	transcription factor 15 [Bos taurus]	gi|402744123|ref|NM_001081721.2|	1051	0	Bos taurus transcription factor 15 (basic helix-loop-helix) (TCF15), mRNA	Q60756	254	5e-82	Transcription factor 15	.	.	.	.	pfam00010	HLH	Helix-loop-helix DNA-binding domain.	GO:0009952|anterior/posterior pattern specification;GO:0043583|ear development;GO:0042755|eating behavior;GO:0045198|establishment of epithelial cell apical/basal polarity;GO:0060231|mesenchymal to epithelial transition;GO:0007517|muscle organ development;GO:0048644|muscle organ morphogenesis;GO:0050884|neuromuscular process controlling posture;GO:0048339|paraxial mesoderm development;GO:0045944|…	GO:0090575|RNA polymerase II transcription factor complex;	GO:0003677|DNA binding;GO:0046983|protein dimerization activity;	K09070	TCF15, PARAXIS; transcription factor 15
gene17170	0	25	1	8.50006	0	0	0	0	Inf	Inf	0.00159801	0.0261426	up	yes	C13H20orf144	protein_coding	chrNC_037340.1:63115490-63117089:+	gi|594105757|ref|XP_006075821.1|	533	5e-65	PREDICTED: uncharacterized protein C20orf144 homolog [Bubalus bubalis]	gi|982993619|ref|XM_005192468.3|	691	0	PREDICTED: Bos taurus chromosome 13 open reading frame, human C20orf144 (C13H20orf144), mRNA	.	.	.	.	.	.	.	.	pfam15318	Bclt	Putative Bcl-2 like protein of testis. This family of proteins is found in eukaryotes. The family may represent a set of Bcl-2-like proteins involved in apoptosis, see UniProt:Q9BQM9.	.	.	.	.	.
gene17179	412	6	0	109.343	0	1	0	0.366988	297.948	8.21892	4.88348e-23	5.35887e-20	up	yes	ASIP	protein_coding	chrNC_037340.1:63639821-63668127:+	gi|594047425|ref|XP_006048130.1|	439	6e-51	PREDICTED: agouti-signaling protein [Bubalus bubalis]	gi|75832094|ref|NM_206843.2|	756	0	Bos taurus agouti signaling protein (ASIP), mRNA	Q29414	165	2e-49	Agouti-signaling protein	.	.	.	.	pfam05039	Agouti	Agouti protein. The agouti protein regulates pigmentation in the mouse hair follicle producing a black hair with a subapical yellow band. A highly homologous protein agouti signal protein (ASIP)is present in humans and is expressed at highest levels in adipose tissue where it may play a role in energy homeostasis and possibly human pigmentation.	GO:0008343|adult feeding behavior;GO:0006091|generation of precursor metabolites and energy;GO:0071514|genetic imprinting;GO:0009755|hormone-mediated signaling pathway;GO:0042438|melanin biosynthetic process;GO:0032438|melanosome organization;GO:0032402|melanosome transport;GO:0048023|positive regulation of melanin biosynthetic process;GO:0040030|regulation of molecular function, epigenetic;	GO:0005576|extracellular region;GO:0005622|intracellular;	GO:0031781|type 3 melanocortin receptor binding;GO:0031782|type 4 melanocortin receptor binding;	K08725	ASIP; agouti signaling protein
gene172	4309	4660	5819	4437.33	1576	1732	1622	1810.18	2.45132	1.29356	2.37181e-07	1.75767e-05	up	yes	NRIP1	protein_coding	chrNC_037328.1:22189539-22196882:+	gi|742144590|ref|XP_010843431.1|	5977	0	PREDICTED: nuclear receptor-interacting protein 1 [Bison bison bison]	gi|982975212|ref|XM_015461930.1|	7325	0	PREDICTED: Bos taurus nuclear receptor interacting protein 1 (NRIP1), transcript variant X2, mRNA	P48552	2017	0	Nuclear receptor-interacting protein 1	.	.	.	.	pfam09726	Macoilin	Transmembrane protein. This entry is a highly conserved protein present in eukaryotes.	GO:0030521|androgen receptor signaling pathway;GO:0071392|cellular response to estradiol stimulus;GO:0032922|circadian regulation of gene expression;GO:0007623|circadian rhythm;GO:0019915|lipid storage;GO:0000122|negative regulation of transcription from RNA polymerase II promoter;GO:0001543|ovarian follicle rupture;GO:0045944|positive regulation of transcription from RNA polymerase II promoter;G…	GO:0000118|histone deacetylase complex;GO:0000790|nuclear chromatin;GO:0016607|nuclear speck;GO:0005730|nucleolus;GO:0005654|nucleoplasm;GO:0005634|nucleus;	GO:0050681|androgen receptor binding;GO:0001046|core promoter sequence-specific DNA binding;GO:0030331|estrogen receptor binding;GO:0035259|glucocorticoid receptor binding;GO:0042826|histone deacetylase binding;GO:0035257|nuclear hormone receptor binding;GO:0046965|retinoid X receptor binding;GO:0003713|transcription coactivator activity;GO:0003714|transcription corepressor activity;	K17965	NRIP1; nuclear receptor-interacting protein 1
gene17213	1417	2103	1905	1643.56	672	800	710	801.053	2.05175	1.03685	3.85864e-05	0.00130131	up	yes	ERGIC3	protein_coding	chrNC_037340.1:64776881-64790801:+	gi|564343767|ref|XP_006235376.1|	2044	0	PREDICTED: endoplasmic reticulum-Golgi intermediate compartment protein 3 isoform X1 [Rattus norvegicus]	gi|942067191|ref|XM_005900028.2|	1371	0	PREDICTED: Bos mutus ERGIC and golgi 3 (ERGIC3), transcript variant X1, mRNA	Q5EAE0	756	0	Endoplasmic reticulum-Golgi intermediate compartment protein 3	.	.	.	.	pfam07970	COPIIcoated_ERV	Endoplasmic reticulum vesicle transporter. This family is conserved from plants and fungi to humans. Erv46 works in close conjunction with Erv41 and together they form a complex which cycles between the endoplasmic reticulum and Golgi complex. Erv46-41 interacts strongly with the endoplasmic reticulum glucosidase II. Mammalian glucosidase II comprises a catalytic alpha-subunit and a 58 kDa beta s…	GO:0016192|vesicle-mediated transport;	GO:0005789|endoplasmic reticulum membrane;GO:0033116|endoplasmic reticulum-Golgi intermediate compartment membrane;GO:0005794|Golgi apparatus;GO:0016021|integral component of membrane;	.	.	.
gene17255	65	164	106	103.241	30	19	35	30.8199	3.34982	1.74409	0.000125414	0.00350802	up	yes	VSTM2L	protein_coding	chrNC_037340.1:66799413-66838316:+	gi|635020998|ref|XP_008016040.1|	1035	2e-132	PREDICTED: V-set and transmembrane domain-containing protein 2-like protein [Chlorocebus sabaeus]	gi|118151053|ref|NM_001077976.1|	1951	0	Bos taurus V-set and transmembrane domain containing 2 like (VSTM2L), mRNA	Q96N03	382	1e-127	V-set and transmembrane domain-containing protein 2-like protein	.	.	.	.	pfam07679	I-set	Immunoglobulin I-set domain.	GO:0043524|negative regulation of neuron apoptotic process;	GO:0005737|cytoplasm;GO:0005576|extracellular region;	.	.	.
gene17259	2458	1837	2390	1976.65	431	458	505	511.466	3.86468	1.95035	2.39945e-15	8.89074e-13	up	yes	TGM2	protein_coding	chrNC_037340.1:67002550-67037025:-	gi|73586866|gb|AAI03291.1|	3604	0	Transglutaminase 2 (C polypeptide, protein-glutamine-gamma-glutamyltransferase) [Bos taurus]	gi|73586865|gb|BC103290.1|	3862	0	Bos taurus transglutaminase 2 (C polypeptide, protein-glutamine-gamma-glutamyltransferase), mRNA (cDNA clone MGC:128824 IMAGE:8119404), complete cds	P51176	1392	0	Protein-glutamine gamma-glutamyltransferase 2	.	.	.	.	pfam00868	Transglut_N	Transglutaminase family.	GO:0018149|peptide cross-linking;	.	GO:0046872|metal ion binding;GO:0003810|protein-glutamine gamma-glutamyltransferase activity;	K05625	TGM2; transglutaminase 2 [EC:2.3.2.13]
gene17303	202	171	162	158.439	27	38	27	33.7835	4.68984	2.22954	3.3101e-08	3.19055e-06	up	yes	EMILIN3	protein_coding	chrNC_037340.1:69990790-69997198:-	gi|803304986|ref|XP_012010942.1|	3320	0	PREDICTED: EMILIN-3 [Ovis aries musimon]	gi|942038442|ref|XM_005889780.2|	3201	0	PREDICTED: Bos mutus elastin microfibril interfacer 3 (EMILIN3), mRNA	Q9NT22	1141	0	EMILIN-3	.	.	.	.	pfam07546	EMI	EMI domain. The Pfam alignment is truncated at the C-terminus and does not include the final cysteine defined in Callebaut et al. This is to stop the family overlapping with other domains.	.	GO:0005737|cytoplasm;GO:0031012|extracellular matrix;	.	.	.
gene17325	7839	19262	15165	13013	3510	3335	3805	3909.33	3.32871	1.73496	5.65146e-10	8.10261e-08	up	yes	JPH2	protein_coding	chrNC_037340.1:72584144-72659231:-	gi|803276278|ref|XP_011997820.1|	2192	0	PREDICTED: junctophilin-2 isoform X2 [Ovis aries musimon]	gi|982993813|ref|XM_015466184.1|	4319	0	PREDICTED: Bos taurus junctophilin 2 (JPH2), transcript variant X2, mRNA	Q9BR39	768	0	Junctophilin-2	.	.	.	.	pfam02493	MORN	MORN repeat. The MORN (Membrane Occupation and Recognition Nexus) repeat is found in multiple copies in several proteins including junctophilins (See Takeshima et al. Mol. Cell 2000;6:11-22). #=GF CC A MORN-repeat protein has been identified in the parasite Toxoplasma gondiis a dynamic component of cell division apparatus in Toxoplasma gondii. It has been hypothesised to functions as a linker pro…	GO:0055074|calcium ion homeostasis;GO:0060402|calcium ion transport into cytosol;GO:0060316|positive regulation of ryanodine-sensitive calcium-release channel activity;GO:0055024|regulation of cardiac muscle tissue development;GO:0060314|regulation of ryanodine-sensitive calcium-release channel activity;	GO:0016021|integral component of membrane;GO:0030314|junctional membrane complex;GO:0014701|junctional sarcoplasmic reticulum membrane;GO:0005886|plasma membrane;GO:0030018|Z disc;	GO:0015278|calcium-release channel activity;GO:0070300|phosphatidic acid binding;GO:0005547|phosphatidylinositol-3,4,5-trisphosphate binding;GO:0080025|phosphatidylinositol-3,5-bisphosphate binding;GO:0032266|phosphatidylinositol-3-phosphate binding;GO:0005546|phosphatidylinositol-4,5-bisphosphate binding;GO:0070273|phosphatidylinositol-4-phosphate binding;GO:0010314|phosphatidylinositol-5-phosph…	K19530	JPH; junctophilin
gene17341	140	247	142	161.045	51	17	51	43.7106	3.68434	1.88141	0.00237232	0.0348413	up	yes	WISP2	protein_coding	chrNC_037340.1:73110493-73125825:+	gi|528973905|ref|XP_005214836.1|	1039	2e-132	PREDICTED: WNT1-inducible-signaling pathway protein 2 isoform X1 [Bos taurus]	gi|982943145|ref|XM_005214779.3|	2392	0	PREDICTED: Bos taurus WNT1 inducible signaling pathway protein 2 (WISP2), transcript variant X1, mRNA	O76076	338	2e-108	WNT1-inducible-signaling pathway protein 2	.	.	.	.	pfam00093	VWC	von Willebrand factor type C domain. The high cutoff was used to prevent overlap with pfam00094.	GO:0007155|cell adhesion;GO:0007267|cell-cell signaling;GO:0060548|negative regulation of cell death;GO:0001558|regulation of cell growth;GO:0007165|signal transduction;	GO:0005615|extracellular space;	GO:0008201|heparin binding;GO:0005520|insulin-like growth factor binding;GO:0005178|integrin binding;	.	.
gene1740	1657	334	651	741.247	295	277	276	311.546	2.37926	1.25051	8.49389e-06	0.000377475	up	yes	COBLL1	protein_coding	chrNC_037329.1:31429854-31597850:+	gi|741916609|ref|XP_010800344.1|	4677	0	PREDICTED: cordon-bleu protein-like 1 [Bos taurus]	gi|982977309|ref|XM_015462276.1|	3051	0	PREDICTED: Bos taurus cordon-bleu WH2 repeat protein like 1 (COBLL1), mRNA	Q53SF7	1261	0	Cordon-bleu protein-like 1	.	.	.	.	pfam09469	Cobl	Cordon-bleu ubiquitin-like domain. The Cordon-bleu protein domain is highly conserved among vertebrates. The sequence contains three repeated lysine, arginine, and proline-rich regions, the KKRAP motif. The exact function of the protein is unknown but it is thought to be involved in mid-brain neural tube closure. It is expressed specifically in the node. This domain has a ubiquitin-like fold.	GO:0051639|actin filament network formation;GO:0030041|actin filament polymerization;	GO:0070062|extracellular exosome;	GO:0003785|actin monomer binding;GO:0045296|cadherin binding;	.	.
gene17475	533	1352	943	871.602	311	334	391	379.956	2.29395	1.19784	1.36694e-05	0.000557147	up	yes	SPATA2	protein_coding	chrNC_037340.1:77982558-77993174:-	gi|300793805|ref|NP_001179609.1|	2341	0	spermatogenesis-associated protein 2 [Bos taurus]	gi|982943116|ref|XM_010811488.2|	4958	0	PREDICTED: Bos taurus spermatogenesis associated 2 (SPATA2), transcript variant X2, mRNA	Q9UM82	738	0	Spermatogenesis-associated protein 2	.	.	.	.	pfam13771	zf-HC5HC2H	PHD-like zinc-binding domain. The members of this family are annotated as containing PHD domain, but the zinc-binding region here is not typical of PHD domains. The conformation here is a well-conserved cysteine-histidine rich region spanning 90 residues, where the Cys and His are arranged as HxxC(31)CxxC(6)CxxCxxxxCxxxxHxxC (21)CxxH.	GO:0030154|cell differentiation;GO:0007275|multicellular organismal development;GO:0007283|spermatogenesis;	GO:0005737|cytoplasm;GO:0001650|fibrillar center;GO:0005634|nucleus;	.	K17595	SPATA2; spermatogenesis-associated protein 2
gene17507	615	1005	1137	838.837	282	391	366	381.011	2.20161	1.13856	2.32172e-05	0.000858982	up	yes	NFATC2	protein_coding	chrNC_037340.1:79241655-79402102:-	gi|528914212|ref|XP_005192574.1|	4166	0	PREDICTED: nuclear factor of activated T-cells, cytoplasmic 2 isoform X1 [Bos taurus]	gi|982993975|ref|XM_005192517.3|	7168	0	PREDICTED: Bos taurus nuclear factor of activated T-cells, cytoplasmic, calcineurin-dependent 2 (NFATC2), transcript variant X1, mRNA	Q13469	1469	0	Nuclear factor of activated T-cells, cytoplasmic 2	.	.	.	.	pfam00554	RHD	Rel homology domain (RHD). Proteins containing the Rel homology domain (RHD) are eukaryotic transcription factors. The RHD is composed of two structural domains. This is the N-terminal domain that is similar to that found in P53. The C-terminal domain has an immunoglobulin-like fold (See pfam01833) that binds to DNA.	GO:0050853|B cell receptor signaling pathway;GO:0033173|calcineurin-NFAT signaling cascade;GO:0016477|cell migration;GO:0006974|cellular response to DNA damage stimulus;GO:0001816|cytokine production;GO:0038095|Fc-epsilon receptor signaling pathway;GO:0014904|myotube cell development;GO:0030890|positive regulation of B cell proliferation;GO:1901741|positive regulation of myoblast fusion;GO:004589…	GO:0005737|cytoplasm;GO:0005829|cytosol;GO:0000790|nuclear chromatin;GO:0044798|nuclear transcription factor complex;GO:0005654|nucleoplasm;GO:0005634|nucleus;	GO:0003682|chromatin binding;GO:0003677|DNA binding;GO:0003700|transcription factor activity, sequence-specific DNA binding;GO:0019902|phosphatase binding;GO:0000978|RNA polymerase II core promoter proximal region sequence-specific DNA binding;GO:0000981|RNA polymerase II transcription factor activity, sequence-specific DNA binding;GO:0008134|transcription factor binding;GO:0001077|transcriptiona…	K17332	NFATC2, NFAT1, NFATP; nuclear factor of activated T-cells, cytoplasmic 2
gene17564	1001	885	927	835.616	198	346	259	294.476	2.83764	1.50469	2.31106e-05	0.000856322	up	yes	GPT	protein_coding	chrNC_037341.1:438334-441339:-	gi|982944185|ref|XP_015329844.1|	2646	0	PREDICTED: alanine aminotransferase 1 isoform X3 [Bos taurus]	gi|402766788|ref|NM_001083740.2|	1835	0	Bos taurus glutamic-pyruvate transaminase (alanine aminotransferase) (GPT), mRNA	A4IFH5	951	0	Alanine aminotransferase 1	YDR111c	374	4e-121	COG0436	pfam00155	Aminotran_1_2	Aminotransferase class I and II.	GO:0009058|biosynthetic process;GO:0042853|L-alanine catabolic process;	GO:0005737|cytoplasm;GO:0005615|extracellular space;	GO:0004021|L-alanine:2-oxoglutarate aminotransferase activity;GO:0030170|pyridoxal phosphate binding;	K00814	GPT, ALT; alanine transaminase [EC:2.6.1.2]
gene17606	393	235	171	231.956	30	57	61	54.1507	4.28354	2.0988	6.72098e-07	4.31884e-05	up	yes	EPPK1	protein_coding	chrNC_037341.1:936290-955875:+	gi|528975308|ref|XP_003586920.2|	19986	0	PREDICTED: LOW QUALITY PROTEIN: epiplakin [Bos taurus]	gi|982994114|ref|XM_003583018.4|	13449	0	PREDICTED: Bos taurus epiplakin 1 (EPPK1), mRNA	Q8R0W0	6445	0	Epiplakin	.	.	.	.	pfam00681	Plectin	Plectin repeat. This family includes repeats from plectin, desmoplakin, envoplakin and bullous pemphigoid antigen.	GO:0007010|cytoskeleton organization;GO:0045110|intermediate filament bundle assembly;GO:0045109|intermediate filament organization;GO:0030336|negative regulation of cell migration;GO:0050680|negative regulation of epithelial cell proliferation;GO:0051548|negative regulation of keratinocyte migration;GO:0010839|negative regulation of keratinocyte proliferation;GO:0061045|negative regulation of wo…	GO:0016327|apicolateral plasma membrane;GO:0045178|basal part of cell;GO:0016323|basolateral plasma membrane;GO:0005923|bicellular tight junction;GO:0071944|cell periphery;GO:0042995|cell projection;GO:0005911|cell-cell junction;GO:0005737|cytoplasm;GO:0005856|cytoskeleton;GO:0030056|hemidesmosome;GO:0045111|intermediate filament cytoskeleton;GO:0045095|keratin filament;GO:0097356|perinucleolar c…	GO:0008092|cytoskeletal protein binding;GO:0019215|intermediate filament binding;GO:1990254|keratin filament binding;	.	.
gene17625	105	635	346	341.73	76	129	102	112.567	3.03579	1.60207	6.51003e-06	0.000296232	up	yes	MAFA	protein_coding	chrNC_037341.1:1223093-1226198:+	gi|148697540|gb|EDL29487.1|	503	2e-55	v-maf musculoaponeurotic fibrosarcoma oncogene family, protein A (avian), partial [Mus musculus]	gi|982994161|ref|XM_015466272.1|	3061	0	PREDICTED: Bos taurus v-maf avian musculoaponeurotic fibrosarcoma oncogene homolog A (MAFA), mRNA	Q8CF90	199	1e-54	Transcription factor MafA	.	.	.	.	pfam03131	bZIP_Maf	bZIP Maf transcription factor. Maf transcription factors contain a conserved basic region leucine zipper (bZIP) domain, which mediates their dimerization and DNA binding property. Thus, this family is probably related to pfam00170. This family also includes the DNA_binding domain of Skn-1, this domain lacks the leucine zipper found in other bZip domains, and binds DNA is a monomer.	GO:0030073|insulin secretion;GO:0007263|nitric oxide mediated signal transduction;GO:0045944|positive regulation of transcription from RNA polymerase II promoter;GO:0045893|positive regulation of transcription, DNA-templated;GO:0009749|response to glucose;	GO:0005634|nucleus;	GO:0003677|DNA binding;GO:0000978|RNA polymerase II core promoter proximal region sequence-specific DNA binding;GO:0001077|transcriptional activator activity, RNA polymerase II core promoter proximal region sequence-specific binding;	K07595	MAFA; transcription factor MAFA
gene17646	5241	5697	6039	5087.64	1665	1443	1717	1771.68	2.87165	1.52188	1.18471e-09	1.55051e-07	up	yes	LYNX1	protein_coding	chrNC_037341.1:1669740-1675364:+	gi|585189675|ref|XP_006746162.1|	327	2e-31	PREDICTED: ly-6/neurotoxin-like protein 1-like isoform X1 [Leptonychotes weddellii]	gi|982944115|ref|XM_005215196.3|	4314	0	PREDICTED: Bos taurus Ly6/neurotoxin 1 (LYNX1), transcript variant X1, mRNA	P0DP62	129	2e-32	Ly-6/neurotoxin-like protein 1	.	.	.	.	pfam00021	UPAR_LY6	u-PAR/Ly-6 domain. This extracellular disulphide bond rich domain is related to pfam00087.	.	GO:0031225|anchored component of membrane;GO:0030425|dendrite;GO:0005783|endoplasmic reticulum;GO:0005886|plasma membrane;	GO:0033130|acetylcholine receptor binding;GO:0030548|acetylcholine receptor regulator activity;	.	.
gene17652	17	97	629	229.399	17	15	13	16.5515	13.8597	3.79282	4.06189e-20	2.63386e-17	up	yes	ARC	protein_coding	chrNC_037341.1:1741147-1744556:+	gi|329755360|ref|NP_001193336.1|	2004	0	activity-regulated cytoskeleton-associated protein [Bos taurus]	gi|982944120|ref|XM_005215201.3|	2909	0	PREDICTED: Bos taurus activity-regulated cytoskeleton-associated protein (ARC), transcript variant X1, mRNA	Q7LC44	709	0	Activity-regulated cytoskeleton-associated protein	.	.	.	.	pfam15449	Retinal	Retinal protein. This family of proteins is found in the photoreceptor cells of the retina. Mutations of the gene encoding this protein have been associated with retinal disorders such as retinitis pigmentosa and late-onset progressive retinal atrophy. The function of this family of proteins is unknown, but it is likely to be important in the development and function of the retina.	GO:0009952|anterior/posterior pattern specification;GO:0016477|cell migration;GO:0007010|cytoskeleton organization;GO:0060997|dendritic spine morphogenesis;GO:0006897|endocytosis;GO:0007492|endoderm development;GO:0007612|learning;GO:0007616|long-term memory;GO:0060291|long-term synaptic potentiation;GO:0051028|mRNA transport;GO:2000969|positive regulation of alpha-amino-3-hydroxy-5-methyl-4-isox…	GO:0001669|acrosomal vesicle;GO:0015629|actin cytoskeleton;GO:0005938|cell cortex;GO:0030054|cell junction;GO:0005737|cytoplasm;GO:0043197|dendritic spine;GO:0031901|early endosome membrane;GO:1903561|extracellular vesicle;GO:0045121|membrane raft;GO:0043025|neuronal cell body;GO:0005886|plasma membrane;GO:0014069|postsynaptic density;GO:0045211|postsynaptic membrane;	GO:0003729|mRNA binding;	K15867	ARC; activity-regulated cytoskeleton-associated protein
gene17665	5953	9798	6487	6754.77	2252	3047	2781	2963.8	2.27909	1.18846	6.29071e-06	0.000287169	up	yes	PTP4A3	protein_coding	chrNC_037341.1:2553478-2585771:-	gi|139949068|ref|NP_001077235.1|	883	4e-110	protein tyrosine phosphatase type IVA 3 [Bos taurus]	gi|982944007|ref|XM_010811816.2|	2464	0	PREDICTED: Bos taurus protein tyrosine phosphatase type IVA, member 3 (PTP4A3), transcript variant X1, mRNA	A2VDT1	344	1e-111	Protein tyrosine phosphatase type IVA 3	DR2161	64.7	7e-11	COG2453	pfam00102	Y_phosphatase	Protein-tyrosine phosphatase.	GO:1990830|cellular response to leukemia inhibitory factor;GO:0043542|endothelial cell migration;GO:0007219|Notch signaling pathway;GO:1901224|positive regulation of NIK/NF-kappaB signaling;GO:0043117|positive regulation of vascular permeability;GO:0006355|regulation of transcription, DNA-templated;GO:1900746|regulation of vascular endothelial growth factor signaling pathway;	GO:0005737|cytoplasm;GO:0005769|early endosome;GO:0005634|nucleus;GO:0005886|plasma membrane;	GO:0004725|protein tyrosine phosphatase activity;GO:0008138|protein tyrosine/serine/threonine phosphatase activity;	K18041	PTP4A; protein tyrosine phosphatase type IVA [EC:3.1.3.48]
gene17685	0	33	0	10.8147	0	0	0	0	Inf	Inf	0.000376383	0.00840922	up	yes	FAM135B	protein_coding	chrNC_037341.1:4387975-4651873:+	gi|528975232|ref|XP_005215298.1|	7127	0	PREDICTED: protein FAM135B isoform X1 [Bos taurus]	gi|594058628|ref|XM_006053410.1|	7275	0	PREDICTED: Bubalus bubalis family with sequence similarity 135, member B (FAM135B), transcript variant X1, mRNA	Q49AJ0	2160	0	Protein FAM135B	.	.	.	.	pfam05057	DUF676	Putative serine esterase (DUF676). This family of proteins are probably serine esterase type enzymes with an alpha/beta hydrolase fold.	GO:0044255|cellular lipid metabolic process;	.	GO:0052689|carboxylic ester hydrolase activity;	.	.
gene17774	4626	3413	2730	3162.59	862	1543	1085	1280.11	2.47057	1.30484	0.000385108	0.00857061	up	yes	KLHL38	protein_coding	chrNC_037341.1:16228954-16241276:+	gi|528914574|ref|XP_594631.4|	3218	0	PREDICTED: kelch-like protein 38 [Bos taurus]	gi|982994355|ref|XM_594631.8|	3000	0	PREDICTED: Bos taurus kelch like family member 38 (KLHL38), mRNA	Q2WGJ6	1025	0	Kelch-like protein 38	.	.	.	.	pfam07707	BACK	BTB And C-terminal Kelch. This domain is found associated with pfam00651 and pfam01344. The BACK domain is found juxtaposed to the BTB domain; they are separated by as little as two residues. This family appears to be closely related to the BTB domain (Finn RD, personal observation).	GO:0016567|protein ubiquitination;	GO:0031463|Cul3-RING ubiquitin ligase complex;	.	K13959	KLHL38; kelch-like protein 38
gene17880	3360	3676	2881	2965.2	1174	1125	1148	1266.06	2.34207	1.22778	6.98722e-07	4.46044e-05	up	yes	CHD7	protein_coding	chrNC_037341.1:26298023-26488716:+	gi|594046779|ref|XP_006047824.1|	12472	0	PREDICTED: chromodomain-helicase-DNA-binding protein 7 isoform X1 [Bubalus bubalis]	gi|742114387|ref|XM_010839000.1|	10120	0	PREDICTED: Bison bison bison chromodomain helicase DNA binding protein 7 (CHD7), mRNA	Q9P2D1	2607	0	Chromodomain-helicase-DNA-binding protein 7	ECU01g0350	633	0	COG0553	pfam00176	SNF2_N	SNF2 family N-terminal domain. This domain is found in proteins involved in a variety of processes including transcription regulation (e.g., SNF2, STH1, brahma, MOT1), DNA repair (e.g., ERCC6, RAD16, RAD5), DNA recombination (e.g., RAD54), and chromatin unwinding (e.g., ISWI) as well as a variety of other proteins with little functional information (e.g., lodestar, ETL1).	GO:0007512|adult heart development;GO:0007628|adult walking behavior;GO:0035909|aorta morphogenesis;GO:0036302|atrioventricular canal development;GO:0008015|blood circulation;GO:0001974|blood vessel remodeling;GO:0060411|cardiac septum morphogenesis;GO:0007417|central nervous system development;GO:0006338|chromatin remodeling;GO:0050890|cognition;GO:0021545|cranial nerve development;GO:0035116|em…	GO:0005730|nucleolus;GO:0005654|nucleoplasm;GO:0005634|nucleus;	GO:0005524|ATP binding;GO:0003682|chromatin binding;GO:0004386|helicase activity;GO:1990841|promoter-specific chromatin binding;GO:0000978|RNA polymerase II core promoter proximal region sequence-specific DNA binding;	K14437	CHD7; chromodomain-helicase-DNA-binding protein 7 [EC:3.6.4.12]
gene17953	665	1331	1000	916.628	200	367	280	310.51	2.952	1.56169	6.57548e-05	0.00204809	up	yes	EYA1	protein_coding	chrNC_037341.1:34786252-35159938:-	gi|742154069|ref|XP_010845262.1|	2669	0	PREDICTED: eyes absent homolog 1 isoform X1 [Bison bison bison]	gi|742154088|ref|XM_010846965.1|	3918	0	PREDICTED: Bison bison bison EYA transcriptional coactivator and phosphatase 1 (EYA1), transcript variant X6, mRNA	Q99502	1009	0	Eyes absent homolog 1	.	.	.	.	pfam07223	DUF1421	Protein of unknown function (DUF1421). This family represents a conserved region approximately 350 residues long within a number of plant proteins of unknown function.	GO:0009653|anatomical structure morphogenesis;GO:0035909|aorta morphogenesis;GO:0001658|branching involved in ureteric bud morphogenesis;GO:0030154|cell differentiation;GO:0090103|cochlea morphogenesis;GO:0006302|double-strand break repair;GO:0048704|embryonic skeletal system morphogenesis;GO:0016576|histone dephosphorylation;GO:0007501|mesodermal cell fate specification;GO:0001656|metanephros de…	GO:0005737|cytoplasm;GO:0016604|nuclear body;GO:0005654|nucleoplasm;GO:0005634|nucleus;GO:0032993|protein-DNA complex;	GO:0046872|metal ion binding;GO:0004725|protein tyrosine phosphatase activity;GO:0003723|RNA binding;	K15616	EYA1; eyes absent homolog 1 [EC:3.1.3.48]
gene1798	29	26	20	22.2212	2	5	4	4.02637	5.51891	2.46438	0.00344926	0.0458151	up	yes	GALNT5	protein_coding	chrNC_037329.1:39025155-39069651:-	gi|741916401|ref|XP_010800268.1|	4840	0	PREDICTED: polypeptide N-acetylgalactosaminyltransferase 5 isoform X1 [Bos taurus]	gi|982913432|ref|XM_010801966.2|	5742	0	PREDICTED: Bos taurus polypeptide N-acetylgalactosaminyltransferase 5 (GALNT5), transcript variant X1, mRNA	Q7Z7M9	1452	0	Polypeptide N-acetylgalactosaminyltransferase 5	.	.	.	.	pfam00535	Glycos_transf_2	Glycosyl transferase family 2. Diverse family, transferring sugar from UDP-glucose, UDP-N-acetyl- galactosamine, GDP-mannose or CDP-abequose, to a range of substrates including cellulose, dolichol phosphate and teichoic acids.	GO:0006024|glycosaminoglycan biosynthetic process;GO:0016266|O-glycan processing;	GO:0000139|Golgi membrane;GO:0016021|integral component of membrane;	GO:0030246|carbohydrate binding;GO:0046872|metal ion binding;GO:0004653|polypeptide N-acetylgalactosaminyltransferase activity;	K00710	GALNT; polypeptide N-acetylgalactosaminyltransferase [EC:2.4.1.41]
gene1804	2143	3948	3631	2967.5	1000	1417	1035	1267.4	2.34142	1.22738	1.29476e-05	0.000533056	up	yes	GPD2	protein_coding	chrNC_037329.1:39647467-39802943:-	gi|154152051|ref|NP_001093766.1|	3661	0	glycerol-3-phosphate dehydrogenase, mitochondrial precursor [Bos taurus]	gi|982913434|ref|XM_005202414.3|	5808	0	PREDICTED: Bos taurus glycerol-3-phosphate dehydrogenase 2 (GPD2), transcript variant X1, mRNA	A6QLU1	1414	0	Glycerol-3-phosphate dehydrogenase, mitochondrial	SPCC1223.03c	442	1e-133	COG0578	pfam01266	DAO	FAD dependent oxidoreductase. This family includes various FAD dependent oxidoreductases: Glycerol-3-phosphate dehydrogenase EC:1.1.99.5, Sarcosine oxidase beta subunit EC:1.5.3.1, D-alanine oxidase EC:1.4.99.1, D-aspartate oxidase EC:1.4.3.1.	GO:0043010|camera-type eye development;GO:0006094|gluconeogenesis;GO:0019563|glycerol catabolic process;GO:0006072|glycerol-3-phosphate metabolic process;GO:0035264|multicellular organism growth;	GO:0009331|glycerol-3-phosphate dehydrogenase complex;GO:0005739|mitochondrion;	GO:0005509|calcium ion binding;GO:0052591|sn-glycerol-3-phosphate:ubiquinone-8 oxidoreductase activity;	K00111	glpA, glpD; glycerol-3-phosphate dehydrogenase [EC:1.1.5.3]
gene18053	2	28	9	12.4614	0	0	1	0.360973	34.5218	5.10944	0.00058729	0.0119727	up	yes	AARD	protein_coding	chrNC_037341.1:47338509-47344661:-	gi|76674486|ref|XP_873245.1|	561	7e-65	PREDICTED: alanine and arginine-rich domain-containing protein [Bos taurus]	gi|982994610|ref|XM_868152.8|	1907	0	PREDICTED: Bos taurus alanine and arginine rich domain containing protein (AARD), mRNA	Q4LEZ3	101	3e-23	Alanine and arginine-rich domain-containing protein	.	.	.	.	pfam09804	DUF2347	Uncharacterized conserved protein (DUF2347). Members of this family of hypothetical proteins have no known function.	GO:0030324|lung development;	.	.	.	.
gene18097	368	110	233	203.518	13	46	31	32.9306	6.1802	2.62765	6.23231e-05	0.00196697	up	yes	ANGPT1	protein_coding	chrNC_037341.1:56984054-57285254:+	gi|50510321|dbj|BAD32146.1|	2569	0	mKIAA0003 protein [Mus musculus]	gi|116003814|ref|NM_001076797.1|	2185	0	Bos taurus angiopoietin 1 (ANGPT1), mRNA	O18920	979	0	Angiopoietin-1	.	.	.	.	pfam00147	Fibrinogen_C	Fibrinogen beta and gamma chains, C-terminal globular domain.	GO:0001525|angiogenesis;GO:0030154|cell differentiation;GO:0048014|Tie signaling pathway;	GO:0005576|extracellular region;	GO:0030971|receptor tyrosine kinase binding;	K05465	ANGPT1; angiopoietin 1
gene18127	2349	14787	11101	8867.52	975	1850	1253	1495.65	5.92888	2.56776	1.8129e-08	1.82126e-06	up	yes	KLF10	protein_coding	chrNC_037341.1:61770393-61776503:+	gi|270297153|ref|NP_001161934.1|	2221	0	Krueppel-like factor 10 [Bos taurus]	gi|270297152|ref|NM_001168462.1|	2901	0	Bos taurus Kruppel-like factor 10 (KLF10), mRNA	Q13118	769	0	Krueppel-like factor 10	SPAC4G8.13c	83.2	2e-15	COG5048	pfam13465	zf-H2C2_2	Zinc-finger double domain.	GO:0030282|bone mineralization;GO:0008283|cell proliferation;GO:0007267|cell-cell signaling;GO:1901653|cellular response to peptide;GO:0009267|cellular response to starvation;GO:0007623|circadian rhythm;GO:0008285|negative regulation of cell proliferation;GO:0000122|negative regulation of transcription from RNA polymerase II promoter;GO:0045892|negative regulation of transcription, DNA-templated;…	GO:0005634|nucleus;	GO:0001046|core promoter sequence-specific DNA binding;GO:0003700|transcription factor activity, sequence-specific DNA binding;GO:0046872|metal ion binding;GO:0000978|RNA polymerase II core promoter proximal region sequence-specific DNA binding;GO:0000981|RNA polymerase II transcription factor activity, sequence-specific DNA binding;GO:0001077|transcriptional activator activity, RNA polymerase II…	K09209	KLF10_11, TIEG; krueppel-like factor 10/11
gene18128	0	65	0	21.3016	0	0	0	0	Inf	Inf	7.29569e-07	4.62563e-05	up	yes	ODF1	protein_coding	chrNC_037341.1:61844560-61854021:-	gi|594043987|ref|XP_006046499.1|	997	5e-132	PREDICTED: outer dense fiber protein 1 [Bubalus bubalis]	gi|75832060|ref|NM_174131.3|	1057	0	Bos taurus outer dense fiber of sperm tails 1 (ODF1), mRNA	Q29438	388	2e-133	Outer dense fiber protein 1	.	.	.	.	pfam00011	HSP20	Hsp20/alpha crystallin family.	GO:0030154|cell differentiation;GO:0007275|multicellular organismal development;GO:0007283|spermatogenesis;	GO:0001520|outer dense fiber;	.	.	.
gene18170	131	376	272	240.901	33	48	35	42.5838	5.65709	2.50006	1.07072e-11	2.12144e-09	up	yes	OSR2	protein_coding	chrNC_037341.1:65332262-65339913:-	gi|511898806|ref|XP_004768961.1|	1476	0	PREDICTED: protein odd-skipped-related 2 isoform X3 [Mustela putorius furo]	gi|402744196|ref|NM_001034328.2|	1753	0	Bos taurus odd-skipped related transciption factor 2 (OSR2), mRNA	Q3T135	547	0	Protein odd-skipped-related 2	.	.	.	.	pfam13465	zf-H2C2_2	Zinc-finger double domain.	GO:0060349|bone morphogenesis;GO:0002062|chondrocyte differentiation;GO:0009792|embryo development ending in birth or egg hatching;GO:0042733|embryonic digit morphogenesis;GO:0035115|embryonic forelimb morphogenesis;GO:0035116|embryonic hindlimb morphogenesis;GO:0036023|embryonic skeletal limb joint morphogenesis;GO:0048704|embryonic skeletal system morphogenesis;GO:0061029|eyelid development in …	GO:0005634|nucleus;	GO:0046872|metal ion binding;GO:0000977|RNA polymerase II regulatory region sequence-specific DNA binding;GO:0043565|sequence-specific DNA binding;GO:0001228|transcriptional activator activity, RNA polymerase II transcription regulatory region sequence-specific binding;GO:0001227|transcriptional repressor activity, RNA polymerase II transcription regulatory region sequence-specific binding;	K09215	OSR, ODD; odd-skipped
gene18195	1542	2441	2962	2111.53	1025	814	944	1022.6	2.06487	1.04605	3.78309e-05	0.00128189	up	yes	SDC2	protein_coding	chrNC_037341.1:67586062-67707885:-	gi|982945146|ref|XP_015330026.1|	713	2e-83	PREDICTED: syndecan-2 isoform X1 [Bos taurus]	gi|982945145|ref|XM_015474540.1|	2804	0	PREDICTED: Bos taurus syndecan 2 (SDC2), transcript variant X1, mRNA	Q58DD4	278	6e-85	Syndecan-2	.	.	.	.	pfam01034	Syndecan	Syndecan domain. Syndecans are transmembrane heparin sulfate proteoglycans which are implicated in the binding of extracellular matrix components and growth factors.	GO:0016477|cell migration;GO:0048813|dendrite morphogenesis;GO:0048814|regulation of dendrite morphogenesis;	GO:0009986|cell surface;GO:0016021|integral component of membrane;	GO:0042802|identical protein binding;GO:0030165|PDZ domain binding;	K16336	SDC2; syndecan 2
gene18198	11400	3647	4921	5677.64	2389	2809	2399	2789.77	2.03516	1.02514	0.000101418	0.0029287	up	yes	UQCRB	protein_coding	chrNC_037341.1:67986590-67991358:+	gi|77736572|ref|NP_001029969.1|	488	5e-59	cytochrome b-c1 complex subunit 7 [Bos taurus]	gi|982945147|ref|XM_005215677.3|	678	0	PREDICTED: Bos taurus ubiquinol-cytochrome c reductase binding protein (UQCRB), transcript variant X1, mRNA	P00129	192	2e-60	Cytochrome b-c1 complex subunit 7	.	.	.	.	pfam02271	UCR_14kD	Ubiquinol-cytochrome C reductase complex 14kD subunit. The ubiquinol-cytochrome C reductase complex (cytochrome bc1 complex) is a respiratory multienzyme complex. This Pfam family represents the 14kD (or VI) subunit of the complex which is not directly involved in electron transfer, but has a role in assembly of the complex.	GO:0009060|aerobic respiration;GO:0006122|mitochondrial electron transport, ubiquinol to cytochrome c;GO:0034551|mitochondrial respiratory chain complex III assembly;	GO:0005750|mitochondrial respiratory chain complex III;	.	K00417	QCR7, UQCRB; ubiquinol-cytochrome c reductase subunit 7
gene18224	3826	4367	3455	3489.39	1331	1628	1355	1584.06	2.20282	1.13935	4.8493e-06	0.000229445	up	yes	PDP1	protein_coding	chrNC_037341.1:70358930-70367467:-	gi|414797|gb|AAA30697.1|	2997	0	pyruvate dehydrogenase phosphatase [Bos taurus]	gi|982945094|ref|XM_010812195.2|	4417	0	PREDICTED: Bos taurus pyruvate dehyrogenase phosphatase catalytic subunit 1 (PDP1), transcript variant X6, mRNA	P35816	1131	0	[Pyruvate dehydrogenase [acetyl-transferring]]-phosphatase 1, mitochondrial	SPAC10F6.17c	167	1e-43	COG0631	pfam00481	PP2C	Protein phosphatase 2C. Protein phosphatase 2C is a Mn++ or Mg++ dependent protein serine/threonine phosphatase.	GO:0016311|dephosphorylation;	GO:0005759|mitochondrial matrix;GO:0005739|mitochondrion;	GO:0004741|[pyruvate dehydrogenase (lipoamide)] phosphatase activity;GO:0005509|calcium ion binding;GO:0000287|magnesium ion binding;GO:0004722|protein serine/threonine phosphatase activity;	K01102	PDP; pyruvate dehydrogenase phosphatase [EC:3.1.3.43]
gene18266	44	85	59	57.4436	0	0	0	0	Inf	Inf	2.90318e-15	1.06193e-12	up	yes	LOC112441513	pseudogene	chrNC_037341.1:76473876-76476882:+	gi|982945226|ref|XP_015330041.1|	982	1e-121	PREDICTED: LOW QUALITY PROTEIN: solute carrier family 7 member 13 [Bos taurus]	gi|850485665|gb|CP011894.1|	2224	0	Ovis canadensis canadensis isolate 43U chromosome 9 sequence	Q8TCU3	199	2e-53	Solute carrier family 7 member 13	.	.	.	.	pfam13520	AA_permease_2	Amino acid permease.	.	GO:0005887|integral component of plasma membrane;	GO:0015297|antiporter activity;GO:0015179|L-amino acid transmembrane transporter activity;	K13870	SLC7A13, AGT1; solute carrier family 7 (L-type amino acid transporter), member 13
gene18268	137	287	242	204.084	0	3	0	1.10096	185.368	7.53425	0.000326492	0.00749408	up	yes	LOC101903692	misc_RNA	chrNC_037341.1:76487564-76495653:+	.	.	.	.	gi|982994787|ref|XM_015466408.1|	2575	0	PREDICTED: Bos taurus solute carrier family 7 (anionic amino acid transporter), member 13 (SLC7A13), mRNA	.	.	.	.	.	.	.	.	pfam14296	O-ag_pol_Wzy	O-antigen polysaccharide polymerase Wzy. This family includes O-antigen polysaccharide polymerases. These enzymes link O-units via a glycosidic linkage to form a long O-antigen. These enzymes vary in specificity and sequence.	.	.	.	.	.
gene18311	2214	1577	2769	1944.25	606	553	674	672.743	2.89003	1.53109	5.36777e-10	7.73474e-08	up	yes	DEPTOR	protein_coding	chrNC_037341.1:81286798-81449393:+	gi|555993961|ref|XP_005908735.1|	1809	0	PREDICTED: DEP domain-containing mTOR-interacting protein [Bos mutus]	gi|555993960|ref|XM_005908673.1|	1078	0	PREDICTED: Bos mutus DEP domain containing MTOR-interacting protein (DEPTOR), mRNA	Q8TB45	665	0	DEP domain-containing mTOR-interacting protein	.	.	.	.	pfam00610	DEP	Domain found in Dishevelled, Egl-10, and Pleckstrin (DEP). The DEP domain is responsible for mediating intracellular protein targeting and regulation of protein stability in the cell. The DEP domain is present in a number of signaling molecules, including Regulator of G protein Signaling (RGS) proteins, and has been implicated in membrane targeting. New findings in yeast, however, demonstrate a m…	GO:0035556|intracellular signal transduction;GO:0045792|negative regulation of cell size;GO:0006469|negative regulation of protein kinase activity;GO:0032007|negative regulation of TOR signaling;GO:2001236|regulation of extrinsic apoptotic signaling pathway;	GO:0005737|cytoplasm;GO:0005622|intracellular;	.	.	.
gene18316	2011	4507	3644	3120.29	559	1304	893	1009.84	3.08989	1.62756	0.00184721	0.0290374	up	yes	SNTB1	protein_coding	chrNC_037341.1:81870562-82009881:-	gi|296480435|tpg|DAA22550.1|	1876	0	TPA: basic beta 1 syntrophin-like [Bos taurus]	gi|982994830|ref|XM_010822727.2|	3765	0	PREDICTED: Bos taurus syntrophin beta 1 (SNTB1), mRNA	Q13884	665	0	Beta-1-syntrophin	.	.	.	.	pfam00169	PH	PH domain. PH stands for pleckstrin homology.	GO:0006936|muscle contraction;	GO:0005737|cytoplasm;GO:0005856|cytoskeleton;GO:0016010|dystrophin-associated glycoprotein complex;GO:0005925|focal adhesion;GO:0032991|macromolecular complex;GO:0042383|sarcolemma;GO:0045202|synapse;	GO:0003779|actin binding;GO:0005516|calmodulin binding;GO:0030165|PDZ domain binding;GO:0005198|structural molecule activity;	.	.
gene18411	118	72	38	66.0198	11	19	18	17.5817	3.75503	1.90882	0.000324498	0.00746486	up	yes	TRPC6	protein_coding	chrNC_037342.1:7313064-7473504:+	gi|262118295|ref|NP_001160044.1|	4488	0	short transient receptor potential channel 6 [Bos taurus]	gi|982945319|ref|XM_015474582.1|	2730	0	PREDICTED: Bos taurus transient receptor potential cation channel, subfamily C, member 6 (TRPC6), transcript variant X1, mRNA	Q9MYW0	1733	0	Short transient receptor potential channel 6	.	.	.	.	pfam08344	TRP_2	Transient receptor ion channel II. This domain is found in the transient receptor ion channel (Trp) family of proteins. There is strong evidence that Trp proteins are structural elements of calcium-ion entry channels activated by G protein-coupled receptors. This domain does not tend to appear with the TRP domain (pfam06011) but is often found to the C-terminus of Ankyrin repeats (pfam00023).	GO:0006828|manganese ion transport;GO:0051928|positive regulation of calcium ion transport;GO:0007204|positive regulation of cytosolic calcium ion concentration;GO:0032414|positive regulation of ion transmembrane transporter activity;GO:0051480|cytosolic calcium ion homeostasis;GO:0007338|single fertilization;	GO:0005737|cytoplasm;GO:0005887|integral component of plasma membrane;GO:0005886|plasma membrane;GO:0036057|slit diaphragm;	GO:0005261|cation channel activity;GO:0070679|inositol 1,4,5 trisphosphate binding;GO:0042803|protein homodimerization activity;GO:0015279|store-operated calcium channel activity;	K04969	TRPC6; transient receptor potential cation channel subfamily C member 6
gene1845	68	381	250	219.363	18	39	22	28.9817	7.56901	2.92011	1.2235e-07	1.00022e-05	up	yes	LYPD6	protein_coding	chrNC_037329.1:46621542-46753883:-	gi|426221122|ref|XP_004004760.1|	774	7e-92	PREDICTED: ly6/PLAUR domain-containing protein 6 [Ovis aries]	gi|965921748|ref|XM_012137899.2|	2967	0	PREDICTED: Ovis aries LY6/PLAUR domain containing 6 (LYPD6), transcript variant X3, mRNA	Q86Y78	296	5e-91	Ly6/PLAUR domain-containing protein 6	.	.	.	.	pfam01064	Activin_recp	Activin types I and II receptor domain. This Pfam entry consists of both TGF-beta receptor types. This is an alignment of the hydrophilic cysteine-rich ligand-binding domains, Both receptor types, (type I and II) posses a 9 amino acid cysteine box, with the the consensus CCX{4-5}CN. The type I receptors also possess 7 extracellular residues preceding the cysteine box.	.	GO:0031225|anchored component of membrane;GO:0030054|cell junction;GO:0005737|cytoplasm;GO:0005576|extracellular region;GO:0045121|membrane raft;GO:0043005|neuron projection;GO:0005886|plasma membrane;GO:0045202|synapse;	GO:0030550|acetylcholine receptor inhibitor activity;	.	.
gene18460	35007	35219	57386	38290	5750	15215	8294	10726.8	3.56957	1.83575	0.00218453	0.0328208	up	yes	SLN	protein_coding	chrNC_037342.1:17267311-17271854:-	gi|803339362|ref|XP_012027737.1|	341	3e-37	PREDICTED: sarcolipin isoform X2 [Ovis aries musimon]	gi|329755232|ref|NM_001206365.1|	653	0	Bos taurus sarcolipin (SLN), mRNA	.	.	.	.	.	.	.	.	pfam05366	Sarcolipin	Sarcolipin. Sarcolipin is a 31 amino acid integral membrane protein that regulates Ca-ATPase activity in skeletal muscle.	.	.	.	.	.
gene18498	6	18	73	29.8825	3	5	5	4.76111	6.27638	2.64993	0.000711635	0.0139736	up	yes	POU2AF1	protein_coding	chrNC_037342.1:21635821-21660814:-	gi|884923150|ref|XP_013011035.1|	1247	2e-161	PREDICTED: POU domain class 2-associating factor 1 isoform X1 [Cavia porcellus]	gi|115496321|ref|NM_001075915.1|	2703	0	Bos taurus POU class 2 associating factor 1 (POU2AF1), mRNA	Q2KJA4	476	4e-160	POU domain class 2-associating factor 1	.	.	.	.	pfam09310	PD-C2-AF1	POU domain, class 2, associating factor 1. Members of this family are transcriptional coactivators that specifically associate with either OCT1 or OCT2, through recognition of their POU domains. They are essential for the response of B-cells to antigens and required for the formation of germinal centres.	.	GO:0090575|RNA polymerase II transcription factor complex;	GO:0000979|RNA polymerase II core promoter sequence-specific DNA binding;GO:0000978|RNA polymerase II core promoter proximal region sequence-specific DNA binding;GO:0001105|RNA polymerase II transcription coactivator activity;	.	.
gene18544	14047	13901	14192	12575.2	5113	5210	5382	5765.84	2.18099	1.12498	5.11609e-05	0.00165121	up	yes	ZBTB16	protein_coding	chrNC_037342.1:24581860-24786657:+	gi|82697379|ref|NP_001032553.1|	3441	0	zinc finger and BTB domain-containing protein 16 [Bos taurus]	gi|982945555|ref|XM_005215850.3|	7736	0	PREDICTED: Bos taurus zinc finger and BTB domain containing 16 (ZBTB16), transcript variant X2, mRNA	Q05516	1282	0	Zinc finger and BTB domain-containing protein 16	.	.	.	.	pfam00651	BTB	BTB/POZ domain. The BTB (for BR-C, ttk and bab) or POZ (for Pox virus and Zinc finger) domain is present near the N-terminus of a fraction of zinc finger (pfam00096) proteins and in proteins that contain the pfam01344 motif such as Kelch and a family of pox virus proteins. The BTB/POZ domain mediates homomeric dimerization and in some instances heteromeric dimerization. The structure of the dimer…	GO:0009952|anterior/posterior pattern specification;GO:0006915|apoptotic process;GO:0051216|cartilage development;GO:0007417|central nervous system development;GO:0042733|embryonic digit morphogenesis;GO:0035116|embryonic hindlimb morphogenesis;GO:0009880|embryonic pattern specification;GO:0035136|forelimb morphogenesis;GO:0030097|hemopoiesis;GO:0048133|male germ-line stem cell asymmetric divisio…	GO:0005829|cytosol;GO:0016604|nuclear body;GO:0016607|nuclear speck;GO:0005634|nucleus;GO:0005886|plasma membrane;GO:0016605|PML body;GO:0032991|macromolecular complex;GO:0017053|transcriptional repressor complex;	GO:0003677|DNA binding;GO:0042802|identical protein binding;GO:0046872|metal ion binding;GO:0008022|protein C-terminus binding;GO:0019904|protein domain specific binding;GO:0042803|protein homodimerization activity;GO:0000980|RNA polymerase II distal enhancer sequence-specific DNA binding;GO:0000981|RNA polymerase II transcription factor activity, sequence-specific DNA binding;GO:0001206|transcri…	K10055	ZBTB16, PLZF; zinc finger and BTB domain-containing protein 16
gene18596	4009	8646	16026	8800.22	972	2782	1698	1997.19	4.40629	2.13956	0.00133337	0.022739	up	yes	SCN4B	protein_coding	chrNC_037342.1:28825540-28845404:-	gi|742231326|ref|XP_010828947.1|	1240	1e-149	PREDICTED: transmembrane protease serine 4 [Bison bison bison]	gi|116004048|ref|NM_001076912.1|	4329	0	Bos taurus sodium channel, voltage gated, type IV beta subunit (SCN4B), mRNA	Q08E08	347	4e-108	Sodium channel subunit beta-4	.	.	.	.	pfam11489	DUF3210	Protein of unknown function (DUF3210). This is a family of proteins conserved in yeasts. The function is not known. The Schizosaccharomyces pombe member is SPBC18E5.07 and the Saccharomyces cerevisiae member is AIM21.	GO:0086016|AV node cell action potential;GO:0086002|cardiac muscle cell action potential involved in contraction;GO:0010765|positive regulation of sodium ion transport;GO:0086091|regulation of heart rate by cardiac conduction;GO:2000649|regulation of sodium ion transmembrane transporter activity;GO:0060307|regulation of ventricular cardiac muscle cell membrane repolarization;	GO:0014704|intercalated disc;GO:0031226|intrinsic component of plasma membrane;GO:0001518|voltage-gated sodium channel complex;	GO:0044325|ion channel binding;GO:0017080|sodium channel regulator activity;GO:0005244|voltage-gated ion channel activity;GO:0086006|voltage-gated sodium channel activity involved in cardiac muscle cell action potential;	K04848	SCN4B; voltage-gated sodium channel type IV beta
gene18627	715	3767	3219	2409.48	315	453	437	441.727	5.45468	2.44749	7.67942e-22	6.63944e-19	up	yes	SLC37A4	protein_coding	chrNC_037342.1:29594433-29601229:-	gi|329112559|ref|NP_001192279.1|	2226	0	glucose-6-phosphate translocase isoform 1 [Bos taurus]	gi|982945720|ref|XM_010812434.2|	3290	0	PREDICTED: Bos taurus solute carrier family 37 (glucose-6-phosphate transporter), member 4 (SLC37A4), transcript variant X3, mRNA	O43826	768	0	Glucose-6-phosphate exchanger SLC37A4	CPn0665	217	4e-60	COG2271	pfam07690	MFS_1	Major Facilitator Superfamily.	GO:0008643|carbohydrate transport;GO:0006094|gluconeogenesis;GO:0042593|glucose homeostasis;GO:0006006|glucose metabolic process;GO:0015760|glucose-6-phosphate transport;GO:0035435|phosphate ion transmembrane transport;	GO:0005783|endoplasmic reticulum;GO:0005789|endoplasmic reticulum membrane;GO:0030176|integral component of endoplasmic reticulum membrane;GO:0016021|integral component of membrane;GO:0016020|membrane;	GO:0061513|glucose 6-phosphate:inorganic phosphate antiporter activity;GO:0015152|glucose-6-phosphate transmembrane transporter activity;GO:0005215|transporter activity;	K08171	SLC37A4; MFS transporter, OPA family, solute carrier family 37 (glycerol-6-phosphate transporter), member 4
gene18630	810	1813	1995	1417.96	345	377	438	425.41	3.33317	1.73689	2.16498e-11	4.06376e-09	up	yes	HMBS	protein_coding	chrNC_037342.1:29666771-29674064:+	gi|114051169|ref|NP_001039672.1|	1912	0	porphobilinogen deaminase [Bos taurus]	gi|114051168|ref|NM_001046207.1|	1476	0	Bos taurus hydroxymethylbilane synthase (HMBS), mRNA	Q2KIN5	741	0	Porphobilinogen deaminase	alr1878	309	7e-100	COG0181	pfam01379	Porphobil_deam	Porphobilinogen deaminase, dipyromethane cofactor binding domain.	GO:0006783|heme biosynthetic process;GO:0018160|peptidyl-pyrromethane cofactor linkage;GO:0006782|protoporphyrinogen IX biosynthetic process;	GO:0005737|cytoplasm;	GO:0004418|hydroxymethylbilane synthase activity;	K01749	hemC, HMBS; hydroxymethylbilane synthase [EC:2.5.1.61]
gene18645	11617	19341	17262	14667.6	6524	5634	6408	6819.19	2.15093	1.10496	0.000115423	0.00326165	up	yes	USP2	protein_coding	chrNC_037342.1:29935374-29962286:-	gi|528977216|ref|XP_005216022.1|	3208	0	PREDICTED: ubiquitin carboxyl-terminal hydrolase 2 isoform X1 [Bos taurus]	gi|742230631|ref|XM_010830466.1|	5342	0	PREDICTED: Bison bison bison ubiquitin specific peptidase 2 (USP2), transcript variant X1, mRNA	Q2KHV7	1019	0	Ubiquitin carboxyl-terminal hydrolase 2	.	.	.	.	pfam00443	UCH	Ubiquitin carboxyl-terminal hydrolase.	GO:0007049|cell cycle;GO:0048512|circadian behavior;GO:0032922|circadian regulation of gene expression;GO:0043153|entrainment of circadian clock by photoperiod;GO:0045475|locomotor rhythm;GO:0007517|muscle organ development;GO:0000122|negative regulation of transcription from RNA polymerase II promoter;GO:0045931|positive regulation of mitotic cell cycle;GO:0016579|protein deubiquitination;GO:005…	GO:0005938|cell cortex;GO:0005634|nucleus;GO:0048471|perinuclear region of cytoplasm;	GO:0030332|cyclin binding;GO:0042802|identical protein binding;GO:0046872|metal ion binding;GO:0004843|ubiquitin-specific protease activity;GO:0031625|ubiquitin protein ligase binding;	K11833	USP2_21; ubiquitin carboxyl-terminal hydrolase 2/21 [EC:3.4.19.12]
gene18651	277	362	251	267.914	103	99	126	120.312	2.22682	1.15498	0.000496002	0.0104981	up	yes	NECTIN1	protein_coding	chrNC_037342.1:30213687-30281883:-	gi|329664816|ref|NP_001192951.1|	2411	0	poliovirus receptor-related protein 1 precursor [Bos taurus]	gi|329664815|ref|NM_001206022.1|	1722	0	Bos taurus poliovirus receptor-related 1 (herpesvirus entry mediator C) (PVRL1), mRNA	Q9GL76	898	0	Nectin-1	.	.	.	.	pfam08205	C2-set_2	CD80-like C2-set immunoglobulin domain. These domains belong to the immunoglobulin superfamily.	GO:0008037|cell recognition;GO:0007157|heterophilic cell-cell adhesion via plasma membrane cell adhesion molecules;GO:0007156|homophilic cell adhesion via plasma membrane adhesion molecules;GO:0046598|positive regulation of viral entry into host cell;GO:0051963|regulation of synapse assembly;GO:0019062|virion attachment to host cell;	GO:0005913|cell-cell adherens junction;GO:0005887|integral component of plasma membrane;GO:0045202|synapse;	GO:0050839|cell adhesion molecule binding;GO:0042803|protein homodimerization activity;GO:0005102|receptor binding;	K06081	PVRL1; poliovirus receptor-related protein 1
gene18699	14	42	77	41.0612	2	9	6	6.21626	6.60545	2.72366	0.000204716	0.00516216	up	yes	OTOG	protein_coding	chrNC_037342.1:34871462-34959413:-	gi|747165291|ref|NP_001291257.1|	14658	0	otogelin precursor [Bos taurus]	gi|747165290|ref|NM_001304328.1|	9863	0	Bos taurus otogelin (OTOG), mRNA	Q6ZRI0	4826	0	Otogelin	.	.	.	.	pfam00094	VWD	von Willebrand factor type D domain. Luciferin-2-monooxygenase from Vargula hilgendorfii contains a vwd domain. Its function is unrelated but the similarity is very strong by several methods.	GO:0008344|adult locomotory behavior;GO:0046373|L-arabinose metabolic process;GO:0007605|sensory perception of sound;	GO:0016324|apical plasma membrane;GO:0005615|extracellular space;	GO:0046556|alpha-L-arabinofuranosidase activity;GO:0005198|structural molecule activity;	.	.
gene18713	2975	4619	3575	3387.04	871	1458	1001	1221.95	2.77182	1.47084	3.77493e-05	0.00128072	up	yes	SOX6	protein_coding	chrNC_037342.1:35834420-36548505:+	gi|803265051|ref|XP_011992261.1|	3887	0	PREDICTED: transcription factor SOX-6 isoform X21 [Ovis aries musimon]	gi|982945875|ref|XM_015474667.1|	8977	0	PREDICTED: Bos taurus SRY-box 6 (SOX6), transcript variant X9, mRNA	P35712	1426	0	Transcription factor SOX-6	.	.	.	.	pfam00505	HMG_box	HMG (high mobility group) box.	GO:0048708|astrocyte differentiation;GO:0055007|cardiac muscle cell differentiation;GO:0051216|cartilage development;GO:0000902|cell morphogenesis;GO:0071560|cellular response to transforming growth factor beta stimulus;GO:0048821|erythrocyte development;GO:0016458|gene silencing;GO:0001701|in utero embryonic development;GO:0007517|muscle organ development;GO:2000726|negative regulation of cardia…	GO:0005654|nucleoplasm;GO:0005634|nucleus;	GO:0003677|DNA binding;GO:0003700|transcription factor activity, sequence-specific DNA binding;GO:0046982|protein heterodimerization activity;GO:0000978|RNA polymerase II core promoter proximal region sequence-specific DNA binding;GO:0000981|RNA polymerase II transcription factor activity, sequence-specific DNA binding;GO:0001078|transcriptional repressor activity, RNA polymerase II core promoter…	K09269	SOX5_6_13; transcription factor SOX5/6/13 (SOX group D)
gene18716	43	219	79	107.24	10	20	13	15.7701	6.80019	2.76558	2.00745e-08	1.9682e-06	up	yes	INSC	protein_coding	chrNC_037342.1:37342408-37482577:-	gi|329664594|ref|NP_001192412.1|	2561	0	protein inscuteable homolog [Bos taurus]	gi|982945958|ref|XM_005216065.3|	2210	0	PREDICTED: Bos taurus inscuteable homolog (Drosophila) (INSC), transcript variant X1, mRNA	Q1MX18	956	0	Protein inscuteable homolog	.	.	.	.	pfam01560	HCV_NS1	Hepatitis C virus non-structural protein E2/NS1. The hypervariable region of the E2/NS1 region of hepatitis C virus varies greatly between viral isolates. E2 is thought to encode a structurally unconstrained envelope protein.	GO:0030154|cell differentiation;GO:0007399|nervous system development;GO:0031647|regulation of protein stability;	GO:0005938|cell cortex;GO:0005886|plasma membrane;GO:0032991|macromolecular complex;	GO:0030674|protein binding, bridging;GO:0019904|protein domain specific binding;	.	.
gene18744	17538	12456	11575	12207.8	4423	5693	4881	5504.35	2.21785	1.14916	2.86868e-05	0.00102053	up	yes	TEAD1	protein_coding	chrNC_037342.1:39740865-40015346:-	gi|635015109|ref|XP_008004664.1|	2552	0	PREDICTED: transcriptional enhancer factor TEF-1 isoform X5 [Chlorocebus sabaeus]	gi|982995116|ref|XM_005194599.3|	9336	0	PREDICTED: Bos taurus TEA domain transcription factor 1 (TEAD1), transcript variant X1, mRNA	P28347	821	0	Transcriptional enhancer factor TEF-1	.	.	.	.	pfam01285	TEA	TEA/ATTS domain family.	GO:0048568|embryonic organ development;GO:0035329|hippo signaling;GO:1902895|positive regulation of pri-miRNA transcription from RNA polymerase II promoter;GO:0045944|positive regulation of transcription from RNA polymerase II promoter;GO:0045893|positive regulation of transcription, DNA-templated;GO:0065003|macromolecular complex assembly;GO:0006367|transcription initiation from RNA polymerase I…	GO:0005654|nucleoplasm;GO:0071148|TEAD-1-YAP complex;	GO:0003677|DNA binding;GO:0003700|transcription factor activity, sequence-specific DNA binding;GO:0046982|protein heterodimerization activity;GO:0000987|core promoter proximal region sequence-specific DNA binding;GO:0000981|RNA polymerase II transcription factor activity, sequence-specific DNA binding;GO:0001085|RNA polymerase II transcription factor binding;GO:0043565|sequence-specific DNA bindi…	K09448	TEAD; transcriptional enhancer factor
gene18756	1399	308	385	583.791	225	221	204	238.841	2.44427	1.2894	1.07444e-05	0.000456854	up	yes	GALNT18	protein_coding	chrNC_037342.1:41064111-41419990:+	gi|635015168|ref|XP_008004895.1|	2873	0	PREDICTED: polypeptide N-acetylgalactosaminyltransferase 18 isoform X5 [Chlorocebus sabaeus]	gi|742226148|ref|XM_010829347.1|	2100	0	PREDICTED: Bison bison bison polypeptide N-acetylgalactosaminyltransferase 18 (GALNT18), mRNA	Q6P9A2	1087	0	Polypeptide N-acetylgalactosaminyltransferase 18	.	.	.	.	pfam00535	Glycos_transf_2	Glycosyl transferase family 2. Diverse family, transferring sugar from UDP-glucose, UDP-N-acetyl- galactosamine, GDP-mannose or CDP-abequose, to a range of substrates including cellulose, dolichol phosphate and teichoic acids.	GO:0006493|protein O-linked glycosylation;	GO:0000139|Golgi membrane;GO:0016021|integral component of membrane;	GO:0030246|carbohydrate binding;GO:0046872|metal ion binding;GO:0004653|polypeptide N-acetylgalactosaminyltransferase activity;	K00710	GALNT; polypeptide N-acetylgalactosaminyltransferase [EC:2.4.1.41]
gene18799	1925	1045	1051	1166.95	473	527	560	572.34	2.03891	1.0278	4.94866e-05	0.00159898	up	yes	ST5	protein_coding	chrNC_037342.1:43700109-43870871:+	gi|594054823|ref|XP_006051660.1|	4868	0	PREDICTED: suppression of tumorigenicity 5 protein isoform X2 [Bubalus bubalis]	gi|982945912|ref|XM_010812501.2|	4494	0	PREDICTED: Bos taurus suppression of tumorigenicity 5 (ST5), transcript variant X1, mRNA	P78524	1735	0	Suppression of tumorigenicity 5 protein	.	.	.	.	pfam02141	DENN	DENN (AEX-3) domain. DENN (after differentially expressed in neoplastic vs normal cells) is a domain which occurs in several proteins involved in Rab- mediated processes or regulation of MAPK signalling pathways.	GO:0070374|positive regulation of ERK1 and ERK2 cascade;	.	GO:0017112|Rab guanyl-nucleotide exchange factor activity;	.	.
gene18838	5802	3508	4130	3930.18	706	1239	852	1026.13	3.83011	1.93739	1.52626e-07	1.21297e-05	up	yes	PPFIBP2	protein_coding	chrNC_037342.1:45058387-45217377:-	gi|965883095|ref|XP_014944237.1|	5043	0	PREDICTED: liprin-beta-2 isoform X16 [Ovis aries musimon]	gi|982995206|ref|XM_015466521.1|	5948	0	PREDICTED: Bos taurus liprin-beta-2 (LOC614705), mRNA	Q8ND30	1420	0	Liprin-beta-2	.	.	.	.	pfam02994	Transposase_22	L1 transposable element.	.	GO:0005829|cytosol;GO:0005615|extracellular space;GO:0005622|intracellular;	GO:0042802|identical protein binding;	.	.
gene18881	99	52	41	55.435	17	7	7	11.4498	4.84158	2.27548	0.00120856	0.0210125	up	yes	DNHD1	protein_coding	chrNC_037342.1:46489290-46551964:-	gi|982946149|ref|XP_015330206.1|	22120	0	PREDICTED: LOW QUALITY PROTEIN: dynein heavy chain domain-containing protein 1 [Bos taurus]	gi|982995245|ref|XM_015466531.1|	14373	0	PREDICTED: Bos taurus dynein heavy chain domain 1 (DNHD1), mRNA	Q96M86	6027	0	Dynein heavy chain domain-containing protein 1	YKR054c	102	5e-20	COG5245	pfam08393	DHC_N2	Dynein heavy chain, N-terminal region 2. Dyneins are described as motor proteins of eukaryotic cells, as they can convert energy derived from the hydrolysis of ATP to force and movement along cytoskeletal polymers, such as microtubules. This region is found C-terminal to the dynein heavy chain N-terminal region 1 (pfam08385) in many members of this family. No functions seem to have been attribute…	GO:0003341|cilium movement;GO:0036159|inner dynein arm assembly;	GO:0070062|extracellular exosome;GO:0036156|inner dynein arm;	GO:0005524|ATP binding;GO:0008569|ATP-dependent microtubule motor activity, minus-end-directed;GO:0045505|dynein intermediate chain binding;GO:0045503|dynein light chain binding;GO:0051959|dynein light intermediate chain binding;	.	.
gene18977	0	26	0	8.52066	0	0	0	0	Inf	Inf	0.00158425	0.0259771	up	yes	UBQLN3	protein_coding	chrNC_037342.1:48059149-48061840:+	gi|942088218|ref|XP_005911734.2|	2769	0	PREDICTED: ubiquilin-3 [Bos mutus]	gi|84370210|ref|NM_001038583.1|	2359	0	Bos taurus ubiquilin 3 (UBQLN3), mRNA	Q9H347	841	0	Ubiquilin-3	ECU10g1730	67	3e-11	COG5272	pfam00240	ubiquitin	Ubiquitin family. This family contains a number of ubiquitin-like proteins: SUMO (smt3 homologue) Nedd8, Elongin B, Rub1, and Parkin. A number of them are thought to carry a distinctive five-residue motif termed the proteasome-interacting motif (PIM), which may have a biologically significant role in protein delivery to proteasomes and recruitment of proteasomes to transcription sites.	.	.	.	K04523	UBQLN, DSK2; ubiquilin
gene19197	3982	6916	6366	5259.43	1712	2370	2105	2269.5	2.31744	1.21253	2.48022e-06	0.000130079	up	yes	STIM1	protein_coding	chrNC_037342.1:51012415-51216983:-	gi|741952243|ref|XP_010810962.1|	3466	0	PREDICTED: stromal interaction molecule 1 isoform X2 [Bos taurus]	gi|982946348|ref|XM_010812660.2|	4196	0	PREDICTED: Bos taurus stromal interaction molecule 1 (STIM1), transcript variant X2, mRNA	Q58CP9	1196	0	Stromal interaction molecule 1	.	.	.	.	pfam04111	APG6	Autophagy protein Apg6. In yeast, 15 Apg proteins coordinate the formation of autophagosomes. Autophagy is a bulk degradation process induced by starvation in eukaryotic cells. Apg6/Vps30p has two distinct functions in the autophagic process, either associated with the membrane or in a retrieval step of the carboxypeptidase Y sorting pathway.	GO:0032237|activation of store-operated calcium channel activity;GO:0006874|cellular calcium ion homeostasis;GO:0005513|detection of calcium ion;GO:0070166|enamel mineralization;GO:0051924|regulation of calcium ion transport;GO:2001256|regulation of store-operated calcium entry;GO:0002115|store-operated calcium entry;	GO:0005783|endoplasmic reticulum;GO:0030176|integral component of endoplasmic reticulum membrane;GO:0005887|integral component of plasma membrane;GO:0005874|microtubule;GO:0005886|plasma membrane;GO:0033017|sarcoplasmic reticulum membrane;	GO:0005246|calcium channel regulator activity;GO:0005509|calcium ion binding;GO:0051010|microtubule plus-end binding;	K16059	STIM1; stromal interaction molecule 1
gene19239	1644	1676	1760	1518.25	249	519	355	411.68	3.68794	1.88282	1.64994e-05	0.000648408	up	yes	P2RY2	protein_coding	chrNC_037342.1:52709682-52730947:+	gi|982946310|ref|XP_015330243.1|	1721	0	PREDICTED: P2Y purinoceptor 2 isoform X1 [Bos taurus]	gi|965885491|ref|XM_012155264.2|	6725	0	PREDICTED: Ovis aries musimon P2Y purinoceptor 2-like (LOC105611728), transcript variant X3, mRNA	P41231	568	0	P2Y purinoceptor 2	.	.	.	.	pfam00001	7tm_1	7 transmembrane receptor (rhodopsin family). This family contains, amongst other G-protein-coupled receptors (GCPRs), members of the opsin family, which have been considered to be typical members of the rhodopsin superfamily. They share several motifs, mainly the seven transmembrane helices, GCPRs of the rhodopsin superfamily. All opsins bind a chromophore, such as 11-cis-retinal. The function of…	GO:0006873|cellular ion homeostasis;GO:0007186|G-protein coupled receptor signaling pathway;GO:0007200|phospholipase C-activating G-protein coupled receptor signaling pathway;GO:0070257|positive regulation of mucus secretion;	GO:0005887|integral component of plasma membrane;GO:0005886|plasma membrane;	GO:0045028|G-protein coupled purinergic nucleotide receptor activity;GO:0038023|signaling receptor activity;	K04269	P2RY2; purinergic receptor P2Y, G protein-coupled, 2
gene19243	98	219	250	174.092	32	16	35	30.4664	5.71421	2.51455	5.79752e-08	5.16903e-06	up	yes	RELT	protein_coding	chrNC_037342.1:52862861-52880888:+	gi|528915694|ref|XP_582052.5|	1575	0	PREDICTED: tumor necrosis factor receptor superfamily member 19L [Bos taurus]	gi|982995530|ref|XM_005194658.2|	2434	0	PREDICTED: Bos taurus RELT tumor necrosis factor receptor (RELT), transcript variant X2, mRNA	Q9N092	508	3e-165	Tumor necrosis factor receptor superfamily member 19L	.	.	.	.	pfam12606	RELT	tumor necrosis factor receptor superfamily member 19. This family of proteins is found in bacteria and eukaryotes. Proteins in this family are typically between 49 and 288 amino acids in length. There are two completely conserved residues (K and Y) that may be functionally important. The members of tumor necrosis factor receptor (TNFR) superfamily have been designated as the "guardians of the imm…	.	GO:0005737|cytoplasm;GO:0016021|integral component of membrane;GO:0005886|plasma membrane;	.	K05156	TNFRSF19L, RELT; tumor necrosis factor receptor superfamily member 19-like
gene19269	316	66	944	393.909	0	4	2	2.1899	179.876	7.49086	1.21825e-09	1.58712e-07	up	yes	CHRDL2	protein_coding	chrNC_037342.1:54008943-54042768:-	gi|528978052|ref|XP_005216309.1|	2177	0	PREDICTED: chordin-like protein 2 isoform X1 [Bos taurus]	gi|741952378|ref|XM_005216252.2|	1852	0	PREDICTED: Bos taurus chordin-like 2 (CHRDL2), transcript variant X1, mRNA	Q6WN34	612	0	Chordin-like protein 2	.	.	.	.	pfam00093	VWC	von Willebrand factor type C domain. The high cutoff was used to prevent overlap with pfam00094.	GO:0051216|cartilage development;GO:0030154|cell differentiation;GO:0001503|ossification;	GO:0005737|cytoplasm;GO:0005615|extracellular space;	.	K17280	CHRDL2; chordin-like protein 2
gene19292	4253	2550	5170	3531.93	1758	1168	1758	1720.32	2.05307	1.03778	0.000428127	0.0093529	up	yes	SERPINH1	protein_coding	chrNC_037342.1:54738093-54748404:+	gi|114051505|ref|NP_001039528.1|	1994	0	serpin H1 precursor [Bos taurus]	gi|742156189|ref|XM_010847562.1|	2124	0	PREDICTED: Bison bison bison serpin peptidase inhibitor, clade H (heat shock protein 47), member 1, (collagen binding protein 1) (SERPINH1), transcript variant X2, mRNA	Q2KJH6	772	0	Serpin H1	all0778	127	1e-30	COG4826	pfam00079	Serpin	Serpin (serine protease inhibitor). Structure is a multi-domain fold containing a bundle of helices and a beta sandwich.	GO:0003433|chondrocyte development involved in endochondral bone morphogenesis;GO:0032964|collagen biosynthetic process;GO:0030199|collagen fibril organization;GO:0051604|protein maturation;	GO:0005783|endoplasmic reticulum;GO:0005788|endoplasmic reticulum lumen;GO:0005793|endoplasmic reticulum-Golgi intermediate compartment;GO:0045121|membrane raft;	GO:0005518|collagen binding;GO:0004867|serine-type endopeptidase inhibitor activity;GO:0051082|unfolded protein binding;	K09501	SERPINH1, HSP47; serpin peptidase inhibitor, clade H, member 1
gene19401	40	54	98	58.2196	7	18	15	14.6367	3.97763	1.99191	0.00042772	0.00935118	up	yes	EHF	protein_coding	chrNC_037342.1:65186343-65274384:+	gi|528978332|ref|XP_005216427.1|	1055	2e-126	PREDICTED: ETS homologous factor isoform X1 [Bos taurus]	gi|982946713|ref|XM_005216373.3|	4313	0	PREDICTED: Bos taurus ets homologous factor (EHF), transcript variant X3, mRNA	Q32LN0	405	4e-126	ETS homologous factor	.	.	.	.	pfam00178	Ets	Ets-domain.	GO:0030154|cell differentiation;GO:0030855|epithelial cell differentiation;GO:0050673|epithelial cell proliferation;GO:0006357|regulation of transcription from RNA polymerase II promoter;	GO:0005794|Golgi apparatus;GO:0005654|nucleoplasm;GO:0005634|nucleus;	GO:0000978|RNA polymerase II core promoter proximal region sequence-specific DNA binding;GO:0000981|RNA polymerase II transcription factor activity, sequence-specific DNA binding;GO:0001077|transcriptional activator activity, RNA polymerase II core promoter proximal region sequence-specific binding;	K17102	EHF; ETS homologous factor
gene19405	4858	5641	4365	4455.35	1411	2273	1719	1982.06	2.24784	1.16854	0.000236333	0.00574834	up	yes	PDHX	protein_coding	chrNC_037342.1:65427232-65502625:+	gi|742237006|ref|XP_010830147.1|	2393	0	PREDICTED: pyruvate dehydrogenase protein X component, mitochondrial [Bison bison bison]	gi|115496094|ref|NM_001075751.1|	2284	0	Bos taurus pyruvate dehydrogenase complex component X (PDHX), mRNA	P22439	926	0	Pyruvate dehydrogenase protein X component	RP530	288	7e-88	COG0508	pfam00198	2-oxoacid_dh	2-oxoacid dehydrogenases acyltransferase (catalytic domain). These proteins contain one to three copies of a lipoyl binding domain followed by the catalytic domain.	.	GO:0005759|mitochondrial matrix;GO:0045254|pyruvate dehydrogenase complex;	GO:0034604|pyruvate dehydrogenase (NAD+) activity;GO:0016746|transferase activity, transferring acyl groups;	K13997	PDHX; dihydrolipoamide dehydrogenase-binding protein of pyruvate dehydrogenase complex
gene19447	1672	1827	2147	1693.89	518	603	558	616.328	2.74836	1.45857	4.65078e-09	5.24472e-07	up	yes	CD82	protein_coding	chrNC_037342.1:74642880-74699203:+	gi|148237302|ref|NP_001091459.1|	1357	2e-180	CD82 antigen [Bos taurus]	gi|148237301|ref|NM_001097990.1|	1678	0	Bos taurus CD82 molecule (CD82), mRNA	P27701	411	8e-137	CD82 antigen	.	.	.	.	pfam00335	Tetraspannin	Tetraspanin family.	GO:0007166|cell surface receptor signaling pathway;	GO:0070062|extracellular exosome;GO:0005887|integral component of plasma membrane;GO:0005886|plasma membrane;	.	K06509	KAI1, CD82, TSPAN27; CD82 antigen
gene19450	1555	399	379	652.428	245	216	243	258.559	2.52332	1.33532	3.50008e-06	0.000173671	up	yes	TSPAN18	protein_coding	chrNC_037342.1:74788769-75004308:+	gi|124249240|ref|NP_001074389.1|	965	2e-116	tetraspanin-18 [Bos taurus]	gi|982995668|ref|XR_001498135.1|	3443	0	PREDICTED: Bos taurus tetraspanin 18 (TSPAN18), transcript variant X1, misc_RNA	Q58CY8	376	8e-118	Tetraspanin-18	.	.	.	.	pfam00335	Tetraspannin	Tetraspanin family.	GO:0007166|cell surface receptor signaling pathway;	GO:0005887|integral component of plasma membrane;	.	K17353	TSPAN18; tetraspanin-18
gene19457	1070	193	360	452.68	151	196	212	204.895	2.20933	1.14361	0.000198136	0.00502937	up	yes	CHST1	protein_coding	chrNC_037342.1:75702158-75720969:-	gi|139948894|ref|NP_001077117.1|	2138	0	carbohydrate sulfotransferase 1 precursor [Bos taurus]	gi|594035465|ref|XM_006042347.1|	4630	0	PREDICTED: Bubalus bubalis carbohydrate (keratan sulfate Gal-6) sulfotransferase 1 (CHST1), transcript variant X3, mRNA	O43916	813	0	Carbohydrate sulfotransferase 1	.	.	.	.	pfam00685	Sulfotransfer_1	Sulfotransferase domain.	GO:0006012|galactose metabolic process;GO:0006954|inflammatory response;GO:0018146|keratan sulfate biosynthetic process;GO:0042339|keratan sulfate metabolic process;GO:0005976|polysaccharide metabolic process;GO:0006790|sulfur compound metabolic process;	GO:0000139|Golgi membrane;GO:0016021|integral component of membrane;	GO:0045130|keratan sulfotransferase activity;GO:0001517|N-acetylglucosamine 6-O-sulfotransferase activity;GO:0008146|sulfotransferase activity;	K01022	CHST1; keratan sulfate 6-sulfotransferase 1 [EC:2.8.2.21]
gene19461	1030	2309	1727	1555.54	525	530	607	609.842	2.55073	1.35091	1.83052e-07	1.40394e-05	up	yes	CRY2	protein_coding	chrNC_037342.1:75880414-75915194:+	gi|577019500|ref|NP_001276715.1|	3010	0	cryptochrome-2 [Bos taurus]	gi|577019499|ref|NM_001289786.1|	2536	0	Bos taurus cryptochrome circadian clock 2 (CRY2), mRNA	Q49AN0	1020	0	Cryptochrome-2	SPy1505	200	5e-55	COG0415	pfam03441	FAD_binding_7	FAD binding domain of DNA photolyase.	GO:0009785|blue light signaling pathway;GO:0032922|circadian regulation of gene expression;GO:0007623|circadian rhythm;GO:0043153|entrainment of circadian clock by photoperiod;GO:0042593|glucose homeostasis;GO:0042754|negative regulation of circadian rhythm;GO:2000323|negative regulation of glucocorticoid receptor signaling pathway;GO:0032515|negative regulation of phosphoprotein phosphatase acti…	GO:0005829|cytosol;GO:0005576|extracellular region;GO:0016607|nuclear speck;GO:0005634|nucleus;	GO:0009882|blue light photoreceptor activity;GO:0003684|damaged DNA binding;GO:0003677|DNA binding;GO:0071949|FAD binding;GO:0019902|phosphatase binding;GO:0003697|single-stranded DNA binding;GO:0000976|transcription regulatory region sequence-specific DNA binding;	K02295	CRY; cryptochrome
gene19467	468	432	474	409.121	117	72	114	111.305	3.67568	1.87801	1.5706e-08	1.60612e-06	up	yes	CREB3L1	protein_coding	chrNC_037342.1:76283432-76319470:+	gi|300797291|ref|NP_001179270.1|	2317	0	cyclic AMP-responsive element-binding protein 3-like protein 1 [Bos taurus]	gi|300797290|ref|NM_001192341.1|	1757	0	Bos taurus cAMP responsive element binding protein 3-like 1 (CREB3L1), mRNA	Q96BA8	839	0	Cyclic AMP-responsive element-binding protein 3-like protein 1	.	.	.	.	pfam00170	bZIP_1	bZIP transcription factor. The Pfam entry includes the basic region and the leucine zipper region.	GO:0030968|endoplasmic reticulum unfolded protein response;GO:0070278|extracellular matrix constituent secretion;GO:0007275|multicellular organismal development;GO:1902236|negative regulation of endoplasmic reticulum stress-induced intrinsic apoptotic signaling pathway;GO:0040037|negative regulation of fibroblast growth factor receptor signaling pathway;GO:0010629|negative regulation of gene expr…	GO:0005783|endoplasmic reticulum;GO:0005789|endoplasmic reticulum membrane;GO:0016021|integral component of membrane;GO:0016020|membrane;GO:0000790|nuclear chromatin;GO:0005634|nucleus;	GO:0035497|cAMP response element binding;GO:0003682|chromatin binding;GO:0000981|RNA polymerase II transcription factor activity, sequence-specific DNA binding;GO:0046332|SMAD binding;GO:0044212|transcription regulatory region DNA binding;GO:0001077|transcriptional activator activity, RNA polymerase II core promoter proximal region sequence-specific binding;GO:0001227|transcriptional repressor ac…	K09048	CREB3; cyclic AMP-responsive element-binding protein 3
gene19469	98	22	36	43.8072	12	12	5	10.6939	4.09646	2.03438	0.00094829	0.0173116	up	yes	MDK	protein_coding	chrNC_037342.1:76374900-76377926:+	gi|742134602|ref|XP_010840643.1|	903	3e-117	PREDICTED: midkine isoform X1 [Bison bison bison]	gi|982946771|ref|XM_005216403.3|	1151	0	PREDICTED: Bos taurus midkine (neurite growth-promoting factor 2) (MDK), transcript variant X2, mRNA	P21741	199	7e-61	Midkine	.	.	.	.	pfam05196	PTN_MK_N	PTN/MK heparin-binding protein family, N-terminal domain.	GO:0030325|adrenal gland development;GO:0001662|behavioral fear response;GO:0030154|cell differentiation;GO:0016477|cell migration;GO:0021681|cerebellar granular layer development;GO:0021987|cerebral cortex development;GO:0030421|defecation;GO:0021542|dentate gyrus development;GO:0043524|negative regulation of neuron apoptotic process;GO:0007399|nervous system development;GO:0007219|Notch signali…	GO:0042995|cell projection;GO:0005737|cytoplasm;GO:0005576|extracellular region;	GO:0008083|growth factor activity;GO:0008201|heparin binding;	K06828	MDK; midkine
gene19491	1017	1768	1245	1226.83	383	540	462	508.096	2.41455	1.27176	9.71854e-07	5.95021e-05	up	yes	MADD	protein_coding	chrNC_037342.1:77140091-77180694:+	gi|982946933|ref|XP_015330385.1|	7927	0	PREDICTED: MAP kinase-activating death domain protein isoform X3 [Bos taurus]	gi|982946932|ref|XM_015474899.1|	5842	0	PREDICTED: Bos taurus MAP kinase activating death domain (MADD), transcript variant X8, mRNA	Q8WXG6	2856	0	MAP kinase-activating death domain protein	.	.	.	.	pfam02141	DENN	DENN (AEX-3) domain. DENN (after differentially expressed in neoplastic vs normal cells) is a domain which occurs in several proteins involved in Rab- mediated processes or regulation of MAPK signalling pathways.	GO:0000187|activation of MAPK activity;GO:0007166|cell surface receptor signaling pathway;GO:0097194|execution phase of apoptosis;GO:0042981|regulation of apoptotic process;GO:0051726|regulation of cell cycle;GO:2001236|regulation of extrinsic apoptotic signaling pathway;GO:1902041|regulation of extrinsic apoptotic signaling pathway via death domain receptors;GO:0032483|regulation of Rab protein …	GO:0005737|cytoplasm;GO:0005829|cytosol;GO:0016021|integral component of membrane;GO:0005886|plasma membrane;	GO:0005123|death receptor binding;GO:0030295|protein kinase activator activity;GO:0017112|Rab guanyl-nucleotide exchange factor activity;	.	.
gene19502	4418	7887	6847	5839	2105	1870	2121	2238.67	2.60824	1.38308	7.74444e-08	6.62308e-06	up	yes	NDUFS3	protein_coding	chrNC_037342.1:77379153-77383886:+	gi|742134850|ref|XP_010840721.1|	1364	0	PREDICTED: NADH dehydrogenase [ubiquinone] iron-sulfur protein 3, mitochondrial [Bison bison bison]	gi|742134849|ref|XM_010842419.1|	871	0	PREDICTED: Bison bison bison NADH dehydrogenase (ubiquinone) Fe-S protein 3, 30kDa (NADH-coenzyme Q reductase) (NDUFS3), mRNA	P23709	530	0	NADH dehydrogenase [ubiquinone] iron-sulfur protein 3, mitochondrial	BMEI1156	216	3e-68	COG0852	pfam00329	Complex1_30kDa	Respiratory-chain NADH dehydrogenase, 30 Kd subunit.	GO:0045333|cellular respiration;GO:0030308|negative regulation of cell growth;GO:2001243|negative regulation of intrinsic apoptotic signaling pathway;GO:0072593|reactive oxygen species metabolic process;	GO:0031966|mitochondrial membrane;GO:0005747|mitochondrial respiratory chain complex I;	GO:0008137|NADH dehydrogenase (ubiquinone) activity;GO:0003954|NADH dehydrogenase activity;	K03936	NDUFS3; NADH dehydrogenase (ubiquinone) Fe-S protein 3 [EC:1.6.5.3 1.6.99.3]
gene19503	67	58	48	51.2112	14	10	6	11.0685	4.62677	2.21	0.000211095	0.00527385	up	yes	FAM180B	protein_coding	chrNC_037342.1:77384965-77387225:+	gi|729042237|ref|NP_001289865.1|	1042	1e-138	protein FAM180B [Bos taurus]	gi|729042236|ref|NM_001302936.1|	1258	0	Bos taurus family with sequence similarity 180 member B (FAM180B), mRNA	Q6P0A1	338	2e-113	Protein FAM180B	.	.	.	.	pfam15173	FAM180	FAM180 family. This family of proteins is found in eukaryotes. Proteins in this family are typically between 117 and 182 amino acids in length. There are two conserved sequence motifs: ELAS and DFE. The function of this family is unknown.	.	GO:0016021|integral component of membrane;	.	.	.
gene1956	141	10	16	44.939	5	0	2	2.59079	17.3457	4.11651	0.00216598	0.0326454	up	yes	C1QL2	protein_coding	chrNC_037329.1:70918684-70920915:-	gi|694896055|ref|XP_009441449.1|	918	9e-117	PREDICTED: complement C1q-like protein 2 [Pan troglodytes]	gi|329663397|ref|NM_001205836.1|	1649	0	Bos taurus complement component 1, q subcomponent-like 2 (C1QL2), mRNA	Q7Z5L3	357	5e-118	Complement C1q-like protein 2	.	.	.	.	pfam00386	C1q	C1q domain. C1q is a subunit of the C1 enzyme complex that activates the serum complement system.	GO:0051259|protein oligomerization;	GO:0005581|collagen trimer;GO:0005576|extracellular region;	GO:0042802|identical protein binding;	.	.
gene1958	1387	2560	2096	1844.17	551	614	620	655.08	2.81518	1.49323	3.46128e-09	4.06395e-07	up	yes	STEAP3	protein_coding	chrNC_037329.1:71009624-71061343:+	gi|741916989|ref|XP_010800450.1|	2637	0	PREDICTED: metalloreductase STEAP3 isoform X1 [Bos taurus]	gi|982913945|ref|XM_010802148.2|	4254	0	PREDICTED: Bos taurus STEAP3 metalloreductase (STEAP3), transcript variant X1, mRNA	Q658P3	805	0	Metalloreductase STEAP3	alr8074	68.2	1e-11	COG2085	pfam03807	F420_oxidored	NADP oxidoreductase coenzyme F420-dependent.	GO:0006915|apoptotic process;GO:0007049|cell cycle;GO:0015677|copper ion import;GO:0098706|ferric iron import across plasma membrane;GO:0055072|iron ion homeostasis;GO:0009306|protein secretion;GO:0042981|regulation of apoptotic process;GO:0033572|transferrin transport;	GO:0005737|cytoplasm;GO:0010008|endosome membrane;GO:0005887|integral component of plasma membrane;GO:0005771|multivesicular body;	GO:0008823|cupric reductase activity;GO:0052851|ferric-chelate reductase (NADPH) activity;GO:0042802|identical protein binding;GO:0046872|metal ion binding;GO:0016723|oxidoreductase activity, oxidizing metal ions, NAD or NADP as acceptor;	K10142	STEAP3, TSAP6; metalloreductase STEAP3 [EC:1.16.1.-]
gene19677	340	330	291	286.131	91	41	87	80.464	3.55601	1.83026	0.000156491	0.00422269	up	yes	LRRC55	protein_coding	chrNC_037342.1:80380089-80390193:+	gi|440894801|gb|ELR47154.1|	1566	0	Leucine-rich repeat-containing protein 55, partial [Bos mutus]	gi|982995823|ref|XM_866944.4|	4599	0	PREDICTED: Bos taurus leucine rich repeat containing 55 (LRRC55), mRNA	Q3UY51	520	8e-170	Leucine-rich repeat-containing protein 55	SPy1798	57.4	4e-07	COG4886	pfam13855	LRR_8	Leucine rich repeat.	GO:0007409|axonogenesis;GO:1903818|positive regulation of voltage-gated potassium channel activity;GO:0071805|potassium ion transmembrane transport;	GO:0005615|extracellular space;GO:0008076|voltage-gated potassium channel complex;	GO:0044325|ion channel binding;GO:0005249|voltage-gated potassium channel activity;	.	.
gene19678	718	137	251	309.112	40	50	44	49.1829	6.28495	2.6519	2.93305e-14	8.99816e-12	up	yes	APLNR	protein_coding	chrNC_037342.1:80445007-80448574:-	gi|156523160|ref|NP_001095994.1|	1410	0	apelin receptor [Bos taurus]	gi|402745620|ref|NM_001102524.2|	3562	0	Bos taurus apelin receptor (APLNR), mRNA	O97666	462	4e-150	Apelin receptor	.	.	.	.	pfam00001	7tm_1	7 transmembrane receptor (rhodopsin family). This family contains, amongst other G-protein-coupled receptors (GCPRs), members of the opsin family, which have been considered to be typical members of the rhodopsin superfamily. They share several motifs, mainly the seven transmembrane helices, GCPRs of the rhodopsin superfamily. All opsins bind a chromophore, such as 11-cis-retinal. The function of…	GO:0007512|adult heart development;GO:0060976|coronary vasculature development;GO:0007186|G-protein coupled receptor signaling pathway;GO:0007369|gastrulation;GO:0007507|heart development;GO:0043951|negative regulation of cAMP-mediated signaling;GO:0045766|positive regulation of angiogenesis;GO:1903589|positive regulation of blood vessel endothelial cell proliferation involved in sprouting angiog…	GO:0016021|integral component of membrane;GO:0005886|plasma membrane;	GO:0004930|G-protein coupled receptor activity;	K04174	APLNR; apelin receptor
gene19822	0	30	0	9.83153	0	0	0	0	Inf	Inf	0.00069399	0.0137448	up	yes	MS4A14	protein_coding	chrNC_037342.1:83214109-83241884:+	gi|115497374|ref|NP_001070009.1|	4330	0	membrane-spanning 4-domains subfamily A member 14 [Bos taurus]	gi|115497373|ref|NM_001076541.1|	3003	0	Bos taurus membrane spanning 4-domains A14 (MS4A14), mRNA	Q96JA4	431	6e-136	Membrane-spanning 4-domains subfamily A member 14	.	.	.	.	pfam04103	CD20	CD20-like family. This family includes the CD20 protein and the beta subunit of the high affinity receptor for IgE Fc. The high affinity receptor for IgE is a tetrameric structure consisting of a single IgE-binding alpha subunit, a single beta subunit, and two disulfide-linked gamma subunits. The alpha subunit of Fc epsilon RI and most Fc receptors are homologous members of the Ig superfamily. By…	.	GO:0016021|integral component of membrane;	.	.	.
gene19947	691	108	134	256.638	77	85	98	95.3494	2.69156	1.42844	5.14729e-05	0.00165941	up	yes	NFASC	protein_coding	chrNC_037343.1:2605484-2806577:+	gi|528979229|ref|XP_005216760.1|	6048	0	PREDICTED: neurofascin isoform X1 [Bos taurus]	gi|982996009|ref|XM_015466689.1|	10154	0	PREDICTED: Bos taurus neurofascin (NFASC), transcript variant X1, mRNA	O94856	2063	0	Neurofascin	.	.	.	.	pfam13882	Bravo_FIGEY	Bravo-like intracellular region. This is the very C-terminal intracellular region of neural adhesion molecule L1 proteins that are also known as Bravo or NrCAM. It lies upstream of the IG and Fn3 domains and has the highly conserved motif FIGEY. The function is not known.	GO:0007411|axon guidance;GO:0045162|clustering of voltage-gated sodium channels;GO:0042552|myelination;GO:0043312|neutrophil degranulation;GO:0030913|paranodal junction assembly;GO:0007422|peripheral nervous system development;GO:0071205|protein localization to juxtaparanode region of axon;GO:0002175|protein localization to paranode region of axon;GO:0072659|protein localization to plasma membran…	GO:0043194|axon initial segment;GO:0030425|dendrite;GO:0005925|focal adhesion;GO:0016021|integral component of membrane;GO:0005622|intracellular;GO:0043209|myelin sheath;GO:0033268|node of Ranvier;GO:0033010|paranodal junction;GO:0033270|paranode region of axon;GO:0005886|plasma membrane;GO:0097454|Schwann cell microvillus;	GO:0086080|protein binding involved in heterotypic cell-cell adhesion;GO:0019904|protein domain specific binding;	K06757	NFASC; neurofascin
gene19954	79	89	63	69.1048	19	16	21	20.5538	3.36214	1.74938	0.00075156	0.0145473	up	yes	TMCC2	protein_coding	chrNC_037343.1:3006671-3044515:+	gi|116004483|ref|NP_001070603.1|	2522	0	transmembrane and coiled-coil domains protein 2 [Bos taurus]	gi|116004482|ref|NM_001077135.1|	3602	0	Bos taurus transmembrane and coiled-coil domain family 2 (TMCC2), mRNA	O75069	899	0	Transmembrane and coiled-coil domains protein 2	.	.	.	.	pfam10267	Tmemb_cc2	Predicted transmembrane and coiled-coil 2 protein. This family of transmembrane coiled-coil containing proteins is conserved from worms to humans. Its function is unknown.	GO:0042982|amyloid precursor protein metabolic process;	GO:0005783|endoplasmic reticulum;GO:0016021|integral component of membrane;	.	.	.
gene19982	282	46	50	103.927	35	29	43	39.2464	2.64806	1.40494	0.00208887	0.0317527	up	yes	DYRK3	protein_coding	chrNC_037343.1:4423644-4433850:+	gi|154152047|ref|NP_001093768.1|	2707	0	dual specificity tyrosine-phosphorylation-regulated kinase 3 [Bos taurus]	gi|742179745|ref|XM_010854207.1|	1988	0	PREDICTED: Bison bison bison dual-specificity tyrosine-(Y)-phosphorylation regulated kinase 3 (DYRK3), transcript variant X2, mRNA	O43781	977	0	Dual specificity tyrosine-phosphorylation-regulated kinase 3	.	.	.	.	pfam00069	Pkinase	Protein kinase domain.	GO:0030218|erythrocyte differentiation;GO:0043066|negative regulation of apoptotic process;GO:0043518|negative regulation of DNA damage response, signal transduction by p53 class mediator;GO:0006468|protein phosphorylation;GO:0080135|regulation of cellular response to stress;GO:1903432|regulation of TORC1 signaling;GO:0035617|stress granule disassembly;	GO:0005737|cytoplasm;GO:0010494|cytoplasmic stress granule;GO:0005829|cytosol;GO:0043231|intracellular membrane-bounded organelle;GO:0005654|nucleoplasm;GO:0005634|nucleus;	GO:0005524|ATP binding;GO:0000287|magnesium ion binding;GO:0004672|protein kinase activity;GO:0004674|protein serine/threonine kinase activity;GO:0004712|protein serine/threonine/tyrosine kinase activity;GO:0004713|protein tyrosine kinase activity;	K18669	DYRK2_3_4; dual specificity tyrosine-phosphorylation-regulated kinase 2/3/4 [EC:2.7.12.1]
gene19995	1709	300	529	706.188	285	312	290	325.706	2.16817	1.11648	8.92714e-05	0.00265444	up	yes	PFKFB2	protein_coding	chrNC_037343.1:4872008-4900741:+	gi|528979102|ref|XP_005216711.1|	2835	0	PREDICTED: 6-phosphofructo-2-kinase/fructose-2,6-bisphosphatase 2 isoform X1 [Bos taurus]	gi|741953432|ref|XM_010813015.1|	4062	0	PREDICTED: Bos taurus 6-phosphofructo-2-kinase/fructose-2,6-biphosphatase 2 (PFKFB2), transcript variant X3, mRNA	P26285	1082	0	6-phosphofructo-2-kinase/fructose-2,6-bisphosphatase 2	YJL155c_2	243	3e-71	COG0406	pfam01591	6PF2K	6-phosphofructo-2-kinase. This enzyme occurs as a bifunctional enzyme with fructose-2,6-bisphosphatase. The bifunctional enzyme catalyses both the synthesis and degradation of fructose-2,6-bisphosphate, a potent regulator of glycolysis. This enzyme contains a P-loop motif.	GO:0006003|fructose 2,6-bisphosphate metabolic process;GO:0006000|fructose metabolic process;GO:0006096|glycolytic process;	GO:0005654|nucleoplasm;	GO:0003873|6-phosphofructo-2-kinase activity;GO:0005524|ATP binding;GO:0004331|fructose-2,6-bisphosphate 2-phosphatase activity;GO:0019901|protein kinase binding;	K19029	PFKFB2; 6-phosphofructo-2-kinase / fructose-2,6-biphosphatase 2 [EC:2.7.1.105 3.1.3.46]
gene20136	0	50	0	16.3859	1	2	0	1.10774	14.7921	3.88676	0.000710266	0.0139563	up	yes	DNAH14	protein_coding	chrNC_037343.1:28066497-28442800:+	gi|803227204|ref|XP_011973904.1|	22887	0	PREDICTED: dynein heavy chain 14, axonemal isoform X1 [Ovis aries musimon]	gi|965963341|ref|XM_015099170.1|	12561	0	PREDICTED: Ovis aries dynein, axonemal, heavy chain 14 (DNAH14), transcript variant X1, mRNA	Q9C0G6	2370	0	Dynein heavy chain 6, axonemal	YKR054c	352	7e-96	COG5245	pfam03028	Dynein_heavy	Dynein heavy chain and region D6 of dynein motor. This family represents the C-terminal region of dynein heavy chain. The chain also contains ATPase activity and microtubule binding ability and acts as a motor for the movement of organelles and vesicles along microtubules. Dynein is also involved in cilia and flagella movement. The dynein subunit consists of at least two heavy chains and a number…	GO:0060271|cilium morphogenesis;GO:0001539|cilium or flagellum-dependent cell motility;GO:0007018|microtubule-based movement;	GO:0005858|axonemal dynein complex;GO:0005929|cilium;GO:0030286|dynein complex;GO:0005874|microtubule;	GO:0005524|ATP binding;GO:0008569|ATP-dependent microtubule motor activity, minus-end-directed;GO:0045505|dynein intermediate chain binding;GO:0045503|dynein light chain binding;GO:0051959|dynein light intermediate chain binding;	K10408	DNAH; dynein heavy chain, axonemal
gene20174	0	27	0	8.84838	0	0	0	0	Inf	Inf	0.00128722	0.022084	up	yes	H3F3C	protein_coding	chrNC_037343.1:30668107-30671732:+	gi|115496015|ref|NP_001069659.1|	716	1e-93	histone H3.3C-like [Bos taurus]	gi|402743743|ref|NM_001076191.2|	618	0	Bos taurus histone H3-like (H3F3C), mRNA	Q3SZB8	280	5e-95	Histone H3.3C-like	YNL031c	168	6e-52	COG2036	pfam00125	Histone	Core histone H2A/H2B/H3/H4.	GO:0006334|nucleosome assembly;	GO:0000786|nucleosome;GO:0005634|nucleus;	GO:0031492|nucleosomal DNA binding;GO:0046982|protein heterodimerization activity;	K11253	H3; histone H3
gene20195	2960	3866	2941	2941.65	712	1131	915	1011.48	2.90827	1.54016	2.36349e-07	1.75745e-05	up	yes	ZBTB18	protein_coding	chrNC_037343.1:33149467-33158307:-	gi|759148861|ref|XP_011368371.1|	2858	0	PREDICTED: zinc finger and BTB domain-containing protein 18 isoform X1 [Pteropus vampyrus]	gi|118151123|ref|NM_001078016.1|	3768	0	Bos taurus zinc finger and BTB domain containing 18 (ZBTB18), mRNA	A0JN76	1043	0	Zinc finger and BTB domain-containing protein 18	.	.	.	.	pfam00651	BTB	BTB/POZ domain. The BTB (for BR-C, ttk and bab) or POZ (for Pox virus and Zinc finger) domain is present near the N-terminus of a fraction of zinc finger (pfam00096) proteins and in proteins that contain the pfam01344 motif such as Kelch and a family of pox virus proteins. The BTB/POZ domain mediates homomeric dimerization and in some instances heteromeric dimerization. The structure of the dimer…	GO:0000122|negative regulation of transcription from RNA polymerase II promoter;GO:0045892|negative regulation of transcription, DNA-templated;GO:0007519|skeletal muscle tissue development;GO:0006351|transcription, DNA-templated;	GO:0005634|nucleus;	GO:0046872|metal ion binding;GO:0043565|sequence-specific DNA binding;	.	.
gene20234	128	197	487	247.488	124	82	105	114.342	2.16445	1.114	0.00147658	0.0245613	up	yes	SELP	protein_coding	chrNC_037343.1:37241576-37285051:-	gi|151553726|gb|AAI49301.1|	3291	0	Selectin P [Bos taurus]	gi|151553725|gb|BC149300.1|	2683	0	Bos taurus selectin P, mRNA (cDNA clone MGC:148479 IMAGE:8195820), complete cds	P42201	1244	0	P-selectin	.	.	.	.	pfam00059	Lectin_C	Lectin C-type domain. This family includes both long and short form C-type	GO:0016339|calcium-dependent cell-cell adhesion via plasma membrane cell adhesion molecules;GO:0050901|leukocyte tethering or rolling;	GO:0005887|integral component of plasma membrane;	GO:0005509|calcium ion binding;GO:0070492|oligosaccharide binding;	K06496	SELP; selectin, platele
gene20244	509	88	39	173.474	0	3	4	2.54485	68.1666	6.09099	1.76273e-09	2.18663e-07	up	yes	METTL11B	protein_coding	chrNC_037343.1:37760115-37779595:+	gi|528979770|ref|XP_005216959.1|	1462	0	PREDICTED: alpha N-terminal protein methyltransferase 1B isoform X1 [Bos taurus]	gi|982947813|ref|XM_005216902.3|	2307	0	PREDICTED: Bos taurus methyltransferase like 11B (METTL11B), transcript variant X1, mRNA	Q5VVY1	455	2e-153	Alpha N-terminal protein methyltransferase 1B	.	.	.	.	pfam05891	Methyltransf_PK	AdoMet dependent proline di-methyltransferase. This protein is expressed in the tail neuron PVT and in uterine cells in C. elegans [worm-base]. In Saccharomyces cerevisiae this is AdoMet dependent proline di-methyltransferase. This enzyme catalyses the di-methylation of ribosomal proteins Rpl12 and Rps25 at N-terminal proline residues. The methyltransferases described here specifically recognize …	GO:0006480|N-terminal protein amino acid methylation;	GO:0005737|cytoplasm;GO:0005634|nucleus;	GO:0071885|N-terminal protein N-methyltransferase activity;	K19579	NTM1B, METTL11B; protein N-terminal monomethyltransferase [EC:2.1.1.299]
gene20285	1510	4475	3320	2879.72	816	711	912	895.13	3.2171	1.68576	3.99424e-11	7.12248e-09	up	yes	DHRS3	protein_coding	chrNC_037343.1:41110124-41160247:+	gi|386782143|ref|NP_001247466.1|	1612	0	short-chain dehydrogenase/reductase 3 [Macaca mulatta]	gi|942036662|ref|XM_005889199.2|	2257	0	PREDICTED: Bos mutus dehydrogenase/reductase (SDR family) member 3 (DHRS3), transcript variant X1, mRNA	O75911	624	0	Short-chain dehydrogenase/reductase 3	.	.	.	.	pfam00106	adh_short	short chain dehydrogenase. This family contains a wide variety of dehydrogenases.	GO:0060349|bone morphogenesis;GO:0060411|cardiac septum morphogenesis;GO:0048387|negative regulation of retinoic acid receptor signaling pathway;GO:0003151|outflow tract morphogenesis;GO:0030278|regulation of ossification;GO:0001523|retinoid metabolic process;GO:0042572|retinol metabolic process;GO:0060021|palate development;GO:0007601|visual perception;	GO:0005789|endoplasmic reticulum membrane;GO:0016021|integral component of membrane;GO:0042622|photoreceptor outer segment membrane;	GO:0009055|electron carrier activity;GO:0052650|NADP-retinol dehydrogenase activity;GO:0000166|nucleotide binding;GO:0004745|retinol dehydrogenase activity;	K11146	DHRS3; short-chain dehydrogenase/reductase 3 [EC:1.1.1.300]
gene20297	1753	4569	4876	3451.74	648	877	887	884.233	3.90366	1.96483	9.3093e-15	3.08841e-12	up	yes	KIAA2013	protein_coding	chrNC_037343.1:41753807-41759436:+	gi|114052028|ref|NP_001039407.1|	2849	0	uncharacterized protein KIAA2013 homolog precursor [Bos taurus]	gi|402745105|ref|NM_001045942.2|	2226	0	Bos taurus KIAA2013 ortholog (KIAA2013), mRNA	Q2KHV9	1102	0	Uncharacterized protein KIAA2013 homolog	.	.	.	.	pfam10222	DUF2152	Uncharacterized conserved protein (DUF2152). This is a family of proteins conserved from worms to humans. Its function is unknown.	.	GO:0016021|integral component of membrane;	.	.	.
gene20336	253	163	241	193.372	88	71	74	85.6597	2.25744	1.17469	0.000992948	0.0179968	up	yes	CTNNBIP1	protein_coding	chrNC_037343.1:43628070-43675451:+	gi|511898169|ref|XP_004768659.1|	447	1e-50	PREDICTED: beta-catenin-interacting protein 1 isoform X1 [Mustela putorius furo]	gi|741954303|ref|XM_005216982.2|	995	0	PREDICTED: Bos taurus catenin beta interacting protein 1 (CTNNBIP1), transcript variant X1, mRNA	Q5E9N2	167	7e-49	Beta-catenin-interacting protein 1	.	.	.	.	pfam06384	ICAT	Beta-catenin-interacting protein ICAT. This family consists of several eukaryotic beta-catenin-interacting (ICAT) proteins. Beta-catenin is a multifunctional protein involved in both cell adhesion and transcriptional activation. Transcription mediated by the beta-catenin/Tcf complex is involved in embryological development and is upregulated in various cancers. ICAT selectively inhibits beta-cate…	GO:0009952|anterior/posterior pattern specification;GO:0001658|branching involved in ureteric bud morphogenesis;GO:0043392|negative regulation of DNA binding;GO:0043433|negative regulation of sequence-specific DNA binding transcription factor activity;GO:0072201|negative regulation of mesenchymal cell proliferation;GO:0032091|negative regulation of protein binding;GO:0048662|negative regulation o…	GO:0030877|beta-catenin destruction complex;GO:0005829|cytosol;GO:0005634|nucleus;	GO:0070016|armadillo repeat domain binding;GO:0008013|beta-catenin binding;	K04493	ICAT, CTNNBIP1; Beta-catenin-interacting protein 1 (Inhibitor of beta-catenin and Tcf-4)
gene20343	746	865	984	780.108	250	398	306	349.961	2.22913	1.15648	0.000215084	0.00533241	up	yes	TMEM201	protein_coding	chrNC_037343.1:43890081-43911997:-	gi|82697323|ref|NP_001032528.1|	1660	0	transmembrane protein 201 [Bos taurus]	gi|82697322|ref|NM_001037451.1|	4260	0	Bos taurus transmembrane protein 201 (TMEM201), mRNA	Q32PF0	644	0	Transmembrane protein 201	.	.	.	.	pfam10476	DUF2448	Protein of unknown function C-terminus (DUF2448). The family DUF2349 is the N-terminal part of this family. This protein is found in eukaryotes but its function is not known.	.	GO:0005737|cytoplasm;GO:0005639|integral component of nuclear inner membrane;GO:0000922|spindle pole;	.	.	.
gene20367	611	970	1504	939.038	481	335	438	460.829	2.03771	1.02695	0.00015035	0.00409317	up	yes	ERRFI1	protein_coding	chrNC_037343.1:45352249-45366512:+	gi|555961319|ref|XP_005892756.1|	2229	0	PREDICTED: ERBB receptor feedback inhibitor 1 [Bos mutus]	gi|118150959|ref|NM_001077930.1|	3055	0	Bos taurus ERBB receptor feedback inhibitor 1 (ERRFI1), mRNA	Q9UJM3	661	0	ERBB receptor feedback inhibitor 1	.	.	.	.	pfam11555	Inhibitor_Mig-6	EGFR receptor inhibitor Mig-6. When the kinase domain of EGFR binds to segment one of Mitogen induced gene 6 (Mig-6), EGFR becomes inactive due to the conformation it adopts which is Src/CDK like. The binding of the two proteins prevents EGFR acting as a cyclin-like activator for other kinase domains.The structure of Mig-6(1) consists of alpha helices-G and -H with a polar surface and hydrophobic…	GO:0071474|cellular hyperosmotic response;GO:0071549|cellular response to dexamethasone stimulus;GO:0071364|cellular response to epidermal growth factor stimulus;GO:0032869|cellular response to insulin stimulus;GO:0036120|cellular response to platelet-derived growth factor stimulus;GO:0048286|lung alveolus development;GO:0060428|lung epithelium development;GO:0060426|lung vasculature development;…	GO:0005737|cytoplasm;GO:0005829|cytosol;GO:0031234|extrinsic component of cytoplasmic side of plasma membrane;GO:0005634|nucleus;	GO:0005096|GTPase activator activity;GO:0019901|protein kinase binding;GO:0017124|SH3 domain binding;GO:0031267|small GTPase binding;	.	.
gene20394	557	1519	1310	1045.3	320	344	349	371.829	2.81124	1.49121	2.79145e-08	2.70894e-06	up	yes	ICMT	protein_coding	chrNC_037343.1:47112197-47121801:+	gi|817316823|ref|XP_012329079.1|	1251	1e-157	PREDICTED: protein-S-isoprenylcysteine O-methyltransferase [Aotus nancymaae]	gi|742165531|ref|XM_010850202.1|	3737	0	PREDICTED: Bison bison bison isoprenylcysteine carboxyl methyltransferase (ICMT), mRNA	O60725	469	8e-153	Protein-S-isoprenylcysteine O-methyltransferase	YDR410c	171	4e-46	COG2020	pfam04140	ICMT	Isoprenylcysteine carboxyl methyltransferase (ICMT) family. The isoprenylcysteine o-methyltransferase (EC:2.1.1.100) family carry out carboxyl methylation of cleaved eukaryotic proteins that terminate in a CaaX motif. In Saccharomyces cerevisiae this methylation is carried out by Ste14p, an integral endoplasmic reticulum membrane protein. Ste14p is the founding member of the isoprenylcysteine car…	GO:0006481|C-terminal protein methylation;GO:0006464|cellular protein modification process;GO:0043687|post-translational protein modification;GO:0006612|protein targeting to membrane;	GO:0005783|endoplasmic reticulum;GO:0005789|endoplasmic reticulum membrane;GO:0016021|integral component of membrane;GO:0016020|membrane;	GO:0003880|protein C-terminal carboxyl O-methyltransferase activity;GO:0004671|protein C-terminal S-isoprenylcysteine carboxyl O-methyltransferase activity;	K00587	ICMT, STE14; protein-S-isoprenylcysteine O-methyltransferase [EC:2.1.1.100]
gene20421	0	30	0	9.83153	1	0	0	0.373768	26.3038	4.7172	0.00310206	0.0423266	up	yes	ACTRT2	protein_coding	chrNC_037343.1:50032369-50033784:-	gi|84000199|ref|NP_001033204.1|	1928	0	actin-related protein T2 [Bos taurus]	gi|84000198|ref|NM_001038115.1|	1407	0	Bos taurus actin related protein T2 (ACTRT2), mRNA	Q2TA43	747	0	Actin-related protein T2	SPBC32H8.12c	392	4e-132	COG5277	pfam00022	Actin	Actin.	.	GO:0005737|cytoplasm;GO:0005856|cytoskeleton;	.	.	.
gene20462	676	246	315	353.543	127	99	114	124.951	2.82945	1.50052	1.35327e-06	7.92814e-05	up	yes	VWA1	protein_coding	chrNC_037343.1:51109184-51114414:-	gi|594086974|ref|XP_006066977.1|	1960	0	PREDICTED: von Willebrand factor A domain-containing protein 1 isoform X2 [Bubalus bubalis]	gi|157073981|ref|NM_001103230.1|	2388	0	Bos taurus von Willebrand factor A domain containing 1 (VWA1), mRNA	A6QLN9	721	0	von Willebrand factor A domain-containing protein 1	.	.	.	.	pfam00092	VWA	von Willebrand factor type A domain.	GO:0048266|behavioral response to pain;GO:0030198|extracellular matrix organization;GO:0006412|translation;	GO:0005604|basement membrane;GO:0005614|interstitial matrix;GO:0005840|ribosome;	GO:0042802|identical protein binding;GO:0003735|structural constituent of ribosome;	.	.
gene2047	110	725	493	417.675	51	125	69	89.8427	4.64895	2.21691	0.000524948	0.0109483	up	yes	BOLL	protein_coding	chrNC_037329.1:86226318-86295179:-	gi|795075574|ref|XP_011844543.1|	1278	1e-169	PREDICTED: protein boule-like isoform X1 [Mandrillus leucophaeus]	gi|555965204|ref|XM_005894599.1|	1784	0	PREDICTED: Bos mutus boule-like RNA-binding protein (BOLL), transcript variant X1, mRNA	Q8WP23	446	4e-152	Protein boule-like	TP0356	56.6	1e-08	COG0724	pfam00076	RRM_1	RNA recognition motif. (a.k.a. RRM, RBD, or RNP domain). The RRM motif is probably diagnostic of an RNA binding protein. RRMs are found in a variety of RNA binding proteins, including various hnRNP proteins, proteins implicated in regulation of alternative splicing, and protein components of snRNPs. The motif also appears in a few single stranded DNA binding proteins. The RRM structure consists o…	GO:0007281|germ cell development;GO:0007275|multicellular organismal development;GO:0006417|regulation of translation;GO:0007283|spermatogenesis;	GO:0005737|cytoplasm;	GO:0003729|mRNA binding;	.	.
gene20505	1287	1729	1490	1359.66	620	457	571	605.565	2.24527	1.16689	4.03193e-06	0.000195173	up	yes	FBLIM1	protein_coding	chrNC_037343.1:51777671-51805367:-	gi|528980307|ref|XP_005217192.1|	1548	0	PREDICTED: filamin-binding LIM protein 1 isoform X1 [Bos taurus]	gi|982948209|ref|XM_005217136.3|	2829	0	PREDICTED: Bos taurus filamin binding LIM protein 1 (FBLIM1), transcript variant X3, mRNA	Q1JQB5	549	0	Filamin-binding LIM protein 1	.	.	.	.	pfam00412	LIM	LIM domain. This family represents two copies of the LIM structural domain.	GO:0098609|cell-cell adhesion;GO:0008360|regulation of cell shape;GO:0033623|regulation of integrin activation;	GO:0005938|cell cortex;GO:0001650|fibrillar center;GO:0005925|focal adhesion;GO:0001725|stress fiber;	GO:0031005|filamin binding;GO:0046872|metal ion binding;	.	.
gene20522	270	279	420	290.793	27	63	67	57.3971	5.06633	2.34094	6.04018e-06	0.000277062	up	yes	TMEM51	protein_coding	chrNC_037343.1:52283709-52343006:-	gi|149642845|ref|NP_001092445.1|	1011	5e-130	transmembrane protein 51 [Bos taurus]	gi|982948124|ref|XM_005217083.3|	1950	0	PREDICTED: Bos taurus transmembrane protein 51 (TMEM51), transcript variant X1, mRNA	Q9NW97	344	4e-112	Transmembrane protein 51	.	.	.	.	pfam15345	TMEM51	Transmembrane protein 51. This family of proteins is found in eukaryotes. Proteins in this family are typically between 233 and 253 amino acids in length.	.	GO:0016021|integral component of membrane;	.	.	.
gene20528	196	296	1016	460.122	160	191	145	182.239	2.52483	1.33619	1.57709e-05	0.000624945	up	yes	PDPN	protein_coding	chrNC_037343.1:54010801-54043029:-	gi|296478978|tpg|DAA21093.1|	618	6e-79	TPA: podoplanin [Bos taurus]	gi|151553839|gb|BC149398.1|	501	0	Bos taurus podoplanin, mRNA (cDNA clone MGC:148958 IMAGE:8266027), complete cds	Q86YL7	74.3	2e-15	Podoplanin	.	.	.	.	pfam05808	Podoplanin	Podoplanin. This family consists of several mammalian podoplanin like proteins which are thought to control specifically the unique shape of podocytes.	GO:0070252|actin-mediated cell contraction;GO:0000902|cell morphogenesis;GO:0030324|lung development;GO:0048535|lymph node development;GO:0001946|lymphangiogenesis;GO:0060838|lymphatic endothelial cell fate commitment;GO:0043066|negative regulation of apoptotic process;GO:0008285|negative regulation of cell proliferation;GO:0030168|platelet activation;GO:0030335|positive regulation of cell migrat…	GO:0016324|apical plasma membrane;GO:0016323|basolateral plasma membrane;GO:0030054|cell junction;GO:0042995|cell projection;GO:0031410|cytoplasmic vesicle;GO:0005829|cytosol;GO:0030175|filopodium;GO:0031527|filopodium membrane;GO:0005887|integral component of plasma membrane;GO:0071437|invadopodium;GO:0030027|lamellipodium;GO:0031258|lamellipodium membrane;GO:0016020|membrane;GO:0045121|membrane…	GO:0051087|chaperone binding;GO:0019956|chemokine binding;GO:0005102|receptor binding;	K16778	PDPN; podoplanin
gene20529	14	5	18	10.8155	0	0	1	0.360973	29.9621	4.90507	0.00134805	0.0228936	up	yes	LRRC38	protein_coding	chrNC_037343.1:54111496-54147187:+	gi|297484268|ref|XP_002694193.1|	1273	1e-165	PREDICTED: leucine-rich repeat-containing protein 38 isoform X1 [Bos taurus]	gi|982948565|ref|XM_002694147.4|	2644	0	PREDICTED: Bos taurus leucine rich repeat containing 38 (LRRC38), transcript variant X1, mRNA	A2VDH3	470	1e-157	Leucine-rich repeat-containing protein 38	SPy1798	55.1	9e-07	COG4886	pfam13855	LRR_8	Leucine rich repeat.	GO:0007409|axonogenesis;GO:1903818|positive regulation of voltage-gated potassium channel activity;GO:0071805|potassium ion transmembrane transport;	GO:0005615|extracellular space;GO:0008076|voltage-gated potassium channel complex;	GO:0044325|ion channel binding;GO:0005249|voltage-gated potassium channel activity;	.	.
gene20583	1943	313	515	767.134	276	280	307	316.735	2.42201	1.2762	6.27693e-06	0.000286999	up	yes	KIAA0040	protein_coding	chrNC_037343.1:56397327-56436473:-	gi|528759349|gb|EPY79008.1|	416	2e-41	hypothetical protein CB1_000976005 [Camelus ferus]	gi|982997002|ref|XM_005194884.3|	3743	0	PREDICTED: Bos taurus KIAA0040 ortholog (KIAA0040), transcript variant X2, mRNA	.	.	.	.	.	.	.	.	pfam15196	Harakiri	Activator of apoptosis harakiri.	.	.	.	.	.
gene20594	20	22	372	126.672	11	8	13	11.74	10.7897	3.43159	3.04852e-12	6.9582e-10	up	yes	PAPPA2	protein_coding	chrNC_037343.1:57723375-58039310:+	gi|741955007|ref|XP_010811788.1|	9021	0	PREDICTED: pappalysin-2 [Bos taurus]	gi|982997007|ref|XM_015466918.1|	9616	0	PREDICTED: Bos taurus pappalysin 2 (PAPPA2), mRNA	Q9BXP8	2850	0	Pappalysin-2	.	.	.	.	pfam13385	Laminin_G_3	Concanavalin A-like lectin/glucanases superfamily. This domain belongs to the Concanavalin A-like lectin/glucanases superfamily.	GO:0060349|bone morphogenesis;GO:0044267|cellular protein metabolic process;GO:0006508|proteolysis;GO:0001558|regulation of cell growth;GO:0009651|response to salt stress;	GO:0016324|apical plasma membrane;GO:0005829|cytosol;GO:0070062|extracellular exosome;GO:0005576|extracellular region;GO:0005622|intracellular;	GO:0004222|metalloendopeptidase activity;GO:0008237|metallopeptidase activity;GO:0008270|zinc ion binding;	K08647	PAPPA2; pappalysin-2 [EC:3.4.24.-]
gene20677	1991	575	843	966.242	429	371	411	444.859	2.17202	1.11904	3.10039e-05	0.00109033	up	yes	COLGALT2	protein_coding	chrNC_037343.1:64972407-65091021:-	gi|555962125|ref|XP_005893156.1|	3042	0	PREDICTED: procollagen galactosyltransferase 2 [Bos mutus]	gi|300796727|ref|NM_001191302.1|	1878	0	Bos taurus collagen beta(1-O)galactosyltransferase 2 (COLGALT2), mRNA	Q8IYK4	1124	0	Procollagen galactosyltransferase 2	.	.	.	.	pfam01755	Glyco_transf_25	Glycosyltransferase family 25 (LPS biosynthesis protein). Members of this family belong to Glycosyltransferase family 25 This is a family of glycosyltransferases involved in lipopolysaccharide (LPS) biosynthesis. These enzymes catalyse the transfer of various sugars onto the growing LPS chain during its biosynthesis.	.	GO:0005788|endoplasmic reticulum lumen;	GO:0050211|procollagen galactosyltransferase activity;	K11703	GLT25D; collagen beta-1,O-galactosyltransferase [EC:2.4.1.50]
gene20690	22915	6529	8623	10760.2	3432	5732	4202	4903.15	2.19454	1.13392	0.00180372	0.0285741	up	yes	IVNS1ABP	protein_coding	chrNC_037343.1:66278361-66299685:-	gi|328927094|ref|NP_001039649.2|	3430	0	influenza virus NS1A-binding protein [Bos taurus]	gi|982949005|ref|XM_005217348.3|	3702	0	PREDICTED: Bos taurus influenza virus NS1A binding protein (IVNS1ABP), transcript variant X1, mRNA	Q920Q8	1291	0	Influenza virus NS1A-binding protein homolog	.	.	.	.	pfam00651	BTB	BTB/POZ domain. The BTB (for BR-C, ttk and bab) or POZ (for Pox virus and Zinc finger) domain is present near the N-terminus of a fraction of zinc finger (pfam00096) proteins and in proteins that contain the pfam01344 motif such as Kelch and a family of pox virus proteins. The BTB/POZ domain mediates homomeric dimerization and in some instances heteromeric dimerization. The structure of the dimer…	GO:2001243|negative regulation of intrinsic apoptotic signaling pathway;GO:0031397|negative regulation of protein ubiquitination;GO:0009615|response to virus;GO:0008380|RNA splicing;	GO:0015629|actin cytoskeleton;GO:0005829|cytosol;GO:0005634|nucleus;	.	K15046	NS1BP; influenza virus NS1A-binding protein
gene2071	6860	1744	2324	3073.17	1173	1568	1313	1487.82	2.06554	1.04652	6.05161e-05	0.00191806	up	yes	CLK1	protein_coding	chrNC_037329.1:89504940-89513097:-	gi|528939774|ref|XP_005202724.1|	2388	0	PREDICTED: dual specificity protein kinase CLK1 isoform X1 [Bos taurus]	gi|742206774|ref|XM_010860945.1|	1826	0	PREDICTED: Bison bison bison CDC-like kinase 1 (CLK1), transcript variant X1, mRNA	P49759	864	0	Dual specificity protein kinase CLK1	.	.	.	.	pfam00069	Pkinase	Protein kinase domain.	GO:0008283|cell proliferation;GO:0018105|peptidyl-serine phosphorylation;GO:0018107|peptidyl-threonine phosphorylation;GO:0046777|protein autophosphorylation;GO:0043484|regulation of RNA splicing;	GO:0005737|cytoplasm;GO:0005634|nucleus;	GO:0005524|ATP binding;GO:0004715|non-membrane spanning protein tyrosine kinase activity;GO:0004674|protein serine/threonine kinase activity;GO:0004712|protein serine/threonine/tyrosine kinase activity;	K08823	CLK; CDC-like kinase [EC:2.7.12.1]
gene20737	2342	2195	7339	3583.69	1802	1201	1661	1713.86	2.091	1.0642	0.000505049	0.0106344	up	yes	ATF3	protein_coding	chrNC_037343.1:70924499-70937427:-	gi|594100093|ref|XP_006073154.1|	762	1e-92	PREDICTED: cyclic AMP-dependent transcription factor ATF-3 isoform X4 [Bubalus bubalis]	gi|982949014|ref|XM_010813555.2|	2284	0	PREDICTED: Bos taurus activating transcription factor 3 (ATF3), transcript variant X1, mRNA	Q2KII1	295	3e-93	Cyclic AMP-dependent transcription factor ATF-3	.	.	.	.	pfam00170	bZIP_1	bZIP transcription factor. The Pfam entry includes the basic region and the leucine zipper region.	GO:0034198|cellular response to amino acid starvation;GO:0030968|endoplasmic reticulum unfolded protein response;GO:0006094|gluconeogenesis;GO:0070373|negative regulation of ERK1 and ERK2 cascade;GO:1903984|positive regulation of TRAIL-activated apoptotic signaling pathway;GO:1990440|positive regulation of transcription from RNA polymerase II promoter in response to endoplasmic reticulum stress;G…	GO:1990622|CHOP-ATF3 complex;GO:0005730|nucleolus;	GO:0046982|protein heterodimerization activity;GO:0042803|protein homodimerization activity;GO:0000978|RNA polymerase II core promoter proximal region sequence-specific DNA binding;GO:0001078|transcriptional repressor activity, RNA polymerase II core promoter proximal region sequence-specific binding;	K09032	ATF3, LRF1; activating transcription factor 3
gene2077	772	312	496	455.781	126	212	210	200.7	2.27095	1.1833	0.000505023	0.0106344	up	yes	NDUFB3	protein_coding	chrNC_037329.1:89662180-89672936:+	gi|528939641|ref|XP_005202658.1|	705	7e-92	PREDICTED: NADH dehydrogenase [ubiquinone] 1 beta subcomplex subunit 3 isoform X1 [Bos taurus]	gi|528939640|ref|XM_005202601.1|	641	0	PREDICTED: Bos taurus NADH:ubiquinone oxidoreductase subunit B3 (NDUFB3), transcript variant X1, mRNA	Q02365	208	3e-67	NADH dehydrogenase [ubiquinone] 1 beta subcomplex subunit 3	.	.	.	.	pfam08122	NDUF_B12	NADH-ubiquinone oxidoreductase B12 subunit family. This family consists of the NADH-ubiquinone oxidoreductase B12 subunit proteins. NADH is the central source of electrons in the mitochondrial and bacterial respiration. NADH-ubiquinone oxidoreductase is involved in the transfer of electrons from NADH to the electron transport chain. This oxidation of NADH is coupled to proton transfer across the …	GO:0022900|electron transport chain;GO:0032981|mitochondrial respiratory chain complex I assembly;	GO:0016021|integral component of membrane;GO:0005747|mitochondrial respiratory chain complex I;	.	K03959	NDUFB3; NADH dehydrogenase (ubiquinone) 1 beta subcomplex subunit 3
gene20819	2797	3829	3429	3036.91	1388	1132	1272	1393.38	2.17953	1.12402	6.39743e-06	0.000291574	up	yes	NEK7	protein_coding	chrNC_037343.1:77074380-77212569:+	gi|664738798|ref|XP_008526690.1|	1659	0	PREDICTED: serine/threonine-protein kinase Nek7 isoform X1 [Equus przewalskii]	gi|982997375|ref|XM_003583276.4|	3953	0	PREDICTED: Bos taurus NIMA related kinase 7 (NEK7), transcript variant X1, mRNA	Q8TDX7	629	0	Serine/threonine-protein kinase Nek7	.	.	.	.	pfam00069	Pkinase	Protein kinase domain.	GO:0051973|positive regulation of telomerase activity;GO:1904355|positive regulation of telomere capping;GO:0032212|positive regulation of telomere maintenance via telomerase;GO:0006468|protein phosphorylation;GO:0007346|regulation of mitotic cell cycle;GO:0051225|spindle assembly;	GO:0005737|cytoplasm;GO:0005874|microtubule;GO:0005815|microtubule organizing center;GO:0005654|nucleoplasm;GO:0000922|spindle pole;	GO:0005524|ATP binding;GO:0046872|metal ion binding;GO:0004674|protein serine/threonine kinase activity;	.	.
gene20838	171	34	44	69.2223	23	13	25	22.3918	3.09141	1.62827	0.00174586	0.027921	up	yes	NR5A2	protein_coding	chrNC_037343.1:78828934-78957232:+	gi|594111329|ref|XP_006078489.1|	2589	0	PREDICTED: nuclear receptor subfamily 5 group A member 2 isoform X3 [Bubalus bubalis]	gi|982949108|ref|XM_010813581.2|	4398	0	PREDICTED: Bos taurus nuclear receptor subfamily 5 group A member 2 (NR5A2), transcript variant X1, mRNA	O00482	962	0	Nuclear receptor subfamily 5 group A member 2	.	.	.	.	pfam00105	zf-C4	Zinc finger, C4 type (two domains). In nearly all cases, this is the DNA binding domain of a nuclear hormone receptor. The alignment contains two Zinc finger domains that are too dissimilar to be aligned with each other.	GO:0008206|bile acid metabolic process;GO:1990830|cellular response to leukemia inhibitory factor;GO:0042632|cholesterol homeostasis;GO:0009792|embryo development ending in birth or egg hatching;GO:0030855|epithelial cell differentiation;GO:0042592|homeostatic process;GO:0009755|hormone-mediated signaling pathway;GO:0061113|pancreas morphogenesis;GO:0045944|positive regulation of transcription fr…	GO:0005737|cytoplasm;GO:0005654|nucleoplasm;GO:0005634|nucleus;GO:0090575|RNA polymerase II transcription factor complex;	GO:0003682|chromatin binding;GO:0003677|DNA binding;GO:0003700|transcription factor activity, sequence-specific DNA binding;GO:0004879|RNA polymerase II transcription factor activity, ligand-activated sequence-specific DNA binding;GO:0005543|phospholipid binding;GO:0000980|RNA polymerase II distal enhancer sequence-specific DNA binding;GO:0000978|RNA polymerase II core promoter proximal region se…	K08027	NR5A2, FTF; nuclear receptor subfamily 5 group A member 2
gene20839	1817	4182	2510	2614.94	1079	975	972	1111.97	2.35162	1.23366	1.70532e-06	9.67288e-05	up	yes	ZNF281	protein_coding	chrNC_037343.1:79114447-79121308:-	gi|803273227|ref|XP_011996307.1|	3713	0	PREDICTED: zinc finger protein 281 isoform X2 [Ovis aries musimon]	gi|982997391|ref|XM_610917.8|	4506	0	PREDICTED: Bos taurus zinc finger protein 281 (ZNF281), mRNA	Q9Y2X9	1334	0	Zinc finger protein 281	.	.	.	.	pfam13465	zf-H2C2_2	Zinc-finger double domain.	GO:0010172|embryonic body morphogenesis;GO:0010629|negative regulation of gene expression;GO:0000122|negative regulation of transcription from RNA polymerase II promoter;GO:0045892|negative regulation of transcription, DNA-templated;GO:0045893|positive regulation of transcription, DNA-templated;GO:0048863|stem cell differentiation;GO:0006351|transcription, DNA-templated;	GO:0005654|nucleoplasm;GO:0005634|nucleus;	GO:0001047|core promoter binding;GO:0003700|transcription factor activity, sequence-specific DNA binding;GO:0046872|metal ion binding;GO:0000978|RNA polymerase II core promoter proximal region sequence-specific DNA binding;GO:0000981|RNA polymerase II transcription factor activity, sequence-specific DNA binding;GO:0043565|sequence-specific DNA binding;GO:0003714|transcription corepressor activity…	.	.
gene20855	16594	63657	38207	36920.5	14388	16387	15622	17030.7	2.16788	1.11628	0.00183971	0.0289354	up	yes	CACNA1S	protein_coding	chrNC_037343.1:79601782-79658546:-	gi|594111369|ref|XP_006078505.1|	8853	0	PREDICTED: voltage-dependent L-type calcium channel subunit alpha-1S isoform X1 [Bubalus bubalis]	gi|594111368|ref|XM_006078443.1|	5664	0	PREDICTED: Bubalus bubalis calcium channel, voltage-dependent, L type, alpha 1S subunit (CACNA1S), transcript variant X1, mRNA	Q13698	3173	0	Voltage-dependent L-type calcium channel subunit alpha-1S	.	.	.	.	pfam00520	Ion_trans	Ion transport protein. This family contains Sodium, Potassium, Calcium ion channels. This family is 6 transmembrane helices in which the last two helices flank a loop which determines ion selectivity. In some sub-families (e.g. Na channels) the domain is repeated four times, whereas in others (e.g. K channels) the protein forms as a tetramer in the membrane. A bacterial structure of the protein i…	GO:0006816|calcium ion transport;GO:0071313|cellular response to caffeine;GO:0086010|membrane depolarization during action potential;GO:0006936|muscle contraction;GO:0034765|regulation of ion transmembrane transport;	GO:0005737|cytoplasm;GO:0031674|I band;GO:1990454|L-type voltage-gated calcium channel complex;GO:0005886|plasma membrane;GO:0030315|T-tubule;GO:0005891|voltage-gated calcium channel complex;	GO:0005516|calmodulin binding;GO:0008331|high voltage-gated calcium channel activity;GO:0046872|metal ion binding;GO:0005245|voltage-gated calcium channel activity;	K04857	CACNA1S; voltage-dependent calcium channel L type alpha-1S
gene20859	13030	21933	1037	10902.2	3776	5603	5101	5308.9	2.05358	1.03814	0.000381283	0.0084921	up	yes	IGFN1	protein_coding	chrNC_037343.1:79716615-79747014:+	gi|942095984|ref|XP_014338253.1|	6116	0	PREDICTED: immunoglobulin-like and fibronectin type III domain-containing protein 1 [Bos mutus]	gi|594111430|ref|XM_006078471.1|	4784	0	PREDICTED: Bubalus bubalis immunoglobulin-like and fibronectin type III domain containing 1 (IGFN1), mRNA	Q86VF2	1197	0	Immunoglobulin-like and fibronectin type III domain-containing protein 1	.	.	.	.	pfam07679	I-set	Immunoglobulin I-set domain.	.	GO:0005634|nucleus;GO:0030018|Z disc;	.	.	.
gene20888	2336	6959	2787	3745.35	434	1061	752	823.041	4.55063	2.18607	0.000127551	0.00355993	up	yes	LMOD1	protein_coding	chrNC_037343.1:80548456-80575804:+	gi|139948705|ref|NP_001077184.1|	2183	0	leiomodin-1 [Bos taurus]	gi|139948704|ref|NM_001083715.1|	2494	0	Bos taurus leiomodin 1 (LMOD1), mRNA	P29536	545	0	Leiomodin-1	.	.	.	.	pfam10243	MIP-T3	Microtubule-binding protein MIP-T3. This protein, which interacts with both microtubules and TRAF3 (tumor necrosis factor receptor-associated factor 3), is conserved from worms to humans. The N-terminal region is the microtubule binding domain and is well-conserved; the C-terminal 100 residues, also well-conserved, constitute the coiled-coil region which binds to TRAF3. The central region of the …	GO:0045010|actin nucleation;GO:0006936|muscle contraction;GO:0030239|myofibril assembly;GO:0051694|pointed-end actin filament capping;GO:0030838|positive regulation of actin filament polymerization;	GO:0005884|actin filament;GO:0005829|cytosol;GO:0016020|membrane;GO:0030016|myofibril;GO:0030017|sarcomere;GO:0005865|striated muscle thin filament;	GO:0003779|actin binding;GO:0005523|tropomyosin binding;	.	.
gene20891	195	384	120	213.52	42	59	38	51.0675	4.18113	2.06389	3.79397e-08	3.56072e-06	up	yes	LOC112441884	protein_coding	chrNC_037343.1:80582026-80589869:+	gi|556718771|ref|XP_005955277.1|	280	2e-21	PREDICTED: importin-9 [Pantholops hodgsonii]	gi|114155007|gb|AY563794.1|	625	0	Bos taurus clone NG010006B21G04 mRNA, complete sequence	O00370	72.8	8e-20	LINE-1 retrotransposable element ORF2 protein	.	.	.	.	pfam11445	DUF2894	Protein of unknown function (DUF2894). This is a bacterial family of uncharacterized proteins.	GO:0006310|DNA recombination;GO:0090305|nucleic acid phosphodiester bond hydrolysis;GO:0032199|reverse transcription involved in RNA-mediated transposition;GO:0032197|transposition, RNA-mediated;	.	GO:0046872|metal ion binding;GO:0003964|RNA-directed DNA polymerase activity;GO:0009036|Type II site-specific deoxyribonuclease activity;	.	.
gene20902	230	92	76	113.435	35	33	47	42.1582	2.69069	1.42798	0.000737702	0.0143374	up	yes	TNNT2	protein_coding	chrNC_037343.1:80931617-80943043:+	gi|27807485|ref|NP_777196.1|	876	9e-113	troponin T, cardiac muscle [Bos taurus]	gi|136256404|ref|NM_174771.3|	1103	0	Bos taurus troponin T type 2 (cardiac) (TNNT2), mRNA	P13789	331	4e-110	Troponin T, cardiac muscle	.	.	.	.	pfam00992	Troponin	Troponin. Troponin (Tn) contains three subunits, Ca2+ binding (TnC), inhibitory (TnI), and tropomyosin binding (TnT). this Pfam contains members of the TnT subunit. Troponin is a complex of three proteins, Ca2+ binding (TnC), inhibitory (TnI), and tropomyosin binding (TnT). The troponin complex regulates Ca++ induced muscle contraction. This family includes troponin T and troponin I. Troponin I b…	GO:0006937|regulation of muscle contraction;	GO:0005861|troponin complex;	.	.	.
gene20924	0	22	0	7.20979	0	0	0	0	Inf	Inf	0.00366327	0.0478557	up	yes	RBM46	protein_coding	chrNC_037344.1:2540688-2599474:-	gi|859897168|ref|XP_012901085.1|	2527	0	PREDICTED: probable RNA-binding protein 46 isoform X4 [Mustela putorius furo]	gi|982949496|ref|XM_010813650.2|	2605	0	PREDICTED: Bos taurus RNA binding motif protein 46 (RBM46), transcript variant X3, mRNA	Q4R2Z0	961	0	Probable RNA-binding protein 46	.	.	.	.	pfam14709	DND1_DSRM	double strand RNA binding domain from DEAD END PROTEIN 1. A C-terminal domain in human dead end protein 1 (DND1_HUMAN) homologous to double strand RNA binding domains (PF00035, PF00333)	.	.	GO:0003723|RNA binding;	.	.
gene20939	1956	1920	1625	1638.07	635	886	702	815.897	2.00769	1.00554	5.92843e-05	0.00188777	up	yes	TMEM131L	protein_coding	chrNC_037344.1:3995808-4171105:-	gi|296478793|tpg|DAA20908.1|	6797	0	TPA: transmembrane protein 131-like [Bos taurus]	gi|116003824|ref|NM_001076803.1|	4196	0	Bos taurus KIAA0922 ortholog (KIAA0922), mRNA	Q08DV9	2593	0	Transmembrane protein 131-like	.	.	.	.	pfam12371	DUF3651	Protein of unknown function (DUF3651). This domain family is found in eukaryotes, and is approximately 70 amino acids in length. This family is frequently annotated as a membrane protein but there is little associated literature to back this up.	GO:0090090|negative regulation of canonical Wnt signaling pathway;	GO:0016021|integral component of membrane;GO:0005886|plasma membrane;	.	.	.
gene21046	7	91	48	46.3885	9	16	10	12.8454	3.61128	1.85251	0.00294275	0.040757	up	yes	CLGN	protein_coding	chrNC_037344.1:17272256-17318723:+	gi|86559361|gb|ABD04088.1|	2991	0	calmegin-like [Bos taurus]	gi|742230051|ref|XM_010830314.1|	3404	0	PREDICTED: Bison bison bison calmegin (CLGN), mRNA	Q3SYT6	1150	0	Calmegin	.	.	.	.	pfam00262	Calreticulin	Calreticulin family.	GO:0007339|binding of sperm to zona pellucida;GO:0065003|macromolecular complex assembly;	GO:0005789|endoplasmic reticulum membrane;GO:0016021|integral component of membrane;GO:0005635|nuclear envelope;	GO:0005509|calcium ion binding;GO:0044183|protein binding involved in protein folding;GO:0051082|unfolded protein binding;	K09551	CLGN; calmegin
gene21052	789	1006	1342	947.473	369	462	393	449.331	2.10863	1.07631	4.14965e-05	0.00137988	up	yes	MGST2	protein_coding	chrNC_037344.1:18024427-18062298:-	gi|115496986|ref|NP_001069850.1|	616	4e-73	microsomal glutathione S-transferase 2 precursor [Bos taurus]	gi|115496985|ref|NM_001076382.1|	1888	0	Bos taurus microsomal glutathione S-transferase 2 (MGST2), mRNA	Q2KJG4	241	1e-74	Microsomal glutathione S-transferase 2	.	.	.	.	pfam01124	MAPEG	MAPEG family. This family is has been called MAPEG (Membrane Associated Proteins in Eicosanoid and Glutathione metabolizm). It includes proteins such as Prostaglandin E synthase. This enzyme catalyses the synthesis of PGE2 from PGH2 (produced by cyclooxygenase from arachidonic acid). Because of structural similarities in the active sites of FLAP, LTC4 synthase and PGE synthase, substrates for eac…	GO:0006750|glutathione biosynthetic process;GO:0019370|leukotriene biosynthetic process;GO:0046466|membrane lipid catabolic process;	GO:0005783|endoplasmic reticulum;GO:0005789|endoplasmic reticulum membrane;GO:0016021|integral component of membrane;GO:0005635|nuclear envelope;GO:0031090|organelle membrane;GO:0005886|plasma membrane;	GO:0008047|enzyme activator activity;GO:0004602|glutathione peroxidase activity;GO:0004364|glutathione transferase activity;GO:0004464|leukotriene-C4 synthase activity;	K00799	GST, gst; glutathione S-transferase [EC:2.5.1.18]
gene21068	758	637	872	674.119	307	226	289	302.007	2.23213	1.15842	2.21619e-05	0.00082979	up	yes	NOCT	protein_coding	chrNC_037344.1:18582254-18600421:-	gi|803240583|ref|XP_011980393.1|	2219	0	PREDICTED: nocturnin isoform X2 [Ovis aries musimon]	gi|402691876|ref|NM_001082454.2|	2082	0	Bos taurus nocturnin (NOCT), mRNA	Q9UK39	734	0	Nocturnin	SPCC31H12.08c_2	114	2e-26	COG5239	pfam03372	Exo_endo_phos	Endonuclease/Exonuclease/phosphatase family. This large family of proteins includes magnesium dependent endonucleases and a large number of phosphatases involved in intracellular signalling. This family includes: AP endonuclease proteins EC:4.2.99.18, DNase I proteins EC:3.1.21.1, Synaptojanin an inositol-1,4,5-trisphosphate phosphatase EC:3.1.3.56, Sphingomyelinase EC:3.1.4.12 and Nocturnin.	GO:0032922|circadian regulation of gene expression;GO:0007623|circadian rhythm;GO:0033962|cytoplasmic mRNA processing body assembly;GO:0000290|deadenylation-dependent decapping of nuclear-transcribed mRNA;GO:0006397|mRNA processing;GO:0048255|mRNA stabilization;GO:0010629|negative regulation of gene expression;GO:0045668|negative regulation of osteoblast differentiation;GO:0045600|positive regula…	GO:0005737|cytoplasm;GO:0005654|nucleoplasm;GO:0005634|nucleus;GO:0000932|cytoplasmic mRNA processing body;GO:0048471|perinuclear region of cytoplasm;	GO:0003700|transcription factor activity, sequence-specific DNA binding;GO:0046872|metal ion binding;GO:0003729|mRNA binding;GO:0004535|poly(A)-specific ribonuclease activity;	K18764	CCRN4L; nocturnin [EC:3.1.13.4]
gene21141	0	42	0	13.7641	0	1	0	0.366988	37.5057	5.22904	0.000337055	0.00768751	up	yes	ADAD1	protein_coding	chrNC_037344.1:35221949-35307838:-	gi|803171550|ref|XP_011952925.1|	2876	0	PREDICTED: adenosine deaminase domain-containing protein 1 isoform X2 [Ovis aries]	gi|965982594|ref|XM_012097535.2|	2043	0	PREDICTED: Ovis aries adenosine deaminase domain containing 1 (ADAD1), transcript variant X2, mRNA	Q5SUE7	1035	0	Adenosine deaminase domain-containing protein 1	.	.	.	.	pfam02137	A_deamin	Adenosine-deaminase (editase) domain. Adenosine deaminases acting on RNA (ADARs) can deaminate adenosine to form inosine. In long double-stranded RNA, this process is non-specific; it occurs site-specifically in RNA transcripts. The former is important in defence against viruses, whereas the latter may affect splicing or untranslated regions. They are primarily nuclear proteins, but a longer isof…	GO:0007275|multicellular organismal development;GO:0006396|RNA processing;GO:0007286|spermatid development;	GO:0005634|nucleus;	GO:0004000|adenosine deaminase activity;GO:0003723|RNA binding;	.	.
gene21237	0	44	0	14.4196	1	0	0	0.373768	38.5789	5.26974	0.000232375	0.00566915	up	yes	PIWIL1	protein_coding	chrNC_037344.1:46727242-46765372:-	gi|548500601|ref|XP_005691395.1|	4424	0	PREDICTED: piwi-like protein 1 [Capra hircus]	gi|942037783|ref|XM_005889573.2|	3355	0	PREDICTED: Bos mutus piwi-like RNA-mediated gene silencing 1 (PIWIL1), mRNA	Q9JMB7	1674	0	Piwi-like protein 1	.	.	.	.	pfam02171	Piwi	Piwi domain. This domain is found in the protein Piwi and its relatives. The function of this domain is the dsRNA guided hydrolysis of ssRNA. Determination of the crystal structure of Argonaute reveals that PIWI is an RNase H domain, and identifies Argonaute as Slicer, the enzyme that cleaves mRNA in the RNAi RISC complex. In addition, Mg+2 dependence and production of 3'-OH and 5' phosphate prod…	GO:0031047|gene silencing by RNA;GO:0051321|meiotic cell cycle;GO:0007275|multicellular organismal development;GO:0010529|negative regulation of transposition;GO:0034587|piRNA metabolic process;GO:0006417|regulation of translation;GO:0007286|spermatid development;GO:0007283|spermatogenesis;GO:0035093|spermatogenesis, exchange of chromosomal proteins;	GO:0033391|chromatoid body;GO:0005737|cytoplasm;GO:0005829|cytosol;GO:0097433|dense body;GO:0005634|nucleus;GO:0043186|P granule;	GO:0004521|endoribonuclease activity;GO:0046872|metal ion binding;GO:0003729|mRNA binding;GO:0034584|piRNA binding;GO:0019901|protein kinase binding;GO:0003727|single-stranded RNA binding;	K02156	AUB, PIWI; aubergine
gene21319	5613	20017	13532	12178.8	2235	2116	2330	2452.98	4.96488	2.31176	4.15247e-17	2.00804e-14	up	yes	MLXIP	protein_coding	chrNC_037344.1:53223799-53284518:-	gi|803210464|ref|XP_011965654.1|	4126	0	PREDICTED: MLX-interacting protein isoform X2 [Ovis aries musimon]	gi|965789209|ref|XM_012110264.2|	5845	0	PREDICTED: Ovis aries musimon MLX interacting protein (MLXIP), transcript variant X2, mRNA	Q2VPU4	1284	0	MLX-interacting protein	.	.	.	.	pfam00010	HLH	Helix-loop-helix DNA-binding domain.	GO:0006913|nucleocytoplasmic transport;GO:0045944|positive regulation of transcription from RNA polymerase II promoter;GO:1900402|regulation of carbohydrate metabolic process by regulation of transcription from RNA polymerase II promoter;GO:0006357|regulation of transcription from RNA polymerase II promoter;	GO:0005737|cytoplasm;GO:0005741|mitochondrial outer membrane;GO:0005634|nucleus;	GO:0003700|transcription factor activity, sequence-specific DNA binding;GO:0046983|protein dimerization activity;GO:0000977|RNA polymerase II regulatory region sequence-specific DNA binding;GO:0000989|transcription factor activity, transcription factor binding;GO:0001228|transcriptional activator activity, RNA polymerase II transcription regulatory region sequence-specific binding;	K09113	MLX; MAX-like protein X
gene21330	3635	3890	2986	3139.25	684	707	725	776.823	4.04114	2.01476	1.88942e-16	8.04581e-14	up	yes	TMEM120B	protein_coding	chrNC_037344.1:53521523-53567544:-	gi|545868829|ref|XP_005670684.1|	1561	0	PREDICTED: transmembrane protein 120B isoform X1 [Sus scrofa]	gi|982950207|ref|XM_005217774.3|	4505	0	PREDICTED: Bos taurus transmembrane protein 120B (TMEM120B), transcript variant X2, mRNA	A6QPF8	579	0	Transmembrane protein 120B	.	.	.	.	pfam07851	TMPIT	TMPIT-like protein. A number of members of this family are annotated as being transmembrane proteins induced by tumor necrosis factor alpha, but no literature was found to support this.	GO:0045444|fat cell differentiation;GO:0051291|protein heterooligomerization;	GO:0016021|integral component of membrane;GO:0005637|nuclear inner membrane;	.	.	.
gene21333	326	746	834	585.58	137	272	229	233.69	2.5058	1.32527	0.00217663	0.0327516	up	yes	ORAI1	protein_coding	chrNC_037344.1:53610722-53650441:-	gi|594045482|ref|XP_006047218.1|	1350	2e-178	PREDICTED: LOW QUALITY PROTEIN: calcium release-activated calcium channel protein 1 [Bubalus bubalis]	gi|742130504|ref|XM_010841342.1|	2291	0	PREDICTED: Bison bison bison ORAI calcium release-activated calcium modulator 1 (ORAI1), mRNA	Q96D31	510	1e-174	Calcium release-activated calcium channel protein 1	.	.	.	.	pfam07856	Orai-1	Mediator of CRAC channel activity. ORAI-1 is a protein homologue of Drosophila Orai and human Orai1, Orai2 and Orai3. ORAI-1 GFP reporters are co- expressed with STIM-1 (ER CA(2+) sensors) in the gonad and intestine. The protein has four predicted transmembrane domains with a highly conserved region between TM2 ad TM3. This conserved domain is thought to function in channel regulation. ORAI1- rel…	GO:0002250|adaptive immune response;GO:0070509|calcium ion import;GO:0061180|mammary gland epithelium development;GO:0051928|positive regulation of calcium ion transport;GO:0051924|regulation of calcium ion transport;GO:0002115|store-operated calcium entry;	GO:0016323|basolateral plasma membrane;GO:0005887|integral component of plasma membrane;GO:0016020|membrane;GO:0005886|plasma membrane;GO:0032991|macromolecular complex;	GO:0005516|calmodulin binding;GO:0042802|identical protein binding;GO:0015279|store-operated calcium channel activity;	K16056	ORAI1; calcium release-activated calcium channel protein 1
gene21355	2391	2815	2627	2352.48	836	739	788	868.121	2.70986	1.43822	5.41253e-09	6.00875e-07	up	yes	PPTC7	protein_coding	chrNC_037344.1:54411957-54453472:-	gi|507663213|ref|XP_004635970.1|	1504	0	PREDICTED: protein phosphatase PTC7 homolog [Octodon degus]	gi|300797569|ref|NM_001192610.1|	924	0	Bos taurus PTC7 protein phosphatase homolog (PPTC7), mRNA	Q8NI37	579	0	Protein phosphatase PTC7 homolog	SPAC1556.03	120	2e-30	COG0631	pfam07228	SpoIIE	Stage II sporulation protein E (SpoIIE). This family contains a number of bacterial stage II sporulation E proteins (EC:3.1.3.16). These are required for formation of a normal polar septum during sporulation. The N-terminal region is hydrophobic and is expected to contain up to 12 membrane-spanning segments.	.	.	GO:0046872|metal ion binding;GO:0004721|phosphoprotein phosphatase activity;	.	.
gene21377	959	2928	2654	2024.6	847	818	809	908.804	2.22776	1.15559	8.88692e-06	0.000391285	up	yes	TMEM233	protein_coding	chrNC_037344.1:55759658-55830533:-	gi|548500893|ref|XP_005691510.1|	577	9e-67	PREDICTED: transmembrane protein 233 isoform X1 [Capra hircus]	gi|982998257|ref|XM_002684418.5|	2414	0	PREDICTED: Bos taurus transmembrane protein 233 (TMEM233), transcript variant X1, mRNA	B4DJY2	173	3e-49	Transmembrane protein 233	.	.	.	.	pfam04505	Dispanin	Interferon-induced transmembrane protein. This family includes the human leukocyte antigen CD225, which is an interferon inducible transmembrane protein, and is associated with interferon induced cell growth suppression.	GO:0009607|response to biotic stimulus;	GO:0016021|integral component of membrane;GO:0016020|membrane;	.	.	.
gene21393	4633	5722	3035	4014.78	374	1144	643	791.729	5.07091	2.34224	0.000108803	0.00309498	up	yes	NOS1	protein_coding	chrNC_037344.1:57691941-57887674:+	gi|742219379|ref|XP_010826842.1|	7675	0	PREDICTED: nitric oxide synthase, brain isoform X1 [Bison bison bison]	gi|742219378|ref|XM_010828540.1|	9729	0	PREDICTED: Bison bison bison nitric oxide synthase 1 (neuronal) (NOS1), transcript variant X1, mRNA	P29475	2751	0	Nitric oxide synthase, brain	BH0823	348	4e-105	COG4362	pfam02898	NO_synthase	Nitric oxide synthase, oxygenase domain.	GO:0006527|arginine catabolic process;GO:0045454|cell redox homeostasis;GO:0071363|cellular response to growth factor stimulus;GO:0042738|exogenous drug catabolic process;GO:0033555|multicellular organismal response to stress;GO:0007520|myoblast fusion;GO:0045776|negative regulation of blood pressure;GO:0051926|negative regulation of calcium ion transport;GO:0010523|negative regulation of calcium…	GO:0005901|caveola;GO:0005737|cytoplasm;GO:0005856|cytoskeleton;GO:0005829|cytosol;GO:0043197|dendritic spine;GO:0045121|membrane raft;GO:0005739|mitochondrion;GO:0005654|nucleoplasm;GO:0048471|perinuclear region of cytoplasm;GO:0001917|photoreceptor inner segment;GO:0005886|plasma membrane;GO:0032991|macromolecular complex;GO:0042383|sarcolemma;GO:0016529|sarcoplasmic reticulum;GO:0033017|sarcop…	GO:0034618|arginine binding;GO:0046870|cadmium ion binding;GO:0005516|calmodulin binding;GO:0050660|flavin adenine dinucleotide binding;GO:0010181|FMN binding;GO:0020037|heme binding;GO:0044325|ion channel binding;GO:0050661|NADP binding;GO:0003958|NADPH-hemoprotein reductase activity;GO:0004517|nitric-oxide synthase activity;GO:0097110|scaffold protein binding;GO:0017080|sodium channel regulator…	K13240	NOS1; nitric-oxide synthase, brain [EC:1.14.13.39]
gene21427	67	39	204	92.8956	22	29	26	28.2508	3.28824	1.71732	0.000375601	0.00840922	up	yes	SDS	protein_coding	chrNC_037344.1:61030532-61038866:+	gi|555985865|ref|XP_005904801.1|	1518	0	PREDICTED: L-serine dehydratase/L-threonine deaminase [Bos mutus]	gi|982950265|ref|XM_005217815.2|	1433	0	PREDICTED: Bos taurus serine dehydratase (SDS), transcript variant X1, mRNA	Q0VCW4	587	0	L-serine dehydratase/L-threonine deaminase	YCL064c	129	4e-32	COG1171	pfam00291	PALP	Pyridoxal-phosphate dependent enzyme. Members of this family are all pyridoxal-phosphate dependent enzymes. This family includes: serine dehydratase EC:4.2.1.13 P20132, threonine dehydratase EC:4.2.1.16, tryptophan synthase beta chain EC:4.2.1.20, threonine synthase EC:4.2.99.2, cysteine synthase EC:4.2.99.8 P11096, cystathionine beta-synthase EC:4.2.1.22, 1-aminocyclopropane-1-carboxylate deamin…	GO:0006094|gluconeogenesis;GO:0006565|L-serine catabolic process;GO:0042866|pyruvate biosynthetic process;	GO:0005737|cytoplasm;	GO:0003941|L-serine ammonia-lyase activity;GO:0004794|L-threonine ammonia-lyase activity;GO:0042803|protein homodimerization activity;GO:0030170|pyridoxal phosphate binding;	K17989	SDS, SDH, CHA1; L-serine/L-threonine ammonia-lyase [EC:4.3.1.17 4.3.1.19]
gene21486	299	329	466	328.864	102	92	105	109.789	2.99541	1.58275	7.37963e-07	4.65815e-05	up	yes	DYNLL1	protein_coding	chrNC_037344.1:62791482-62793912:+	gi|556732732|ref|XP_005962028.1|	631	1e-80	PREDICTED: dynein light chain 1, cytoplasmic [Pantholops hodgsonii]	gi|56710335|ref|NM_001003901.1|	658	0	Bos taurus dynein, light chain, LC8-type 1 (DYNLL1), mRNA	P63170	190	3e-60	Dynein light chain 1, cytoplasmic	.	.	.	.	pfam01221	Dynein_light	Dynein light chain type 1.	GO:0006915|apoptotic process;GO:0060271|cilium morphogenesis;GO:0042326|negative regulation of phosphorylation;GO:0042133|neurotransmitter metabolic process;GO:0006809|nitric oxide biosynthetic process;GO:2000582|positive regulation of ATP-dependent microtubule motor activity, plus-end-directed;GO:0035774|positive regulation of insulin secretion involved in cellular response to glucose stimulus;G…	GO:1904115|axon cytoplasm;GO:0005813|centrosome;GO:0008180|COP9 signalosome;GO:0005868|cytoplasmic dynein complex;GO:0000776|kinetochore;GO:0005874|microtubule;GO:0005739|mitochondrion;GO:0072686|mitotic spindle;GO:0005634|nucleus;GO:0030141|secretory granule;	GO:0008092|cytoskeletal protein binding;GO:0045505|dynein intermediate chain binding;GO:0051959|dynein light intermediate chain binding;GO:0019899|enzyme binding;GO:0004857|enzyme inhibitor activity;GO:0003774|motor activity;GO:0030235|nitric-oxide synthase regulator activity;GO:0046982|protein heterodimerization activity;GO:0042803|protein homodimerization activity;GO:0097110|scaffold protein bi…	K10418	DYNLL; dynein light chain LC8-type
gene21512	34	493	492	321.53	15	14	20	17.9638	17.8988	4.16179	1.02046e-27	2.07961e-24	up	yes	FAM222A	protein_coding	chrNC_037344.1:63458109-63518440:-	gi|332309223|ref|NP_001193794.1|	924	3e-109	protein FAM222A [Bos taurus]	gi|332309222|ref|NM_001206865.1|	2550	0	Bos taurus family with sequence similarity 222, member A (FAM222A), mRNA	.	.	.	.	.	.	.	.	pfam15258	FAM222A	Protein family of FAM222A. This protein family, FAM222A are a domain of unknown function. This family of proteins is found in eukaryotes and are typically between 411 and 562 amino acids in length. In humans, the gene encoding this protein domain lies in the position, chromosome 12 open reading frame 34.	.	.	.	.	.
gene2155	1122	2368	2288	1771.15	774	794	759	854.663	2.07234	1.05126	4.7653e-05	0.00154323	up	yes	CCNYL1	protein_coding	chrNC_037329.1:95992629-96029603:+	gi|528900851|ref|XP_003581905.2|	1820	0	PREDICTED: cyclin-Y-like protein 1 isoform X1 [Bos taurus]	gi|982977596|ref|XM_003581857.4|	3435	0	PREDICTED: Bos taurus cyclin Y like 1 (CCNYL1), transcript variant X1, mRNA	Q8N7R7	664	0	Cyclin-Y-like protein 1	.	.	.	.	pfam00134	Cyclin_N	Cyclin, N-terminal domain. Cyclins regulate cyclin dependent kinases (CDKs). Human cyclin-O is a Uracil-DNA glycosylase that is related to other cyclins. Cyclins contain two domains of similar all-alpha fold, of which this family corresponds with the N-terminal domain.	GO:0000079|regulation of cyclin-dependent protein serine/threonine kinase activity;	.	GO:0019901|protein kinase binding;	.	.
gene21553	275	385	368	310.863	132	112	160	148.196	2.09766	1.06878	0.000836164	0.0157991	up	yes	SRRD	protein_coding	chrNC_037344.1:66140596-66172084:+	gi|982950862|ref|XP_015331054.1|	1405	1e-180	PREDICTED: SRR1-like protein [Bos taurus]	gi|742220032|ref|XM_010828707.1|	1320	0	PREDICTED: Bison bison bison SRR1 domain containing (SRRD), mRNA	Q9UH36	412	2e-131	SRR1-like protein	.	.	.	.	pfam07985	SRR1	SRR1. SRR1 proteins are signalling proteins involved in regulating the circadian clock in Arabidopsis.	GO:0048511|rhythmic process;	.	.	.	.
gene21564	6203	16797	8838	9835.66	745	1364	1047	1156.97	8.50125	3.08767	2.18322e-14	6.84498e-12	up	yes	MN1	protein_coding	chrNC_037344.1:67173207-67224235:-	gi|965793749|ref|XP_014964689.1|	4552	0	PREDICTED: probable tumor suppressor protein MN1 [Ovis aries musimon]	gi|965793748|ref|XM_015109203.1|	7427	0	PREDICTED: Ovis aries musimon probable tumor suppressor protein MN1 (LOC105606617), transcript variant X1, mRNA	Q10571	1588	0	Transcriptional activator MN1	.	.	.	.	pfam03635	Vps35	Vacuolar protein sorting-associated protein 35. Vacuolar protein sorting-associated protein (Vps) 35 is one of around 50 proteins involved in protein trafficking. In particular, Vps35 assembles into a retromer complex with at least four other proteins Vps5, Vps17, Vps26 and Vps29. Vps35 contains a central region of weaker sequence similarity, thought to indicate the presence of at least three dom…	GO:0001957|intramembranous ossification;GO:0007275|multicellular organismal development;GO:0006355|regulation of transcription, DNA-templated;GO:0006351|transcription, DNA-templated;	.	.	.	.
gene21592	284	1495	1261	951.235	394	464	415	467.351	2.03538	1.0253	0.000207426	0.00520041	up	yes	NIPSNAP1	protein_coding	chrNC_037344.1:68732899-68748529:-	gi|115496626|ref|NP_001069824.1|	1416	0	protein NipSnap homolog 1 [Bos taurus]	gi|115496625|ref|NM_001076356.1|	2473	0	Bos taurus nipsnap homolog 1 (C. elegans) (NIPSNAP1), mRNA	O55125	536	0	Protein NipSnap homolog 1	.	.	.	.	pfam07978	NIPSNAP	NIPSNAP. Members of this family include many hypothetical proteins. It also includes members of the NIPSNAP family which have putative roles in vesicular transport. This domain is often found in duplicate.	GO:0019233|sensory perception of pain;	GO:0016020|membrane;GO:0005743|mitochondrial inner membrane;GO:0005739|mitochondrion;GO:0097060|synaptic membrane;	GO:0042165|neurotransmitter binding;	.	.
gene21708	295	57	102	126.89	41	43	64	54.2072	2.34084	1.22702	0.00330001	0.0443071	up	yes	GGT5	protein_coding	chrNC_037344.1:71443755-71455166:-	gi|803309496|ref|XP_012013132.1|	2831	0	PREDICTED: gamma-glutamyltransferase 5 isoform X2 [Ovis aries musimon]	gi|594047498|ref|XM_006048105.1|	2437	0	PREDICTED: Bubalus bubalis gamma-glutamyltransferase 5 (GGT5), transcript variant X2, mRNA	P36269	872	0	Glutathione hydrolase 5 proenzyme	SPAC664.09	227	1e-61	COG0405	pfam01019	G_glu_transpept	Gamma-glutamyltranspeptidase.	GO:0006520|cellular amino acid metabolic process;GO:0006631|fatty acid metabolic process;GO:0006750|glutathione biosynthetic process;GO:0006751|glutathione catabolic process;GO:0006954|inflammatory response;GO:1901750|leukotriene D4 biosynthetic process;GO:0006691|leukotriene metabolic process;GO:0006508|proteolysis;	GO:0016021|integral component of membrane;GO:0031226|intrinsic component of plasma membrane;GO:0005886|plasma membrane;	GO:0036374|glutathione hydrolase activity;GO:0000048|peptidyltransferase activity;	K18592	GGT1_5; gamma-glutamyltranspeptidase / glutathione hydrolase / leukotriene-C4 hydrolase [EC:2.3.2.2 3.4.19.13 3.4.19.14]
gene21753	855	1289	1221	1020.26	166	363	278	295.612	3.45133	1.78715	6.33914e-05	0.00198314	up	yes	P2RX6	protein_coding	chrNC_037344.1:72362498-72372417:+	gi|982951259|ref|XP_010812593.2|	1963	0	PREDICTED: P2X purinoceptor 6 isoform X2 [Bos taurus]	gi|982998716|ref|XM_015467230.1|	2580	0	PREDICTED: Bos taurus purinergic receptor P2X, ligand gated ion channel, 6 (P2RX6), transcript variant X2, mRNA	O15547	624	0	P2X purinoceptor 6	.	.	.	.	pfam00864	P2X_receptor	ATP P2X receptor.	GO:0007596|blood coagulation;GO:0006936|muscle contraction;GO:0051260|protein homooligomerization;GO:0033198|response to ATP;GO:0007165|signal transduction;	GO:0030054|cell junction;GO:0005737|cytoplasm;GO:0005639|integral component of nuclear inner membrane;GO:0005887|integral component of plasma membrane;GO:0005886|plasma membrane;GO:0098794|postsynapse;	GO:0005524|ATP binding;GO:0015267|channel activity;GO:0004931|extracellular ATP-gated cation channel activity;GO:0042802|identical protein binding;GO:0001614|purinergic nucleotide receptor activity;GO:0004888|transmembrane signaling receptor activity;	K05221	P2RX6, P2RXL1; P2X purinoceptor 6
gene21764	636	426	432	438.041	201	164	209	210.757	2.07842	1.05549	0.000314996	0.00728295	up	yes	ZNF74	protein_coding	chrNC_037344.1:72542299-72553514:-	gi|296478311|tpg|DAA20426.1|	2513	0	TPA: zinc finger protein 354B-like [Bos taurus]	gi|982951088|ref|XM_010814217.2|	2856	0	PREDICTED: Bos taurus zinc finger protein 74 (ZNF74), transcript variant X5, mRNA	Q16587	589	0	Zinc finger protein 74	.	.	.	.	pfam01352	KRAB	KRAB box. The KRAB domain (or Kruppel-associated box) is present in about a third of zinc finger proteins containing C2H2 fingers. The KRAB domain is found to be involved in protein-protein interactions. The KRAB domain is generally encoded by two exons. The regions coded by the two exons are known as KRAB-A and KRAB-B. The A box plays an important role in repression by binding to corepressors, w…	GO:0007275|multicellular organismal development;GO:0006355|regulation of transcription, DNA-templated;GO:0006351|transcription, DNA-templated;	GO:0015629|actin cytoskeleton;GO:0005654|nucleoplasm;	GO:0003677|DNA binding;GO:0003700|transcription factor activity, sequence-specific DNA binding;GO:0046872|metal ion binding;GO:0003723|RNA binding;GO:0000981|RNA polymerase II transcription factor activity, sequence-specific DNA binding;	K09228	KRAB; KRAB domain-containing zinc finger protein
gene21767	1	23	1	8.10525	0	0	0	0	Inf	Inf	0.00203301	0.0311848	up	yes	TSSK1B	protein_coding	chrNC_037344.1:72591117-72592556:+	gi|296478282|tpg|DAA20397.1|	1843	0	TPA: testis-specific serine kinase 1 [Bos taurus]	gi|402692913|ref|NM_001083710.2|	1431	0	Bos taurus testis-specific serine kinase 1B (TSSK1B), mRNA	Q3SZW1	714	0	Testis-specific serine/threonine-protein kinase 1	.	.	.	.	pfam00069	Pkinase	Protein kinase domain.	GO:0035556|intracellular signal transduction;GO:0007275|multicellular organismal development;GO:0006468|protein phosphorylation;GO:0007286|spermatid development;	GO:0001669|acrosomal vesicle;GO:0005737|cytoplasm;GO:0031514|motile cilium;GO:0005634|nucleus;	GO:0005524|ATP binding;GO:0046872|metal ion binding;GO:0004674|protein serine/threonine kinase activity;	K08811	TSSK, STK22; testis-specific serine kinase [EC:2.7.11.1]
gene21768	0	22	1	7.51691	0	0	0	0	Inf	Inf	0.00299575	0.0413307	up	yes	TSSK2	protein_coding	chrNC_037344.1:72595682-72597020:+	gi|528918616|ref|XP_005195214.1|	1903	0	PREDICTED: testis-specific serine/threonine-protein kinase 2 [Bos taurus]	gi|982998783|ref|XM_005195157.3|	1339	0	PREDICTED: Bos taurus testis-specific serine kinase 2 (TSSK2), mRNA	O54863	702	0	Testis-specific serine/threonine-protein kinase 2	.	.	.	.	pfam00069	Pkinase	Protein kinase domain.	GO:0035556|intracellular signal transduction;GO:0007275|multicellular organismal development;GO:0046777|protein autophosphorylation;GO:0006468|protein phosphorylation;GO:0007286|spermatid development;	GO:0001669|acrosomal vesicle;GO:0005814|centriole;GO:0005737|cytoplasm;GO:0005634|nucleus;	GO:0005524|ATP binding;GO:0000287|magnesium ion binding;GO:0004674|protein serine/threonine kinase activity;	K08811	TSSK, STK22; testis-specific serine kinase [EC:2.7.11.1]
gene2177	107	102	809	309.775	5	9	5	6.97659	44.4021	5.47256	6.12957e-37	1.94314e-33	up	yes	UNC80	protein_coding	chrNC_037329.1:97594858-97825043:+	gi|594100257|ref|XP_006073233.1|	16183	0	PREDICTED: protein unc-80 homolog isoform X1 [Bubalus bubalis]	gi|965922329|ref|XM_012144806.2|	8934	0	PREDICTED: Ovis aries unc-80 homolog, NALCN activator (UNC80), transcript variant X7, mRNA	Q8N2C7	3397	0	Protein unc-80 homolog	.	.	.	.	pfam06293	Kdo	Lipopolysaccharide kinase (Kdo/WaaP) family. These lipopolysaccharide kinases are related to protein kinases pfam00069. This family includes waaP (rfaP) gene product is required for the addition of phosphate to O-4 of the first heptose residue of the lipopolysaccharide (LPS) inner core region. It has previously been shown that WaaP is necessary for resistance to hydrophobic and polycationic antim…	GO:0034220|ion transmembrane transport;	GO:0016021|integral component of membrane;GO:0005886|plasma membrane;	.	.	.
gene21781	1540	1973	1151	1401.44	96	90	118	111.505	12.5684	3.65173	6.56687e-43	2.67656e-39	up	yes	TBX1	protein_coding	chrNC_037344.1:72822848-72830131:+	gi|803322805|ref|XP_012019613.1|	1469	0	PREDICTED: T-box transcription factor TBX1 isoform X2 [Ovis aries musimon]	gi|965904811|ref|XM_012164223.2|	1567	0	PREDICTED: Ovis aries musimon T-box transcription factor TBX1 (LOC105605671), transcript variant X2, mRNA	P70323	546	0	T-box transcription factor TBX1	.	.	.	.	pfam00907	T-box	T-box. The T-box encodes a 180 amino acid domain that binds to DNA. Genes encoding T-box proteins are found in a wide range of animals, but not in other kingdoms such as plants. Family members are all thought to bind to the DNA consensus sequence TCACACCT. they are found exclusively in the nucleus, and perform DNA-binding and transcriptional activation/repression roles. They are generally require…	GO:0001525|angiogenesis;GO:0009952|anterior/posterior pattern specification;GO:0035909|aorta morphogenesis;GO:0048844|artery morphogenesis;GO:0001568|blood vessel development;GO:0048514|blood vessel morphogenesis;GO:0001974|blood vessel remodeling;GO:0001569|patterning of blood vessels;GO:0001708|cell fate specification;GO:0008283|cell proliferation;GO:0044344|cellular response to fibroblast grow…	GO:0005634|nucleus;	GO:0003677|DNA binding;GO:0042803|protein homodimerization activity;GO:0001162|RNA polymerase II intronic transcription regulatory region sequence-specific DNA binding;GO:0043565|sequence-specific DNA binding;GO:0001228|transcriptional activator activity, RNA polymerase II transcription regulatory region sequence-specific binding;	K10175	TBX1; T-box protein 1
gene21882	3628	8433	7820	6110.88	768	1030	933	1001.84	6.09966	2.60873	1.9524e-24	3.09467e-21	up	yes	MAF	protein_coding	chrNC_037345.1:6171287-6524071:-	gi|767989917|ref|XP_011521386.1|	690	2e-78	PREDICTED: transcription factor Maf isoform X1 [Homo sapiens]	gi|965840713|ref|XM_012135561.2|	2472	0	PREDICTED: Ovis aries musimon transcription factor Maf (LOC105609374), transcript variant X1, mRNA	P23091	256	3e-75	Transforming protein Maf	.	.	.	.	pfam03131	bZIP_Maf	bZIP Maf transcription factor. Maf transcription factors contain a conserved basic region leucine zipper (bZIP) domain, which mediates their dimerization and DNA binding property. Thus, this family is probably related to pfam00170. This family also includes the DNA_binding domain of Skn-1, this domain lacks the leucine zipper found in other bZip domains, and binds DNA is a monomer.	GO:0006351|transcription, DNA-templated;	GO:0042025|host cell nucleus;	GO:0003677|DNA binding;GO:0003700|transcription factor activity, sequence-specific DNA binding;	.	.
gene21928	0	231	1	76.0099	0	2	4	2.17787	34.9011	5.1252	1.08959e-05	0.000461233	up	yes	DNAAF1	protein_coding	chrNC_037345.1:10448643-10469366:+	gi|164448610|ref|NP_001030422.2|	2994	0	dynein assembly factor 1, axonemal [Bos taurus]	gi|164448609|ref|NM_001035345.2|	2069	0	Bos taurus dynein, axonemal, assembly factor 1 (DNAAF1), mRNA	Q3SYS4	1152	0	Dynein assembly factor 1, axonemal	SPAC4A8.12c	62	2e-09	COG4886	pfam13855	LRR_8	Leucine rich repeat.	GO:0060271|cilium morphogenesis;GO:0044458|motile cilium assembly;	GO:0005930|axoneme;	GO:0070840|dynein complex binding;	.	.
gene21984	660	720	709	625.717	216	301	261	285.411	2.19234	1.13247	4.5546e-05	0.00148681	up	yes	BANP	protein_coding	chrNC_037345.1:13381097-13450242:+	gi|742140080|ref|XP_010842271.1|	2275	0	PREDICTED: protein BANP isoform X4 [Bison bison bison]	gi|742140079|ref|XM_010843969.1|	1503	0	PREDICTED: Bison bison bison BTG3 associated nuclear protein (BANP), transcript variant X4, mRNA	Q0VCW3	657	0	Protein BANP	.	.	.	.	pfam10523	BEN	BEN domain. The BEN domain is found in diverse animal proteins such as BANP/SMAR1, NAC1 and the Drosophila mod(mdg4) isoform C, in the chordopoxvirus virosomal protein E5R and in several proteins of polydnaviruses. Computational analysis suggests that the BEN domain mediates protein-DNA and protein-protein interactions during chromatin organisation and transcription.	GO:0007049|cell cycle;GO:0006325|chromatin organization;GO:0007275|multicellular organismal development;GO:0006355|regulation of transcription, DNA-templated;GO:0006351|transcription, DNA-templated;	GO:0005634|nucleus;	GO:0003677|DNA binding;	.	.
gene21985	44	150	198	121.435	41	40	39	44.0819	2.75476	1.46193	0.000678373	0.0134876	up	yes	ZNF469	protein_coding	chrNC_037345.1:13460966-13711181:+	gi|594037177|ref|XP_006043228.1|	15933	0	PREDICTED: LOW QUALITY PROTEIN: zinc finger protein 469 [Bubalus bubalis]	gi|594037176|ref|XM_006043166.1|	11946	0	PREDICTED: Bubalus bubalis zinc finger protein 469 (ZNF469), mRNA	Q96JG9	2686	0	Zinc finger protein 469	.	.	.	.	pfam03157	Glutenin_hmw	High molecular weight glutenin subunit. Members of this family include high molecular weight subunits of glutenin. This group of gluten proteins is thought to be largely responsible for the elastic properties of gluten, and hence, doughs. Indeed, glutenin high molecular weight subunits are classified as elastomeric proteins, because the glutenin network can withstand significant deformations with…	GO:0006351|transcription, DNA-templated;	GO:0005634|nucleus;	GO:0003677|DNA binding;GO:0046872|metal ion binding;GO:0000981|RNA polymerase II transcription factor activity, sequence-specific DNA binding;	.	.
gene21992	315	563	729	490.493	22	76	54	55.6065	8.82079	3.14091	2.33477e-06	0.000124047	up	yes	SNAI3	protein_coding	chrNC_037345.1:13911510-13919731:-	gi|300798047|ref|NP_001179562.1|	1463	0	zinc finger protein SNAI3 [Bos taurus]	gi|982951702|ref|XM_005218623.3|	2821	0	PREDICTED: Bos taurus snail family zinc finger 3 (SNAI3), transcript variant X1, mRNA	Q3KNW1	380	3e-122	Zinc finger protein SNAI3	.	.	.	.	pfam13465	zf-H2C2_2	Zinc-finger double domain.	GO:0006351|transcription, DNA-templated;	GO:0005634|nucleus;GO:0005667|transcription factor complex;	GO:0005507|copper ion binding;GO:0000978|RNA polymerase II core promoter proximal region sequence-specific DNA binding;GO:0000981|RNA polymerase II transcription factor activity, sequence-specific DNA binding;GO:0000982|transcription factor activity, RNA polymerase II core promoter proximal region sequence-specific binding;GO:0001227|transcriptional repressor activity, RNA polymerase II transcrip…	K09217	SNAI3; snail 3
gene21995	2420	1739	2918	2096.79	695	834	810	858.224	2.44317	1.28876	1.809e-07	1.39118e-05	up	yes	PIEZO1	protein_coding	chrNC_037345.1:13939776-13995891:-	gi|803313346|ref|XP_012015002.1|	10794	0	PREDICTED: piezo-type mechanosensitive ion channel component 1 isoform X4 [Ovis aries musimon]	gi|982999097|ref|XM_015467307.1|	7297	0	PREDICTED: Bos taurus piezo-type mechanosensitive ion channel component 1 (PIEZO1), transcript variant X1, mRNA	Q92508	2503	0	Piezo-type mechanosensitive ion channel component 1	.	.	.	.	pfam12166	DUF3595	Protein of unknown function (DUF3595). This family of proteins is functionally uncharacterized.This family of proteins is found in eukaryotes. Proteins in this family are typically between 578 and 2525 amino acids in length.	GO:0006812|cation transport;GO:0071260|cellular response to mechanical stimulus;GO:0050982|detection of mechanical stimulus;GO:0033634|positive regulation of cell-cell adhesion mediated by integrin;GO:0033625|positive regulation of integrin activation;GO:0042391|regulation of membrane potential;	GO:0005783|endoplasmic reticulum;GO:0005789|endoplasmic reticulum membrane;GO:0033116|endoplasmic reticulum-Golgi intermediate compartment membrane;GO:0016021|integral component of membrane;GO:0031258|lamellipodium membrane;GO:0005886|plasma membrane;	GO:0005261|cation channel activity;GO:0008381|mechanically-gated ion channel activity;	.	.
gene22002	3081	1398	2648	2074.39	760	876	870	919.591	2.25577	1.17362	1.82877e-06	0.000101709	up	yes	CBFA2T3	protein_coding	chrNC_037345.1:14049658-14127732:-	gi|803313380|ref|XP_012015019.1|	3194	0	PREDICTED: protein CBFA2T3 isoform X2 [Ovis aries musimon]	gi|982999115|ref|XM_005192664.3|	4044	0	PREDICTED: Bos taurus core-binding factor, runt domain, alpha subunit 2; translocated to, 3 (CBFA2T3), transcript variant X1, mRNA	O75081	1004	0	Protein CBFA2T3	.	.	.	.	pfam07531	TAFH	NHR1 homology to TAF. This corresponds to the region NHR1 that is conserved between the product of the nervy gene in Drosophila and the human mtg8b protein, which is hypothesised to be a transcription factor.	GO:0008283|cell proliferation;GO:0030851|granulocyte differentiation;GO:0008285|negative regulation of cell proliferation;GO:0045820|negative regulation of glycolytic process;GO:0045892|negative regulation of transcription, DNA-templated;GO:0032436|positive regulation of proteasomal ubiquitin-dependent protein catabolic process;GO:1903715|regulation of aerobic respiration;GO:0001666|response to h…	GO:0000139|Golgi membrane;GO:0005730|nucleolus;GO:0005654|nucleoplasm;GO:0005634|nucleus;	GO:0003700|transcription factor activity, sequence-specific DNA binding;GO:0046872|metal ion binding;GO:0003714|transcription corepressor activity;	.	.
gene22036	109	11	18	37.541	4	9	7	7.32477	5.12521	2.35761	0.000703508	0.0138713	up	yes	SHCBP1	protein_coding	chrNC_037345.1:14881869-14919139:-	gi|300796923|ref|NP_001179508.1|	3368	0	SHC SH2 domain-binding protein 1 [Bos taurus]	gi|300796922|ref|NM_001192579.1|	2468	0	Bos taurus SHC SH2-domain binding protein 1 (SHCBP1), mRNA	Q8NEM2	1185	0	SHC SH2 domain-binding protein 1	.	.	.	.	pfam13229	Beta_helix	Right handed beta helix region. This region contains a parallel beta helix region that shares some similarity with Pectate lyases.	GO:0008543|fibroblast growth factor receptor signaling pathway;GO:2000177|regulation of neural precursor cell proliferation;	GO:0005737|cytoplasm;GO:0030496|midbody;GO:0005819|spindle;	GO:0042169|SH2 domain binding;	.	.
gene22041	9281	294	1088	2849.34	72	116	107	108.106	26.3569	4.72011	1.00092e-52	7.13929e-49	up	yes	MYLK3	protein_coding	chrNC_037345.1:15032402-15089534:-	gi|528990986|ref|XP_005218847.1|	3983	0	PREDICTED: myosin light chain kinase 3 isoform X1 [Bos taurus]	gi|982999178|ref|XM_015467330.1|	9601	0	PREDICTED: Bos taurus myosin light chain kinase 3 (MYLK3), transcript variant X1, mRNA	Q32MK0	1042	0	Myosin light chain kinase 3	.	.	.	.	pfam00069	Pkinase	Protein kinase domain.	GO:0055003|cardiac myofibril assembly;GO:0071347|cellular response to interleukin-1;GO:0035556|intracellular signal transduction;GO:0018105|peptidyl-serine phosphorylation;GO:0018107|peptidyl-threonine phosphorylation;GO:0060298|positive regulation of sarcomere organization;GO:0006468|protein phosphorylation;GO:0002528|regulation of vascular permeability involved in acute inflammatory response;GO…	GO:0015629|actin cytoskeleton;GO:0005737|cytoplasm;GO:0005829|cytosol;GO:0005622|intracellular;	GO:0005524|ATP binding;GO:0004683|calmodulin-dependent protein kinase activity;GO:0004687|myosin light chain kinase activity;	K00907	MYLK; myosin-light-chain kinase [EC:2.7.11.18]
gene22053	12539	20257	13890	14172.5	4840	5889	5178	5839.34	2.42706	1.27921	5.70271e-06	0.00026413	up	yes	PHKB	protein_coding	chrNC_037345.1:15865447-16092557:+	gi|982999190|ref|XP_015322818.1|	5682	0	PREDICTED: LOW QUALITY PROTEIN: phosphorylase b kinase regulatory subunit beta isoform X2 [Bos taurus]	gi|982999189|ref|XM_015467332.1|	3984	0	PREDICTED: Bos taurus phosphorylase kinase, beta (PHKB), transcript variant X2, mRNA	P12798	2078	0	Phosphorylase b kinase regulatory subunit beta	.	.	.	.	pfam00723	Glyco_hydro_15	Glycosyl hydrolases family 15. In higher organisms this family is represented by phosphorylase kinase subunits.	GO:0005977|glycogen metabolic process;	GO:0005886|plasma membrane;	GO:0005516|calmodulin binding;GO:0003824|catalytic activity;	K07190	PHKA_B; phosphorylase kinase alpha/beta subunit
gene22128	10	59	163	72.0024	6	9	6	7.71133	9.33722	3.22299	4.72725e-08	4.29532e-06	up	yes	MT1A	protein_coding	chrNC_037345.1:24023719-24025823:-	gi|594059181|ref|XP_006053735.1|	210	2e-18	PREDICTED: metallothionein-1A-like [Bubalus bubalis]	gi|163343|gb|M76977.1|BOVMETALL	388	0	B.taurus metallothionein gene, complete cds	.	.	.	.	.	.	.	.	pfam00131	Metallothio	Metallothionein.	.	.	.	.	.
gene22131	369	714	1240	710.991	76	191	164	157.701	4.50849	2.17264	8.38736e-05	0.00251365	up	yes	MT2A	protein_coding	chrNC_037345.1:24042365-24043331:-	gi|685613325|ref|XP_009194740.1|	140	6e-09	PREDICTED: uncharacterized protein LOC101024326 isoform X1 [Papio anubis]	gi|262073070|ref|NM_001075140.1|	417	0	Bos taurus metallothionein 2A (MT2A), mRNA	P68302	45.4	4e-06	Metallothionein-2	.	.	.	.	pfam00131	Metallothio	Metallothionein.	GO:0071294|cellular response to zinc ion;GO:0045926|negative regulation of growth;	GO:0005737|cytoplasm;GO:0005634|nucleus;GO:0048471|perinuclear region of cytoplasm;	GO:0008270|zinc ion binding;	K14739	MT1_2; metallothionein 1/2
gene22171	1540	586	883	864.591	250	197	224	246.597	3.50609	1.80987	8.00191e-12	1.64246e-09	up	yes	ADGRG1	protein_coding	chrNC_037345.1:25595290-25641532:+	gi|594070445|ref|XP_006059105.1|	3580	0	PREDICTED: G-protein coupled receptor 56 isoform X2 [Bubalus bubalis]	gi|139949072|ref|NM_001083656.1|	3398	0	Bos taurus adhesion G protein-coupled receptor G1 (ADGRG1), mRNA	Q50DM8	1118	0	Adhesion G-protein coupled receptor G1	.	.	.	.	pfam00002	7tm_2	7 transmembrane receptor (Secretin family). This family is known as Family B, the secretin-receptor family or family 2 of the G-protein-coupled receptors (GCPRs).They have been described in many animal species, but not in plants, fungi or prokaryotes. Three distinct sub-families are recognized. Subfamily B1 contains classical hormone receptors, such as receptors for secretin and glucagon, that ar…	GO:0001525|angiogenesis;GO:0007155|cell adhesion;GO:0016477|cell migration;GO:0007166|cell surface receptor signaling pathway;GO:0021801|cerebral cortex radial glia guided migration;GO:0021796|cerebral cortex regionalization;GO:0021819|layer formation in cerebral cortex;GO:0008285|negative regulation of cell proliferation;GO:2001223|negative regulation of neuron migration;GO:0045785|positive regu…	GO:0005576|extracellular region;GO:0097451|glial limiting end-foot;GO:0016021|integral component of membrane;GO:0005622|intracellular;GO:0045121|membrane raft;GO:0005886|plasma membrane;	GO:0005518|collagen binding;GO:0050840|extracellular matrix binding;GO:0004930|G-protein coupled receptor activity;GO:0008201|heparin binding;	K08450	GPR56; G protein-coupled receptor 56
gene22181	847	1711	1149	1134.36	210	247	275	268.405	4.22629	2.07939	3.67458e-15	1.29431e-12	up	yes	MMP15	protein_coding	chrNC_037345.1:25939947-25960720:+	gi|300794469|ref|NP_001178363.1|	2673	0	matrix metalloproteinase-15 precursor [Bos taurus]	gi|300794468|ref|NM_001191434.1|	3595	0	Bos taurus matrix metallopeptidase 15 (MMP15), mRNA	P51511	990	0	Matrix metalloproteinase-15	.	.	.	.	pfam00413	Peptidase_M10	Matrixin. The members of this family are enzymes that cleave peptides. These proteases require zinc for catalysis.	GO:0006464|cellular protein modification process;GO:0030574|collagen catabolic process;GO:0035987|endodermal cell differentiation;GO:0022617|extracellular matrix disassembly;GO:0006508|proteolysis;GO:0032355|response to estradiol;	GO:0031012|extracellular matrix;GO:0005887|integral component of plasma membrane;GO:0005886|plasma membrane;	GO:0008047|enzyme activator activity;GO:0070006|metalloaminopeptidase activity;GO:0004222|metalloendopeptidase activity;GO:0008270|zinc ion binding;	K07995	MMP15; matrix metalloproteinase-15 (membrane-inserted) [EC:3.4.24.-]
gene2221	12690	22395	50486	26151.9	2729	2761	2964	3103.19	8.42742	3.07509	1.07808e-23	1.36172e-20	up	yes	IGFBP5	protein_coding	chrNC_037329.1:104656175-104680027:-	gi|741917592|ref|XP_010800619.1|	1419	4e-177	PREDICTED: insulin-like growth factor-binding protein 5 isoform X1 [Bos taurus]	gi|741917591|ref|XM_010802317.1|	5581	0	PREDICTED: Bos taurus insulin like growth factor binding protein 5 (IGFBP5), transcript variant X1, mRNA	Q05717	503	1e-161	Insulin-like growth factor-binding protein 5	.	.	.	.	pfam00086	Thyroglobulin_1	Thyroglobulin type-1 repeat. Thyroglobulin type 1 repeats are thought to be involved in the control of proteolytic degradation. The domain usually contains six conserved cysteines. These form three disulphide bridges. Cysteines 1 pairs with 2, 3 with 4 and 5 with 6.	GO:0071320|cellular response to cAMP;GO:0007565|female pregnancy;GO:0042593|glucose homeostasis;GO:0006006|glucose metabolic process;GO:0031069|hair follicle morphogenesis;GO:0048286|lung alveolus development;GO:0060056|mammary gland involution;GO:0045926|negative regulation of growth;GO:0043569|negative regulation of insulin-like growth factor receptor signaling pathway;GO:1901862|negative regul…	GO:0005615|extracellular space;GO:0042567|insulin-like growth factor ternary complex;	GO:0001968|fibronectin binding;GO:0031994|insulin-like growth factor I binding;GO:0031995|insulin-like growth factor II binding;	.	.
gene22214	5689	2031	2941	3051.52	765	892	736	878.962	3.47174	1.79566	4.77963e-13	1.23971e-10	up	yes	CDH5	protein_coding	chrNC_037345.1:34122721-34161590:+	gi|555969230|ref|XP_005896642.1|	3854	0	PREDICTED: cadherin-5 [Bos mutus]	gi|965789522|ref|XM_012110403.2|	4537	0	PREDICTED: Ovis aries musimon cadherin 5, type 2 (vascular endothelium) (CDH5), transcript variant X3, mRNA	Q6URK6	1481	0	Cadherin-5	.	.	.	.	pfam01049	Cadherin_C	Cadherin cytoplasmic region. Cadherins are vital in cell-cell adhesion during tissue differentiation. Cadherins are linked to the cytoskeleton by catenins. Catenins bind to the cytoplasmic tail of the cadherin. Cadherins cluster to form foci of homophilic binding units. A key determinant to the strength of the binding that it is mediated by cadherins is the juxtamembrane region of the cadherin. T…	GO:0001955|blood vessel maturation;GO:0007156|homophilic cell adhesion via plasma membrane adhesion molecules;GO:2000114|regulation of establishment of cell polarity;	GO:0030054|cell junction;GO:0016021|integral component of membrane;GO:0005886|plasma membrane;	GO:0005509|calcium ion binding;	K06533	CDH5; cadherin 5, type 2, VE-cadherin
gene2223	0	23	0	7.53751	0	0	0	0	Inf	Inf	0.00296744	0.0409876	up	yes	TNP1	protein_coding	chrNC_037329.1:104859771-104860361:-	gi|965922418|ref|XP_014949014.1|	280	1e-31	PREDICTED: spermatid nuclear transition protein 1 isoform X1 [Ovis aries]	gi|74267769|gb|BC102598.1|	371	0	Bos taurus transition protein 1 (during histone to protamine replacement), mRNA (cDNA clone MGC:127897 IMAGE:7961570), complete cds	P17305	70.1	3e-15	Spermatid nuclear transition protein 1	.	.	.	.	pfam02079	TP1	Nuclear transition protein 1.	GO:0006338|chromatin remodeling;GO:0006342|chromatin silencing;GO:0030317|sperm motility;GO:0007275|multicellular organismal development;GO:0045892|negative regulation of transcription, DNA-templated;GO:0006337|nucleosome disassembly;GO:0010954|positive regulation of protein processing;GO:0019953|sexual reproduction;GO:0000012|single strand break repair;GO:0007286|spermatid development;GO:0007290…	GO:0001673|male germ cell nucleus;GO:0000788|nuclear nucleosome;GO:0000786|nucleosome;GO:0005634|nucleus;	GO:0003677|DNA binding;	.	.
gene22252	6642	14810	11299	10054.7	2930	3984	3609	3859.97	2.60487	1.38121	5.24199e-07	3.50583e-05	up	yes	FHOD1	protein_coding	chrNC_037345.1:34857828-34874215:-	gi|803210937|ref|XP_011965892.1|	5057	0	PREDICTED: FH1/FH2 domain-containing protein 1 isoform X2 [Ovis aries musimon]	gi|926714296|ref|XM_013971264.1|	3533	0	PREDICTED: Capra hircus formin homology 2 domain containing 1 (FHOD1), mRNA	Q9Y613	1728	0	FH1/FH2 domain-containing protein 1	.	.	.	.	pfam02181	FH2	Formin Homology 2 Domain.	GO:0051660|establishment of centrosome localization;GO:0007097|nuclear migration;GO:0051496|positive regulation of stress fiber assembly;GO:0045944|positive regulation of transcription from RNA polymerase II promoter;GO:0051492|regulation of stress fiber assembly;	GO:0032059|bleb;GO:0005737|cytoplasm;GO:0005856|cytoskeleton;GO:0005829|cytosol;GO:0014704|intercalated disc;GO:0016020|membrane;GO:0005634|nucleus;	GO:0003779|actin binding;GO:0042802|identical protein binding;GO:0019904|protein domain specific binding;GO:0043621|protein self-association;	.	.
gene22253	1345	1186	1406	1171.02	135	427	309	318.703	3.67434	1.87749	0.000606666	0.012337	up	yes	SLC9A5	protein_coding	chrNC_037345.1:34875214-34894809:+	gi|528990438|ref|XP_005218600.1|	2651	0	PREDICTED: sodium/hydrogen exchanger 5 isoform X2 [Bos taurus]	gi|982951605|ref|XM_005218543.3|	2213	0	PREDICTED: Bos taurus solute carrier family 9, subfamily A (NHE5, cation proton antiporter 5), member 5 (SLC9A5), transcript variant X2, mRNA	Q14940	1016	0	Sodium/hydrogen exchanger 5	SPAC15A10.06	123	3e-28	COG0025	pfam00999	Na_H_Exchanger	Sodium/hydrogen exchanger family. Na/H antiporters are key transporters in maintaining the pH of actively metabolizing cells. The molecular mechanisms of antiport are unclear. These antiporters contain 10-12 transmembrane regions (M) at the amino-terminus and a large cytoplasmic region at the carboxyl terminus. The transmembrane regions M3-M12 share identity with other members of the family. The …	GO:0006811|ion transport;GO:0071805|potassium ion transmembrane transport;GO:0051453|regulation of intracellular pH;GO:0098719|sodium ion import across plasma membrane;	GO:0016021|integral component of membrane;GO:0005886|plasma membrane;	GO:0015386|potassium:proton antiporter activity;GO:0015385|sodium:proton antiporter activity;	K14723	SLC9A5, NHE5; solute carrier family 9 (sodium/hydrogen exchanger), member 5
gene22415	72	243	222	166.581	43	55	47	53.2221	3.12993	1.64613	2.81873e-05	0.00100527	up	yes	SLC7A10	protein_coding	chrNC_037345.1:43644105-43660414:-	gi|641699032|ref|XP_008138003.1|	1735	0	PREDICTED: asc-type amino acid transporter 1 [Eptesicus fuscus]	gi|742160999|ref|XM_010848941.1|	1187	0	PREDICTED: Bison bison bison solute carrier family 7 (neutral amino acid transporter light chain, asc system), member 10 (SLC7A10), transcript variant X3, mRNA	P63116	642	0	Asc-type amino acid transporter 1	BS_ykbA	129	9e-31	COG0531	pfam13520	AA_permease_2	Amino acid permease.	GO:0042941|D-alanine transport;GO:0042942|D-serine transport;GO:0015825|L-serine transport;GO:0015804|neutral amino acid transport;	GO:0097440|apical dendrite;GO:0005887|integral component of plasma membrane;GO:0043025|neuronal cell body;	GO:0015297|antiporter activity;GO:0015194|L-serine transmembrane transporter activity;GO:0015175|neutral amino acid transmembrane transporter activity;	.	.
gene2242	143	37	85	75.5	16	23	28	24.5282	3.07808	1.62203	0.00100956	0.0182187	up	yes	SLC11A1	protein_coding	chrNC_037329.1:106392721-106403646:+	gi|555955103|ref|XP_005889711.1|	2690	0	PREDICTED: natural resistance-associated macrophage protein 1 [Bos mutus]	gi|31341436|ref|NM_174652.2|	2249	0	Bos taurus solute carrier family 11 (proton-coupled divalent metal ion transporter), member 1 (SLC11A1), mRNA	Q27981	999	0	Natural resistance-associated macrophage protein 1	mlr2501	266	4e-79	COG1914	pfam01566	Nramp	Natural resistance-associated macrophage protein. The natural resistance-associated macrophage protein (NRAMP) family consists of Nramp1, Nramp2, and yeast proteins Smf1 and Smf2. The NRAMP family is a novel family of functional related proteins defined by a conserved hydrophobic core of ten transmembrane domains. This family of membrane proteins are divalent cation transporters. Nramp1 is an int…	GO:0055072|iron ion homeostasis;	GO:0016021|integral component of membrane;	GO:0046873|metal ion transmembrane transporter activity;	K12347	SLC11A, NRAMP; natural resistance-associated macrophage protein
gene22428	9433	31407	21224	19269.4	5174	7114	6192	6779.77	2.8422	1.50701	6.98824e-07	4.46044e-05	up	yes	GPI	protein_coding	chrNC_037345.1:44784251-44812527:+	gi|440895380|gb|ELR47584.1|	3102	0	Glucose-6-phosphate isomerase, partial [Bos mutus]	gi|94966764|ref|NM_001040471.1|	2028	0	Bos taurus glucose-6-phosphate isomerase (GPI), mRNA	Q3ZBD7	1164	0	Glucose-6-phosphate isomerase	YPO3718	748	0	COG0166	pfam00342	PGI	Phosphoglucose isomerase. Phosphoglucose isomerase catalyses the interconversion of glucose-6-phosphate and fructose-6-phosphate.	GO:0034101|erythrocyte homeostasis;GO:0006094|gluconeogenesis;GO:0042593|glucose homeostasis;GO:0006096|glycolytic process;GO:0001701|in utero embryonic development;GO:0001707|mesoderm formation;	GO:0060170|ciliary membrane;GO:0005829|cytosol;GO:0005615|extracellular space;GO:0043209|myelin sheath;GO:0005654|nucleoplasm;	GO:0005125|cytokine activity;GO:0004347|glucose-6-phosphate isomerase activity;	K01810	GPI, pgi; glucose-6-phosphate isomerase [EC:5.3.1.9]
gene22477	5	65	2	23.219	0	0	1	0.360973	64.3234	6.00727	1.86915e-06	0.000103551	up	yes	GAPDHS	protein_coding	chrNC_037345.1:46195228-46204432:+	gi|528991507|ref|XP_005219028.1|	1759	0	PREDICTED: glyceraldehyde-3-phosphate dehydrogenase, testis-specific isoform X1 [Bos taurus]	gi|982952679|ref|XM_005218971.3|	1743	0	PREDICTED: Bos taurus glyceraldehyde-3-phosphate dehydrogenase, spermatogenic (GAPDHS), transcript variant X1, mRNA	Q2KJE5	666	0	Glyceraldehyde-3-phosphate dehydrogenase, testis-specific	SPBC32F12.11	465	2e-159	COG0057	pfam02800	Gp_dh_C	Glyceraldehyde 3-phosphate dehydrogenase, C-terminal domain. GAPDH is a tetrameric NAD-binding enzyme involved in glycolysis and glyconeogenesis. C-terminal domain is a mixed alpha/antiparallel beta fold.	GO:0006006|glucose metabolic process;GO:0006096|glycolytic process;	GO:0005737|cytoplasm;	GO:0004365|glyceraldehyde-3-phosphate dehydrogenase (NAD+) (phosphorylating) activity;GO:0051287|NAD binding;GO:0050661|NADP binding;	K10705	GAPDHS; glyceraldehyde-3-phosphate dehydrogenase, spermatogenic [EC:1.2.1.12]
gene2248	2660	2376	3074	2416.01	532	1048	778	864.285	2.79538	1.48305	0.000195784	0.00498298	up	yes	PLCD4	protein_coding	chrNC_037329.1:106571812-106598630:+	gi|741917744|ref|XP_010800675.1|	3937	0	PREDICTED: 1-phosphatidylinositol 4,5-bisphosphate phosphodiesterase delta-4 isoform X3 [Bos taurus]	gi|982914780|ref|XM_010802373.2|	5011	0	PREDICTED: Bos taurus phospholipase C delta 4 (PLCD4), transcript variant X3, mRNA	P21671	1496	0	1-phosphatidylinositol 4,5-bisphosphate phosphodiesterase delta-4	.	.	.	.	pfam00388	PI-PLC-X	Phosphatidylinositol-specific phospholipase C, X domain. This associates with pfam00387 to form a single structural unit.	GO:0007340|acrosome reaction;GO:0035556|intracellular signal transduction;GO:0016042|lipid catabolic process;GO:0046488|phosphatidylinositol metabolic process;	GO:0005783|endoplasmic reticulum;GO:0016020|membrane;GO:0005634|nucleus;	GO:0005509|calcium ion binding;GO:0004435|phosphatidylinositol phospholipase C activity;	K05857	PLCD; phosphatidylinositol phospholipase C, delta [EC:3.1.4.11]
gene22524	2661	1592	2245	1904.73	873	623	1007	918.432	2.0739	1.05234	0.000497493	0.010514	up	yes	COX7A1	protein_coding	chrNC_037345.1:46806369-46807949:-	gi|28603808|ref|NP_788847.1|	423	2e-51	cytochrome c oxidase subunit 7A1, mitochondrial precursor [Bos taurus]	gi|942092876|ref|XM_005908222.2|	367	0	PREDICTED: Bos mutus cytochrome c oxidase subunit 7A1, mitochondrial (LOC102282043), mRNA	P07470	167	7e-53	Cytochrome c oxidase subunit 7A1, mitochondrial	.	.	.	.	pfam02238	COX7a	Cytochrome c oxidase subunit VIIa. Cytochrome c oxidase, a 13 sub-unit complex, is the terminal oxidase in the mitochondrial electron transport chain. This family is composed of the heart and liver isoforms of cytochrome c oxidase subunit VIIa.	.	GO:0016021|integral component of membrane;GO:0005746|mitochondrial respiratory chain;GO:0005739|mitochondrion;GO:0045277|respiratory chain complex IV;	GO:0004129|cytochrome-c oxidase activity;	K02270	COX7A; cytochrome c oxidase subunit 7a
gene22572	366	239	356	283.048	77	113	112	110.679	2.55738	1.35467	3.53912e-05	0.00120495	up	yes	PPP1R14A	protein_coding	chrNC_037345.1:48065738-48069952:-	gi|926714414|ref|XP_005692580.2|	567	7e-70	PREDICTED: protein phosphatase 1 regulatory subunit 14A [Capra hircus]	gi|300796505|ref|NM_001193070.1|	754	0	Bos taurus protein phosphatase 1, regulatory (inhibitor) subunit 14A (PPP1R14A), mRNA	O18734	217	2e-69	Protein phosphatase 1 regulatory subunit 14A	.	.	.	.	pfam05361	PP1_inhibitor	PKC-activated protein phosphatase-1 inhibitor. Contractility of vascular smooth muscle depends on phosphorylation of myosin light chains, and is modulated by hormonal control of myosin phosphatase activity. Signaling pathways activate kinases such as PKC or Rho-dependent kinases that phosphorylate the myosin phosphatase inhibitor protein called CPI-17. Phosphorylation of CPI-17 at Thr-38 enhances…	GO:0042325|regulation of phosphorylation;	GO:0005737|cytoplasm;	GO:0004864|protein phosphatase inhibitor activity;	K12328	PPP1R14A, CPI17; protein phosphatase 1 regulatory subunit 14A
gene22606	262	310	273	253.72	82	122	94	109.353	2.32019	1.21425	0.000304499	0.00710357	up	yes	FBXO17	protein_coding	chrNC_037345.1:48642188-48674144:-	gi|594090683|ref|XP_006068742.1|	912	3e-115	PREDICTED: F-box only protein 17 isoform X5 [Bubalus bubalis]	gi|163310726|ref|NM_001103239.2|	1967	0	Bos taurus F-box protein 17 (FBXO17), mRNA	Q9QZM8	311	9e-99	F-box only protein 17	.	.	.	.	pfam04300	FBA	F-box associated region. Members of this family are associated with F-box domains, hence the name FBA. This domain is probably involved in binding other proteins that will be targeted for ubiquitination. Human FBXO2 is involved in binding to N-glycosylated proteins.	.	GO:0019005|SCF ubiquitin ligase complex;	GO:0004842|ubiquitin-protein transferase activity;	K10101	FBXO17, FBXO26; F-box protein 17
gene22631	2228	5493	6277	4308.62	1133	1384	1398	1436.03	3.00037	1.58514	7.41119e-10	1.02149e-07	up	yes	ZFP36	protein_coding	chrNC_037345.1:49101950-49104263:+	gi|27819622|ref|NP_776918.1|	963	6e-124	tristetraprolin [Bos taurus]	gi|111307029|gb|BC120043.1|	1441	0	Bos taurus zinc finger protein 36, C3H type, homolog (mouse), mRNA (cDNA clone MGC:140545 IMAGE:8271704), complete cds	P53781	375	2e-125	mRNA decay activator protein ZFP36	ECU01g0830	100	2e-22	COG5063	pfam00642	zf-CCCH	Zinc finger C-x8-C-x5-C-x3-H type (and similar).	GO:0061158|3'-UTR-mediated mRNA destabilization;GO:0070935|3'-UTR-mediated mRNA stabilization;GO:0071364|cellular response to epidermal growth factor stimulus;GO:0044344|cellular response to fibroblast growth factor stimulus;GO:0071385|cellular response to glucocorticoid stimulus;GO:0097011|cellular response to granulocyte macrophage colony-stimulating factor stimulus;GO:0071222|cellular response…	GO:0005737|cytoplasm;GO:0010494|cytoplasmic stress granule;GO:0005829|cytosol;GO:0005634|nucleus;GO:0000932|cytoplasmic mRNA processing body;	GO:0071889|14-3-3 protein binding;GO:0017091|AU-rich element binding;GO:0003677|DNA binding;GO:0031072|heat shock protein binding;GO:0046872|metal ion binding;GO:0035925|mRNA 3'-UTR AU-rich region binding;GO:0003730|mRNA 3'-UTR binding;GO:0003729|mRNA binding;GO:0070063|RNA polymerase binding;	K15308	TTP; tristetraprolin
gene22668	268	302	515	326.985	170	94	142	149.296	2.19019	1.13106	0.00371534	0.0482926	up	yes	NUMBL	protein_coding	chrNC_037345.1:49949050-49973876:-	gi|296477808|tpg|DAA19923.1|	2132	0	TPA: numb homolog-like [Bos taurus]	gi|116003888|ref|NM_001076834.1|	3140	0	Bos taurus numb homolog (Drosophila)-like (NUMBL), mRNA	O08919	775	0	Numb-like protein	.	.	.	.	pfam06311	NumbF	NUMB domain. This presumed domain is found in the Numb family of proteins adjacent to the PTB domain..	GO:0034332|adherens junction organization;GO:0007409|axonogenesis;GO:0019221|cytokine-mediated signaling pathway;GO:0030900|forebrain development;GO:0021670|lateral ventricle development;GO:0007399|nervous system development;GO:0021849|neuroblast division in subventricular zone;GO:0007405|neuroblast proliferation;GO:0050775|positive regulation of dendrite morphogenesis;GO:0050769|positive regulat…	GO:0005737|cytoplasm;	.	K06057	NUMBL; numb
gene22714	195	326	165	208.333	40	48	52	51.3367	4.05816	2.02083	4.26122e-08	3.93453e-06	up	yes	TMEM145	protein_coding	chrNC_037345.1:50963256-50973116:-	gi|989881601|ref|XP_015441694.1|	2278	0	PREDICTED: transmembrane protein 145 [Pteropus alecto]	gi|160333826|ref|NM_001110441.1|	2132	0	Bos taurus transmembrane protein 145 (TMEM145), mRNA	Q8C4U2	800	0	Transmembrane protein 145	.	.	.	.	pfam10192	GpcrRhopsn4	Rhodopsin-like GPCR transmembrane domain. This region of 270 amino acids is the seven transmembrane alpha-helical domains included within five GPCRRHODOPSN4 motifs of a G-protein-coupled-receptor (GPCR) protein, conserved from nematodes to humans. GPCRs are integral membrane receptors whose intracellular actions are mediated by signalling pathways involving G proteins and downstream secondary mes…	GO:0007186|G-protein coupled receptor signaling pathway;GO:0019236|response to pheromone;	GO:0016021|integral component of membrane;	.	.	.
gene2272	2514	5874	4548	3977.01	1583	1729	1791	1872.7	2.12368	1.08657	3.24975e-05	0.00113487	up	yes	ATG9A	protein_coding	chrNC_037329.1:107170282-107179778:-	gi|533163665|ref|XP_005395608.1|	3976	0	PREDICTED: autophagy-related protein 9A isoform X3 [Chinchilla lanigera]	gi|982914760|ref|XM_010802364.2|	3978	0	PREDICTED: Bos taurus autophagy related 9A (ATG9A), transcript variant X1, mRNA	Q3T904	1527	0	Autophagy-related protein 9A	.	.	.	.	pfam04109	APG9	Autophagy protein Apg9. In yeast, 15 Apg proteins coordinate the formation of autophagosomes. Autophagy is a bulk degradation process induced by starvation in eukaryotic cells. Apg9 plays a direct role in the formation of the cytoplasm to vacuole targeting and autophagic vesicles, possibly serving as a marker for a specialized compartment essential for these vesicle-mediated alternative targeting…	GO:0000422|mitophagy;GO:0044805|late nucleophagy;GO:0034497|protein localization to pre-autophagosomal structure;GO:0015031|protein transport;	GO:0005776|autophagosome;GO:0000421|autophagosome membrane;GO:0005794|Golgi apparatus;GO:0016021|integral component of membrane;GO:0031902|late endosome membrane;GO:0000407|pre-autophagosomal structure;	.	K17907	ATG9; autophagy-related protein 9
gene22788	3331	2591	3147	2683.76	1288	744	1045	1131.67	2.37151	1.24581	0.000387012	0.00859956	up	yes	PVR	protein_coding	chrNC_037345.1:52420902-52439151:+	gi|942068074|ref|XP_014335114.1|	2079	0	PREDICTED: poliovirus receptor [Bos mutus]	gi|982953932|ref|XM_005219427.3|	3144	0	PREDICTED: Bos taurus poliovirus receptor (LOC526865), transcript variant X1, mRNA	P15151	371	5e-116	Poliovirus receptor	.	.	.	.	pfam08205	C2-set_2	CD80-like C2-set immunoglobulin domain. These domains belong to the immunoglobulin superfamily.	GO:0034332|adherens junction organization;GO:0008037|cell recognition;GO:0007157|heterophilic cell-cell adhesion via plasma membrane cell adhesion molecules;GO:0007156|homophilic cell adhesion via plasma membrane adhesion molecules;GO:0045954|positive regulation of natural killer cell mediated cytotoxicity;GO:0002860|positive regulation of natural killer cell mediated cytotoxicity directed agains…	GO:0009986|cell surface;GO:0005913|cell-cell adherens junction;GO:0005737|cytoplasm;GO:0005615|extracellular space;GO:0005925|focal adhesion;GO:0016021|integral component of membrane;GO:0005887|integral component of plasma membrane;GO:0005886|plasma membrane;	GO:0050839|cell adhesion molecule binding;GO:0042803|protein homodimerization activity;GO:0038023|signaling receptor activity;GO:0005102|receptor binding;GO:0001618|virus receptor activity;	K06539	PVR, NECL5; poliovirus receptor
gene22798	3854	6745	5613	4938.77	1565	1098	1527	1539.11	3.20886	1.68206	1.42306e-10	2.24316e-08	up	yes	BCAM	protein_coding	chrNC_037345.1:52563039-52574351:+	gi|555976888|ref|XP_005900403.1|	2651	0	PREDICTED: basal cell adhesion molecule [Bos mutus]	gi|133778182|gb|BC123496.1|	2357	0	Bos taurus basal cell adhesion molecule (Lutheran blood group), mRNA (cDNA clone MGC:139914 IMAGE:8284754), complete cds	Q9MZ08	1025	0	Basal cell adhesion molecule	.	.	.	.	pfam08205	C2-set_2	CD80-like C2-set immunoglobulin domain. These domains belong to the immunoglobulin superfamily.	GO:0007160|cell-matrix adhesion;	GO:0009986|cell surface;GO:0016021|integral component of membrane;GO:0005886|plasma membrane;	GO:0043236|laminin binding;GO:0005055|laminin receptor activity;GO:0008022|protein C-terminus binding;	K06578	LU; Lutheran blood group glycoprotein
gene2285	11906	35011	18616	20294.1	6934	7003	7669	7930.02	2.55915	1.35566	1.20992e-05	0.000503944	up	yes	SPEG	protein_coding	chrNC_037329.1:107365755-107423523:+	gi|296490300|tpg|DAA32413.1|	13873	0	TPA: SPEG complex locus [Bos taurus]	gi|215599779|ref|NM_001142485.1|	9968	0	Bos taurus SPEG complex locus (SPEG), mRNA	Q15772	4865	0	Striated muscle preferentially expressed protein kinase	.	.	.	.	pfam00069	Pkinase	Protein kinase domain.	GO:0042692|muscle cell differentiation;GO:0007517|muscle organ development;GO:0008285|negative regulation of cell proliferation;	GO:0005634|nucleus;	GO:0005524|ATP binding;GO:0004674|protein serine/threonine kinase activity;	K08809	SPEG; striated muscle-specific serine/threonine protein kinase [EC:2.7.11.1]
gene22855	232	58	57	96.9781	22	27	24	26.7949	3.61927	1.8557	8.16304e-05	0.00245922	up	yes	NOVA2	protein_coding	chrNC_037345.1:53442851-53469024:-	gi|918661131|ref|XP_013365025.1|	1303	2e-174	PREDICTED: RNA-binding protein Nova-2, partial [Chinchilla lanigera]	gi|329663501|ref|NM_001206109.1|	1641	0	Bos taurus neuro-oncological ventral antigen 2 (NOVA2), mRNA	Q9UNW9	501	2e-171	RNA-binding protein Nova-2	.	.	.	.	pfam00013	KH_1	KH domain. KH motifs bind RNA in vitro. Autoantibodies to Nova, a KH domain protein, cause paraneoplastic opsoclonus ataxia.	GO:0000398|mRNA splicing, via spliceosome;GO:0051252|regulation of RNA metabolic process;	GO:0005634|nucleus;	GO:0003723|RNA binding;	K14944	NOVA; RNA-binding protein Nova
gene2286	218	652	299	362.317	112	88	108	113.142	3.20232	1.67912	2.38231e-07	1.76087e-05	up	yes	LOC513894	protein_coding	chrNC_037329.1:107423764-107428876:+	gi|982914801|ref|XP_015314773.1|	1132	1e-152	PREDICTED: LOW QUALITY PROTEIN: CAVP-target protein [Bos taurus]	gi|982914800|ref|XM_015459287.1|	915	0	PREDICTED: Bos taurus CAVP-target protein (LOC513894), mRNA	.	.	.	.	.	.	.	.	pfam07679	I-set	Immunoglobulin I-set domain.	.	.	.	.	.
gene22870	7953	27749	27650	19658.5	4758	5424	5515	5759.69	3.41311	1.77109	3.47707e-09	4.06575e-07	up	yes	CALM3	protein_coding	chrNC_037345.1:53737061-53746135:+	gi|744616901|ref|XP_010996006.1|	793	1e-97	PREDICTED: calmodulin [Camelus dromedarius]	gi|402693480|ref|NM_001046249.2|	2076	0	Bos taurus calmodulin 3 (phosphorylase kinase, delta) (CALM3), mRNA	P0DP35	300	4e-96	Calmodulin-2 B	SPAC3A12.14	233	2e-71	COG5126	pfam13499	EF-hand_7	EF-hand domain pair.	.	.	GO:0005509|calcium ion binding;GO:0005102|receptor binding;	K02183	CALM; calmodulin
gene22874	1310	438	664	688.886	275	231	265	283.218	2.43235	1.28235	3.30155e-06	0.000166132	up	yes	PRKD2	protein_coding	chrNC_037345.1:53789608-53823615:-	gi|983000223|ref|XP_001251452.5|	4064	0	PREDICTED: serine/threonine-protein kinase D2 isoform X2 [Bos taurus]	gi|742174109|ref|XM_010852641.1|	3884	0	PREDICTED: Bison bison bison protein kinase D2 (PRKD2), transcript variant X2, mRNA	Q9BZL6	1520	0	Serine/threonine-protein kinase D2	.	.	.	.	pfam00069	Pkinase	Protein kinase domain.	GO:0002250|adaptive immune response;GO:0001525|angiogenesis;GO:0007155|cell adhesion;GO:0008219|cell death;GO:0035924|cellular response to vascular endothelial growth factor stimulus;GO:0061154|endothelial tube morphogenesis;GO:0035556|intracellular signal transduction;GO:0018105|peptidyl-serine phosphorylation;GO:0018107|peptidyl-threonine phosphorylation;GO:0045766|positive regulation of angiog…	GO:0005737|cytoplasm;GO:0005829|cytosol;GO:0005794|Golgi apparatus;GO:0005654|nucleoplasm;GO:0005634|nucleus;GO:0005886|plasma membrane;	GO:0005524|ATP binding;GO:0046872|metal ion binding;GO:0004672|protein kinase activity;GO:0004697|protein kinase C activity;GO:0005080|protein kinase C binding;GO:0004674|protein serine/threonine kinase activity;	K06070	PKD; protein kinase D [EC:2.7.11.13]
gene22896	0	23	0	7.53751	0	0	0	0	Inf	Inf	0.00296744	0.0409876	up	yes	ZNF541	protein_coding	chrNC_037345.1:54493525-54519869:-	gi|982954057|ref|XP_015313711.1|	6617	0	PREDICTED: zinc finger protein 541 [Bos taurus]	gi|983000238|ref|XM_015467604.1|	4628	0	PREDICTED: Bos taurus zinc finger protein 541 (ZNF541), mRNA	Q9H0D2	1815	0	Zinc finger protein 541	.	.	.	.	pfam01448	ELM2	ELM2 domain. The ELM2 (Egl-27 and MTA1 homology 2) domain is a small domain of unknown function. It is found in the MTA1 protein that is part of the NuRD complex. The domain is usually found to the N terminus of a myb-like DNA binding domain pfam00249. ELM2 is also found associated with an ARID DNA binding domain pfam01388 in a member from Arabidopsis thaliana. This suggests that ELM2 may also be…	GO:0030154|cell differentiation;GO:0007275|multicellular organismal development;GO:0006357|regulation of transcription from RNA polymerase II promoter;GO:0007283|spermatogenesis;GO:0006351|transcription, DNA-templated;	GO:0000118|histone deacetylase complex;GO:0005634|nucleus;GO:0005667|transcription factor complex;	GO:0003700|transcription factor activity, sequence-specific DNA binding;GO:0046872|metal ion binding;GO:0000981|RNA polymerase II transcription factor activity, sequence-specific DNA binding;GO:0008134|transcription factor binding;GO:0044212|transcription regulatory region DNA binding;	.	.
gene229	7865	3262	4501	4501.17	1506	2124	1752	1974.8	2.2793	1.18859	1.67267e-06	9.52556e-05	up	yes	CRYBG3	protein_coding	chrNC_037328.1:42070464-42197661:+	gi|528936049|ref|XP_002684727.2|	14901	0	PREDICTED: very large A-kinase anchor protein [Bos taurus]	gi|982975270|ref|XM_594681.8|	10405	0	PREDICTED: Bos taurus crystallin beta-gamma domain containing 3 (CRYBG3), mRNA	Q68DQ2	3836	0	Very large A-kinase anchor protein	.	.	.	.	pfam00030	Crystall	Beta/Gamma crystallin. The alignment comprises two Greek key motifs since the similarity between them is very low.	.	GO:0032991|macromolecular complex;	GO:0030246|carbohydrate binding;GO:0051018|protein kinase A binding;	.	.
gene22925	990	1496	1089	1082.74	354	545	501	513.17	2.1099	1.07718	0.000140246	0.0038586	up	yes	TMEM143	protein_coding	chrNC_037345.1:55044411-55064757:-	gi|982953410|ref|XP_005219261.2|	2156	0	PREDICTED: transmembrane protein 143 isoform X2 [Bos taurus]	gi|402692976|ref|NM_001037447.2|	2241	0	Bos taurus transmembrane protein 143 (TMEM143), mRNA	Q32PH2	821	0	Transmembrane protein 143	.	.	.	.	pfam08347	CTNNB1_binding	N-terminal CTNNB1 binding. This region tends to appear at the N-terminus of proteins also containing DNA-binding HMG (high mobility group) boxes (pfam00505) and appears to bind the armadillo repeat of CTNNB1 (beta-catenin), forming a stable complex. Signaling by Wnt through TCF/LCF is involved in developmental patterning, induction of neural tissues, cell fate decisions and stem cell differentiat…	.	GO:0016021|integral component of membrane;GO:0005739|mitochondrion;	.	.	.
gene22941	98	91	222	123.544	14	16	24	19.7679	6.24975	2.6438	5.65974e-09	6.21069e-07	up	yes	CA11	protein_coding	chrNC_037345.1:55279505-55285895:-	gi|742163150|ref|XP_010847860.1|	1960	0	PREDICTED: carbonic anhydrase-related protein 11 isoform X1 [Bison bison bison]	gi|742163149|ref|XM_010849558.1|	1718	0	PREDICTED: Bison bison bison carbonic anhydrase XI (CA11), transcript variant X1, mRNA	Q866X7	620	0	Carbonic anhydrase-related protein 11	all2929	77.8	6e-15	COG3338	pfam00194	Carb_anhydrase	Eukaryotic-type carbonic anhydrase.	.	GO:0005576|extracellular region;	GO:0008270|zinc ion binding;	.	.
gene22958	179	408	297	271.575	78	116	73	98.0755	2.76905	1.46939	4.63795e-05	0.00150896	up	yes	DHDH	protein_coding	chrNC_037345.1:55510391-55521357:+	gi|115498004|ref|NP_001069937.1|	1693	0	trans-1,2-dihydrobenzene-1,2-diol dehydrogenase [Bos taurus]	gi|115498003|ref|NM_001076469.1|	1229	0	Bos taurus dihydrodiol dehydrogenase (dimeric) (DHDH), mRNA	Q148L6	656	0	Trans-1,2-dihydrobenzene-1,2-diol dehydrogenase	CAC1480	179	3e-51	COG0673	pfam01408	GFO_IDH_MocA	Oxidoreductase family, NAD-binding Rossmann fold. This family of enzymes utilize NADP or NAD. This family is called the GFO/IDH/MOCA family in swiss-prot.	GO:0042843|D-xylose catabolic process;	.	GO:0047837|D-xylose 1-dehydrogenase (NADP+) activity;GO:0047115|trans-1,2-dihydrobenzene-1,2-diol dehydrogenase activity;	K00078	DHDH; dihydrodiol dehydrogenase / D-xylose 1-dehydrogenase (NADP) [EC:1.3.1.20 1.1.1.179]
gene22963	126	115	137	112.602	18	21	19	21.293	5.28819	2.40277	1.5588e-07	1.23539e-05	up	yes	LHB	protein_coding	chrNC_037345.1:55571842-55577814:-	gi|741894747|ref|XP_010822113.1|	1767	0	PREDICTED: uncharacterized protein LOC104968448 [Bos taurus]	gi|965824725|ref|XM_012127816.2|	2258	0	PREDICTED: Ovis aries musimon uncharacterized LOC105602076 (LOC105602076), transcript variant X2, mRNA	P04651	242	7e-72	Lutropin subunit beta	.	.	.	.	pfam00007	Cys_knot	Cystine-knot domain. The family comprises glycoprotein hormones and the C-terminal domain of various extracellular proteins. It is believed to be involved in disulfide-linked dimerization.	GO:0007267|cell-cell signaling;GO:0007186|G-protein coupled receptor signaling pathway;GO:0009755|hormone-mediated signaling pathway;GO:0030728|ovulation;	GO:0005737|cytoplasm;GO:0005615|extracellular space;	GO:0005179|hormone activity;	K08521	LHB; luteinizing hormone beta polypeptide
gene23041	62643	302075	172813	168396	13725	41582	25695	29665.2	5.67655	2.50501	0.000359335	0.00811092	up	yes	MYBPC2	protein_coding	chrNC_037345.1:56581619-56607293:+	gi|440898033|gb|ELR49615.1|	3645	0	Myosin-binding protein C, fast-type, partial [Bos mutus]	gi|942082483|ref|XM_005905040.2|	2279	0	PREDICTED: Bos mutus myosin binding protein C, fast type (MYBPC2), transcript variant X2, mRNA	Q14324	1285	0	Myosin-binding protein C, fast-type	.	.	.	.	pfam07679	I-set	Immunoglobulin I-set domain.	GO:0007015|actin filament organization;GO:0007155|cell adhesion;GO:0030049|muscle filament sliding;GO:0045214|sarcomere organization;GO:0006941|striated muscle contraction;GO:0071688|striated muscle myosin thick filament assembly;	GO:0005829|cytosol;GO:0031430|M band;GO:0005859|muscle myosin complex;GO:0032982|myosin filament;GO:0030018|Z disc;	GO:0051015|actin filament binding;GO:0051371|muscle alpha-actinin binding;GO:0008307|structural constituent of muscle;GO:0097493|structural molecule activity conferring elasticity;	K12558	MYBPC2; myosin-binding protein C, fast-type
gene23067	69	203	162	134.263	20	9	25	19.8026	6.7801	2.76131	8.02792e-07	5.00097e-05	up	yes	KLK7	protein_coding	chrNC_037345.1:56960737-56965958:-	gi|115497400|ref|NP_001068724.1|	1340	0	kallikrein-7 precursor [Bos taurus]	gi|115497399|ref|NM_001075256.1|	1488	0	Bos taurus kallikrein related peptidase 7 (KLK7), mRNA	P49862	382	7e-129	Kallikrein-7	mlr3307	111	2e-26	COG5640	pfam00089	Trypsin	Trypsin.	GO:0008544|epidermis development;GO:0022617|extracellular matrix disassembly;GO:0002803|positive regulation of antibacterial peptide production;	GO:0097209|epidermal lamellar body;GO:0005576|extracellular region;GO:0005615|extracellular space;	GO:0004222|metalloendopeptidase activity;GO:0008233|peptidase activity;GO:0004252|serine-type endopeptidase activity;GO:0008236|serine-type peptidase activity;	K08668	KLK7, PRSS6; kallikrein 7 (chymotryptic, stratum corneum) [EC:3.4.21.117]
gene2320	0	0	44	13.5134	0	0	0	0	Inf	Inf	7.06006e-05	0.00217501	up	yes	SCG2	protein_coding	chrNC_037329.1:111768888-111774396:-	gi|741917812|ref|XP_010800694.1|	3359	0	PREDICTED: secretogranin-2 isoform X1 [Bos taurus]	gi|982914843|ref|XM_010802392.2|	2448	0	PREDICTED: Bos taurus secretogranin II (SCG2), transcript variant X1, mRNA	P20616	1244	0	Secretogranin-2	.	.	.	.	pfam01271	Granin	Granin (chromogranin or secretogranin).	GO:0001525|angiogenesis;GO:0048245|eosinophil chemotaxis;GO:0050930|induction of positive chemotaxis;GO:0035556|intracellular signal transduction;GO:0000165|MAPK cascade;GO:2000352|negative regulation of endothelial cell apoptotic process;GO:2001237|negative regulation of extrinsic apoptotic signaling pathway;GO:0050918|positive chemotaxis;GO:0001938|positive regulation of endothelial cell prolif…	GO:0005615|extracellular space;	GO:0042056|chemoattractant activity;GO:0005125|cytokine activity;	.	.
gene23293	127	465	381	302.501	98	112	163	136.57	2.21498	1.1473	0.0018604	0.0292125	up	yes	ZNF524	protein_coding	chrNC_037345.1:61938870-61942474:-	gi|545832865|ref|XP_005664903.1|	896	5e-113	PREDICTED: zinc finger protein 524-like isoform X1 [Sus scrofa]	gi|329664433|ref|NM_001205463.1|	1433	0	Bos taurus zinc finger protein 524 (ZNF524), mRNA	Q96C55	259	5e-81	Zinc finger protein 524	.	.	.	.	pfam00096	zf-C2H2	Zinc finger, C2H2 type. The C2H2 zinc finger is the classical zinc finger domain. The two conserved cysteines and histidines co-ordinate a zinc ion. The following pattern describes the zinc finger. #-X-C-X(1-5)-C-X3-#-X5-#-X2-H-X(3-6)-[H/C] Where X can be any amino acid, and numbers in brackets indicate the number of residues. The positions marked # are those that are important for the stable fol…	GO:0006351|transcription, DNA-templated;	GO:0005634|nucleus;	GO:0003677|DNA binding;GO:0046872|metal ion binding;GO:0000981|RNA polymerase II transcription factor activity, sequence-specific DNA binding;	.	.
[truncated: 567 more rows]

## Sheet: down-regulated mRNA
Gene	L1_count	L2_count	L3_count	L_normalize	B1_count	B2_count	B3_count	B_normalize	FoldChange	Log2FoldChange	pval	padj	Up/Down	Significant	GeneName	Biotype	Position	NR:Seq-id	NR:Score	NR:Evalue	NR:Description	NT:Seq-id	NT:Score	NT:Evalue	NT:Description	Uniprot:UniProtKB-AC	Uniprot:Score	Uniprot:Evalue	Uniprot:Description	COG:gene	COG:Score	COG:Eval	COG:num	Pfam:pfam_ID	Pfam:pfam_Name	Pfam:pfam_Description	GO:biological_process	GO:cellular_component	GO:molecular_function	KEGG:KO	KEGG:Description
[truncated: 476 more rows]

[truncated: 2 more sheets: Luxi-specific-mRNA, Shandong-specific-mRNA]
