# Supplementary material for: Genome-Wide Identification and Characterization of Long Non-Coding RNAs in Longissimus dorsi Skeletal Muscle of Shandong Black Cattle and Luxi Cattle
Source: Front Genet. 2022 May 16;13:849399. doi: 10.3389/fgene.2022.849399 (PMC9149217; doi:10.3389/fgene.2022.849399)
Supplement: Supplementary file 2 [file Table3.XLSX]

## Sheet: Luxi cattle
Genes	Description	Genomic position	P-value	q-value
CPXM1	carboxypeptidase X1	chr13:52382641-52389209	1.4e-65	3.99e-61
MYLK3	myosin-light-chain kinase	chr18:15032402-15089534	1e-52	7.14e-49
SLC16A3	MFS transporter, MCP family, solute carrier family 16 (monocarboxylic acid transporters), member 3	chr19:50634317-50646382	4.28e-51	2.44e-47
SLC16A6	MFS transporter, MCP family, solute carrier family 16 (monocarboxylic acid transporters), member 6	chrNC_037346.1:61867803-61877805	9.82e-47	4.67e-43
TBX1	T-box protein 1	chrNC_037344.1:72822848-72830131	6.57e-43	2.68e-39
HRH2	histamine receptor H2	chrNC_037337.1:5450060-5500059	1.93e-40	6.89e-37
UNC80	Lipopolysaccharide kinase (Kdo/WaaP) family	chrNC_037329.1:97594858-97825043	6.13e-37	1.94e-33
HOXA9	homeobox protein Hox-A9	chrNC_037331.1:68877182-68880322	4.43e-35	1.26e-31
HOXA10	homrobox protein Hox-A10	chrNC_037331.1:68862754-68872133	1.43e-34	3.72e-31
ULBP13	UL16 binding protein	chrNW_020190741.1:42571-102514	3.93e-28	8.62e-25
FAM222A	Protein family of FAM222A	chrNC_037344.1:63458109-63518440	1.02e-27	2.08e-24
PRND	prion-like protein doppel preproprotein	chrNC_037340.1:47086007-47091045	1.92e-26	3.65e-23
CA14	carbonic anhydrase	chrNC_037330.1:20376430-20383671	4.39e-26	7.83e-23
MAF	bZIP Maf transcription factor	chrNC_037345.1:6171287-6524071	1.95e-24	3.09e-21
SH3RF2	E3 ubiquitin-protein ligase SH3RF	chrNC_037334.1:57145438-57294268	3.05e-24	4.58e-21
FOXO1	forkhead box protein O1 isoform X2	chrNC_037339.1:21900254-21993948	1.1e-23	1.36e-20
IGFBP5	Thyroglobulin type-1 repeat	chrNC_037329.1:104656175-104680027	1.08e-23	1.36e-20
GALNT17	polypeptide N-acetylgalactosaminyltransferase	chrNC_037352.1:29133705-29563785	2.77e-23	3.3e-20
CCDC88C	Retinal protein	chrNC_037348.1:56040120-56056237	4.48e-23	5.11e-20
ASIP	agouti signaling protein	chrNC_037340.1:63639821-63668127	4.88e-23	5.36e-20
DSG4	desmoglein 4	chrNC_037351.1:25725711-25755364	1.3e-22	1.32e-19
ANKRD9	Ankyrin repeat domain-containing protein 9	chrNC_037348.1:67248222-67254884	6.83e-22	6.09e-19
SLC37A4	MFS transporter, OPA family, solute carrier family 37 (glycerol-6-phosphate transporter), member 4	chrNC_037342.1:29594433-29601229	7.68e-22	6.64e-19
PPARGC1A	alpha peroxisome proliferator-activated receptor gamma coactivator 1-alpha	chrNC_037333.1:43380463-43903480	1.3e-21	1.09e-18
RTN4RL1	reticulon-4 receptor-like 1	chrNC_037346.1:22977123-23051914	2.46e-21	2.01e-18
PRM1	Protamine P1	chrNC_037352.1:9936642-9937121	3.29e-21	2.6e-18
DDIT4	DNA-damage-inducible transcript 4	chrNC_037355.1:28323892-28325923	2.01e-20	1.47e-17
PDE4C	cAMP-specific phosphodiesterase 4	chrNC_037334.1:5001543-5013726	3.22e-20	2.26e-17
ANGPT2	angiopoietin 2	chrNC_037354.1:5554569-5612326	3.56e-20	2.42e-17
LOC112445509	RYK receptor-like tyrosine kinase	chrNW_020190741.1:118520-119800	3.7e-20	2.45e-17
ARC	activity-regulated cytoskeleton-associated protein	chrNC_037341.1:1741147-1744556	4.06e-20	2.63e-17
FHL2	four and a half LIM domains protein 2	chrNC_037338.1:9268523-9316088	1.27e-19	7.86e-17
SLC41A3	solute carrier family 41	chrNC_037349.1:60518663-60539580	1.26e-19	7.86e-17
LOC513779	leukotriene-B4 20-monooxygenase / phylloquinone omega-hydroxylase	chrNC_037334.1:7363933-7382318	6.96e-19	4.22e-16
GFOD1	Oxidoreductase family, NAD-binding Rossmann fold	chrNC_037350.1:43100553-43204052	1.06e-18	6.3e-16
CHRNE	nicotinic acetylcholine receptor epsilon	chrNC_037346.1:26484698-26489336	1.35e-18	7.83e-16
FAM78A	Tymovirus 45/70Kd protein	chrNC_037338.1:101450824-101465328	2.94e-18	1.64e-15
CCDC71L	Coiled-coil domain-containing protein 71L	chrNC_037331.1:47810139-47815184	6.08e-18	3.34e-15
MYH1	myosin heavy chain	chrNC_037346.1:29483025-29507379	6.33e-18	3.41e-15
C7	complement component 7	chrNC_037347.1:33535885-33592915	9.76e-18	5.06e-15

## Sheet: Shandong black cattle
Genes	Description	Genomic position	P-value	q-value
TRARG1	Interferon-induced transmembrane protein	chrNC_037346.1:21603442-21620155	3.63e-08	3.43e-06
MYOM3	myomesin-3	chrNC_037329.1:128788339-128840349	3.46e-08	3.3e-06
MDFI	MyoD family inhibitor	chrNC_037350.1:15457487-15474727	3.37e-08	3.23e-06
PKP2	plakophilin 2	chrNC_037332.1:77001539-77081739	3.2e-08	3.09e-06
LOC781423	zinc finger protein 474 isoform 1	chrNC_037334.1:31639221-31704946	1.06e-08	1.11e-06
NMT2	glycylpeptide N-tetradecanoyltransferase	chrNC_037340.1:29681995-29742423	6.91e-09	7.42e-07
ANKRD2	LOW QUALITY PROTEIN: ankyrin repeat domain-containing protein 2	chrNC_037353.1:18762356-18771322	6.12e-09	6.66e-07
VRK2	vaccinia related kinase	chrNC_037338.1:40689232-40797823	5.13e-09	5.72e-07
FABP4	fatty acid-binding protein 4, adipocyte	chrNC_037341.1:44676559-44680947	4.95e-09	5.56e-07
SCN3B	voltage-gated sodium channel type III beta	chrNC_037342.1:34231050-34253814	4.24e-09	4.84e-07
KLB	Glycosyl hydrolase family 1	chrNC_037333.1:58528467-58563083	3.99e-09	4.58e-07
GALNT15	GALNT; polypeptide N-acetylgalactosaminyltransferase	chrNC_037328.1:153179306-153226107	3.86e-09	4.44e-07
MCM10	minichromosome maintenance protein 10	chrNC_037340.1:27854539-27891323	3.84e-09	4.44e-07
PAFAH2	platelet-activating factor acetylhydrolase	chrNC_037329.1:127089906-127125126	2.46e-09	2.95e-07
ALCAM	activated leukocyte cell adhesion molecule	chrNC_037328.1:49930779-50162053	2.26e-09	2.72e-07
LOC112447864	Helicase conserved C-terminal domain	chrNC_037335.1:577889-711876	2.17e-09	2.62e-07
DRP2	dystrophin-related protein 2 isoform X	chrNC_037357.1:50912107-50955939	1.58e-09	2e-07
LIPE	hormone-sensitive lipase	chrNC_037345.1:50886651-50907201	1.16e-09	1.52e-07
SMAD9	mothers against decapentaplegic homolog 9	chrNC_037339.1:24731865-24798685	8.85e-10	1.18e-07
RAB40B	Ras-related protein Rab-40	chrNC_037346.1:49959014-49984081	8.54e-10	1.15e-07
CYFIP2	cytoplasmic FMR1 interacting protein	chrNC_037334.1:68943163-69076708	4.61e-10	6.79e-08
PTGER3	prostaglandin E receptor 3	chrNC_037330.1:74185627-74414286	3.29e-10	4.97e-08
XPNPEP2	Xaa-Pro aminopeptidase 2	chrNC_037357.1:13776127-13802300	2.91e-10	4.45e-08
SLC12A1	solute carrier family 12 (sodium/potassium/chloride transporter), member 1	chrNC_037337.1:62094457-62182501	1.02e-10	1.68e-08
ID2	DNA-binding protein inhibitor ID2	chrNC_037338.1:88604757-88610166	7.18e-11	1.23e-08
GPAT3	glycerol-3-phosphate O-acyltransferase 3/4	chrNC_037333.1:98288642-98360326	2.76e-11	5.05e-09
LOC112445823	zinc finger protein ZIC 3	chrNW_020192292.1:7360373-7371888	1.63e-11	3.1e-09
SHISA3	Wnt and FGF inhibitory regulator	chrNC_037333.1:61227897-61232482	1.09e-11	2.15e-09
CACNA2D3	voltage-dependent calcium channel alpha-2/delta-3	chrNC_037349.1:45924532-46818527	7.45e-12	1.55e-09
PAQR8	Membrane progestin receptor beta, partial	chrNC_037350.1:24822987-24826624	6e-12	1.27e-09
ACSM1	medium-chain acyl-CoA synthetase [EC:6.2.1.2]	chrNC_037352.1:18233709-18298234	1.88e-12	4.48e-10
WNT5A	wingless-type MMTV integration site family, member 5	chrNC_037349.1:45540765-45561515	1.27e-12	3.13e-10
SLC1A4	solute carrier family 1 (glutamate/neutral amino acid transporter), member 4	chrNC_037338.1:63379682-63409620	1.09e-12	2.74e-10
CIDEC	CIDE-N domain	chrNC_037349.1:16864388-16873816	3.89e-13	1.03e-10
PRSS2	PRSS2 protein	chrNC_037331.1:106071891-106075636	1.88e-13	5.1e-11
HOXC8	homeobox protein HoxB/C/D8	chrNC_037332.1:26019840-26023432	4.54e-14	1.36e-11
PLIN1	perilipin	chrNC_037348.1:21078033-21091966	2.18e-15	8.28e-13
UMOD	uromodulin	chrNC_037352.1:18009949-18028531	1.58e-15	6.1e-13
CDH2	Cadherin prodomain like	chrNC_037351.1:28655756-28904115	1.19e-16	5.21e-14
PLIN2	perilipin-2	chrNC_037335.1:25117110-25131174	2.48e-18	1.41e-15
