# Supplementary material for: Genome-Wide Identification and Characterization of Long Non-Coding RNAs in Longissimus dorsi Skeletal Muscle of Shandong Black Cattle and Luxi Cattle
Source: Front Genet. 2022 May 16;13:849399. doi: 10.3389/fgene.2022.849399 (PMC9149217; doi:10.3389/fgene.2022.849399)
Supplement: Supplementary file 4 [file Table6.XLSX]

## Sheet: Luxi cattle-novel lncRNAs
Gene	pval	padj	Significant	Biotype	Position
MSTRG.31299	6.37545e-62	6.06327e-58	yes	linc	chrNC_037330.1:120907852-120917564:+
MSTRG.179457	9.65906e-26	1.62107e-22	yes	antisense	chrNC_037351.1:921287-935674:+
MSTRG.45768	4.0615e-24	5.51803e-21	yes	intronic	chrNC_037332.1:70635207-70720170:+
MSTRG.98604	8.45716e-23	8.93672e-20	yes	linc	chrNC_037338.1:35966955-36047858:+
MSTRG.189624	1.36469e-22	1.34262e-19	yes	linc	chrNC_037353.1:22022914-22026032:+
MSTRG.86392	1.76068e-22	1.67447e-19	yes	linc	chrNC_037337.1:5507396-5516572:-
MSTRG.173907	3.24714e-20	2.25962e-17	yes	linc	chrNC_037349.1:60540673-60541779:-
MSTRG.82316	9.15223e-18	4.8356e-15	yes	intronic	chrNC_037336.1:60213921-60224936:+
MSTRG.111678	2.80024e-17	1.40164e-14	yes	intronic	chrNC_037340.1:25161975-25170506:-
MSTRG.113583	9.78748e-17	4.43248e-14	yes	linc	chrNC_037340.1:47825133-47828118:-
MSTRG.134904	9.88472e-16	3.8633e-13	yes	linc	chrNC_037343.1:60249789-60302536:-
MSTRG.30535	6.0445e-15	2.10312e-12	yes	linc	chrNC_037330.1:114450546-114463263:-
MSTRG.35350	1.29897e-13	3.59814e-11	yes	linc	chrNC_037331.1:54634338-54636386:+
MSTRG.210857	2.59271e-13	6.91331e-11	yes	linc	chrNC_037357.1:124815437-124822350:-
MSTRG.179128	1.43204e-12	3.4921e-10	yes	linc	chrNC_037350.1:50678368-50681309:-
MSTRG.186314	2.43163e-12	5.68662e-10	yes	intronic	chrNC_037352.1:29140835-29146314:-
MSTRG.113053	4.04685e-12	8.97836e-10	yes	linc	chrNC_037340.1:42519608-42526900:-
MSTRG.68077	2.2934e-11	4.27667e-09	yes	linc	chrNC_037334.1:95286844-95463281:+
MSTRG.144326	3.44848e-11	6.26679e-09	yes	intronic	chrNC_037345.1:15046449-15049061:-
MSTRG.143793	7.40469e-11	1.25008e-08	yes	linc	chrNC_037345.1:11248411-11252446:-
MSTRG.150319	7.77328e-11	1.30459e-08	yes	intronic	chrNC_037346.1:8291051-8298715:+
MSTRG.113560	9.35496e-11	1.55178e-08	yes	intronic	chrNC_037340.1:47750745-47754451:-
MSTRG.70156	9.47443e-11	1.56251e-08	yes	intronic	chrNC_037335.1:16850997-16870289:+
MSTRG.144654	1.59634e-10	2.47529e-08	yes	linc	chrNC_037345.1:22971936-22987068:-
MSTRG.78793	2.14647e-10	3.31033e-08	yes	intronic	chrNC_037336.1:15266253-15268133:-
MSTRG.142959	2.98722e-10	4.53342e-08	yes	linc	chrNC_037344.1:72628723-72637424:-
MSTRG.161281	3.77983e-10	5.67591e-08	yes	linc	chrNC_037347.1:65359336-65360257:-
MSTRG.157460	4.02092e-10	5.97505e-08	yes	intronic	chrNC_037346.1:61847609-61849407:+
MSTRG.181412	5.09312e-10	7.37623e-08	yes	antisense	chrNC_037351.1:34732399-34748259:+
MSTRG.102493	5.72982e-10	8.17388e-08	yes	intronic	chrNC_037338.1:86316609-86321489:+
MSTRG.58906	6.50991e-10	9.10462e-08	yes	intronic	chrNC_037334.1:4483081-4487167:-
MSTRG.83091	7.90912e-10	1.07455e-07	yes	intronic	chrNC_037336.1:71673411-71675263:+
MSTRG.136229	9.87316e-10	1.31019e-07	yes	linc	chrNC_037343.1:73804568-73806598:+
MSTRG.180731	2.5884e-09	3.07707e-07	yes	intronic	chrNC_037351.1:25766369-25771724:-
MSTRG.83088	2.65488e-09	3.14301e-07	yes	intronic	chrNC_037336.1:71637055-71643156:+
MSTRG.61547	7.20203e-09	7.69592e-07	yes	intronic	chrNC_037334.1:26399750-26403467:-
MSTRG.53726	9.70255e-09	1.02527e-06	yes	intronic	chrNC_037333.1:57282849-57288916:+
MSTRG.84440	1.18208e-08	1.23087e-06	yes	antisense	chrNC_037336.1:88052603-88059894:-
MSTRG.142092	1.19683e-08	1.2417e-06	yes	linc	chrNC_037344.1:66996968-67121190:-
MSTRG.10608	5.89439e-08	5.22276e-06	yes	intronic	chrNC_037328.1:152603087-152604989:-

## Sheet: Shandong cattle-novel lncRNAs
Gene	pval	padj	Significant	Biotype	Position
MSTRG.85732	1.68184e-28	3.99872e-25	yes	linc	chrNC_037336.1:103234565-103240537:+
MSTRG.189167	1.78735e-12	4.28529e-10	yes	intronic	chrNC_037353.1:17046714-17051950:-
MSTRG.111240	5.72799e-12	1.23807e-09	yes	linc	chrNC_037340.1:22026380-22074500:-
MSTRG.28577	5.78196e-12	1.24034e-09	yes	linc	chrNC_037330.1:98239353-98263435:-
MSTRG.27846	9.83254e-12	1.96176e-09	yes	intronic	chrNC_037330.1:81518570-81535175:-
MSTRG.40352	1.10479e-11	2.15897e-09	yes	linc	chrNC_037332.1:10245002-10274991:-
MSTRG.67343	2.32982e-11	4.31638e-09	yes	linc	chrNC_037334.1:88423124-88581826:+
MSTRG.171849	1.37585e-10	2.19298e-08	yes	intronic	chrNC_037349.1:46746620-46771012:-
MSTRG.162706	4.69435e-10	6.83339e-08	yes	linc	chrNC_037348.1:16702381-16704528:-
MSTRG.21600	1.54737e-09	1.97973e-07	yes	antisense	chrNC_037330.1:14008665-14034176:-
MSTRG.102721	6.1033e-09	6.66098e-07	yes	linc	chrNC_037338.1:89169708-89175911:+
MSTRG.80222	1.56402e-08	1.60514e-06	yes	intronic	chrNC_037336.1:36236963-36240337:+
MSTRG.72555	2.27672e-08	2.21697e-06	yes	linc	chrNC_037335.1:47872404-47916275:-
MSTRG.204312	3.4017e-08	3.25684e-06	yes	intronic	chrNC_037356.1:11845443-11863747:+
MSTRG.111188	4.56344e-08	4.17306e-06	yes	intronic	chrNC_037340.1:21406988-21411807:+
MSTRG.111187	6.37056e-08	5.60983e-06	yes	intronic	chrNC_037340.1:21396307-21456565:+
MSTRG.58809	7.9136e-08	6.73979e-06	yes	linc	chrNC_037334.1:2882223-2886272:-
MSTRG.28597	8.8979e-08	7.51083e-06	yes	linc	chrNC_037330.1:98267247-98272007:-
MSTRG.5377	1.13484e-07	9.38492e-06	yes	antisense	chrNC_037328.1:87324864-87329226:-
MSTRG.125621	1.67574e-07	1.3063e-05	yes	intronic	chrNC_037342.1:24675167-24679850:-
MSTRG.168039	1.6984e-07	1.32035e-05	yes	linc	chrNC_037349.1:5580195-5662804:-
MSTRG.4262	1.72141e-07	1.3346e-05	yes	intronic	chrNC_037328.1:74564022-74578270:+
MSTRG.174271	1.76535e-07	1.36496e-05	yes	antisense	chrNC_037350.1:3415336-3470159:+
MSTRG.109845	2.00422e-07	1.50877e-05	yes	intronic	chrNC_037340.1:3175631-3185973:+
MSTRG.81841	3.43729e-07	2.43348e-05	yes	linc	chrNC_037336.1:51213295-51321823:+
MSTRG.28598	5.84128e-07	3.87576e-05	yes	linc	chrNC_037330.1:98272610-98274677:-
MSTRG.64982	6.34199e-07	4.13112e-05	yes	antisense	chrNC_037334.1:58335793-58504410:-
MSTRG.34961	1.08194e-06	6.55392e-05	yes	intronic	chrNC_037331.1:51685449-51689869:-
MSTRG.138105	1.24036e-06	7.37265e-05	yes	intronic	chrNC_037344.1:16639019-16659846:+
MSTRG.128010	1.64278e-06	9.39284e-05	yes	intronic	chrNC_037342.1:53046134-53048029:-
MSTRG.90264	1.93464e-06	0.000106971	yes	antisense	chrNC_037337.1:47833265-47864706:+
MSTRG.79477	2.50992e-06	0.000131395	yes	intronic	chrNC_037336.1:27768867-27783877:+
MSTRG.111189	3.15497e-06	0.000159036	yes	intronic	chrNC_037340.1:21557983-21564901:+
MSTRG.13774	3.97764e-06	0.000193004	yes	intronic	chrNC_037329.1:38499898-38511149:+
MSTRG.169485	4.83478e-06	0.000229138	yes	linc	chrNC_037349.1:22649298-22659809:+
MSTRG.72488	6.74933e-06	0.000306145	yes	linc	chrNC_037335.1:47517071-47518962:-
MSTRG.95510	6.8742e-06	0.000311314	yes	linc	chrNC_037338.1:2548207-2550298:-
MSTRG.138345	7.0567e-06	0.000319073	yes	intronic	chrNC_037344.1:15226843-15238453:+
MSTRG.12351	7.28437e-06	0.000328326	yes	intronic	chrNC_037329.1:17269113-17302555:-
MSTRG.26189	9.29438e-06	0.000404237	yes	intronic	chrNC_037330.1:66786864-66797281:-

## Sheet: Luxi cattle-known lncRNAs
GeneName	pval	padj	Significant	Biotype	Position
LOC101907241	3.49192e-24	4.9814e-21	yes	lncRNA	chrNC_037332.1:26066400-26070523:+
LOC101904174	2.29421e-22	2.11149e-19	yes	lncRNA	chrNC_037350.1:50960501-50974679:+
LOC101904646	4.24582e-21	3.27399e-18	yes	lncRNA	chrNC_037336.1:49904076-49906002:-
LOC104973263	1.43725e-20	1.07911e-17	yes	lncRNA	chrNC_037337.1:91746272-91767564:+
LOC101903141	7.71884e-13	1.9489e-10	yes	lncRNA	chrNC_037353.1:47669900-47687837:+
LOC101907194	3.58889e-12	8.06256e-10	yes	lncRNA	chrNC_037332.1:26047494-26049444:+
LOC104976020	2.32899e-10	3.5725e-08	yes	lncRNA	chrNC_037353.1:51211408-51219212:-
LOC112446394	1.62242e-08	1.64146e-06	yes	lncRNA	chrNC_037331.1:68871351-68873779:-
LOC112449031	5.95591e-08	5.26093e-06	yes	lncRNA	chrNC_037339.1:2939304-2985919:+
LOC104970868	1.08736e-07	9.09778e-06	yes	lncRNA	chrNC_037328.1:64377545-64388675:-
LOC101908154	2.71532e-07	1.97126e-05	yes	lncRNA	chrNC_037331.1:55858586-55878504:+
LOC112444607	9.38784e-07	5.7601e-05	yes	lncRNA	chrNC_037354.1:36287211-36298269:+
LOC101903873	1.02342e-06	6.22587e-05	yes	lncRNA	chrNC_037334.1:20091494-20102594:+
LOC101907823	1.54002e-06	8.85851e-05	yes	lncRNA	chrNC_037328.1:128527396-128559020:+
LOC112441811	2.0415e-06	0.000111796	yes	lncRNA	chrNC_037343.1:3183871-3196009:+
LOC101907588	2.35793e-06	0.000124878	yes	lncRNA	chrNC_037340.1:78433437-78447135:+
LOC112443776	2.93915e-06	0.000150551	yes	lncRNA	chrNC_037350.1:50131543-50140967:+
LOC112448752	3.141e-06	0.000158716	yes	lncRNA	chrNC_037338.1:13047319-13056419:+
LOC101903632	3.38903e-06	0.000169636	yes	lncRNA	chrNC_037337.1:85174304-85195760:+
LOC101901923	3.41196e-06	0.000170206	yes	lncRNA	chrNC_037330.1:43433573-43457699:+
LOC101903289	3.48775e-06	0.000173663	yes	lncRNA	chrNC_037337.1:2296231-2329235:+
LOC112449550	5.39781e-06	0.000252129	yes	lncRNA	chrNC_037341.1:76478493-76487345:+
LOC100848604	9.21895e-06	0.000403543	yes	lncRNA	chrNC_037330.1:42472757-42536427:-
LOC112446006	1.05935e-05	0.000451782	yes	lncRNA	chrNC_037330.1:86864516-86871406:-
LOC101903413	1.06646e-05	0.000454136	yes	lncRNA	chrNC_037351.1:45276114-45320376:-
LOC107132288	1.82215e-05	0.000704441	yes	lncRNA	chrNC_037330.1:26910645-26918449:-
LOC104974692	2.32727e-05	0.000858982	yes	lncRNA	chrNC_037344.1:67130432-67132302:-
LOC101905666	2.3263e-05	0.000858982	yes	lncRNA	chrNC_037332.1:32454440-32470614:-
LOC101908406	2.49595e-05	0.000906006	yes	lncRNA	chrNC_037352.1:25949948-25950676:+
LOC112443736	2.71543e-05	0.000970851	yes	lncRNA	chrNC_037350.1:50882230-50885298:-
LOC112444635	4.73888e-05	0.00153642	yes	lncRNA	chrNC_037354.1:38055851-38058807:-
LOC112445963	5.34989e-05	0.00171889	yes	lncRNA	chrNC_037330.1:24183366-24201245:-
LOC104975460	5.58152e-05	0.00178595	yes	lncRNA	chrNC_037348.1:69195419-69199683:-
LOC104974749	0.000120196	0.00337199	yes	lncRNA	chrNC_037345.1:11522282-11528523:+
LOC112449549	0.000130344	0.00362814	yes	lncRNA	chrNC_037341.1:76445463-76453673:+
LOC112441863	0.000172351	0.00452378	yes	lncRNA	chrNC_037343.1:71103301-71109859:-
LOC107132618	0.000181904	0.00468827	yes	lncRNA	chrNC_037334.1:26140272-26450021:+
LOC104975788	0.000186746	0.00478281	yes	lncRNA	chrNC_037338.1:103170920-103186162:+
LOC104974324	0.000204918	0.00516216	yes	lncRNA	chrNC_037342.1:75777823-75780010:+
LOC112442383	0.000214833	0.00533241	yes	lncRNA	chrNC_037345.1:62159119-62160399:-

## Sheet: Shandong cattle-known lncRNAs
GeneName	pval	padj	Significant	Biotype	Position
XIST	1.03861e-64	1.48162e-60	yes	lncRNA	chrNC_037357.1:77161577-77198299:+
LOC112449245	7.90424e-15	2.68471e-12	yes	lncRNA	chrNC_037340.1:3165193-3220562:+
LOC112448364	6.73772e-14	1.96157e-11	yes	lncRNA	chrNC_037337.1:10889892-10946839:+
LOC100174924	7.89338e-10	1.07455e-07	yes	lncRNA	chrNC_037336.1:63786143-63787982:+
LOC100847412	1.12912e-06	6.79437e-05	yes	lncRNA	chrNC_037348.1:32211463-32219891:+
LOC112447073	1.80032e-06	0.000100322	yes	lncRNA	chrNC_037333.1:60246142-60290290:+
LOC100847415	2.18696e-06	0.000118565	yes	lncRNA	chrNC_037357.1:18645452-18649324:-
LOC100847501	2.671e-06	0.000138306	yes	lncRNA	chrNC_037328.1:112307215-112365702:+
LOC107132782	3.00544e-06	0.000153122	yes	lncRNA	chrNC_037336.1:77684915-77700145:+
LOC112447868	4.43169e-06	0.000212223	yes	lncRNA	chrNC_037335.1:410273-419534:-
LOC112447838	1.51787e-05	0.000606532	yes	lncRNA	chrNC_037335.1:100514152-100524872:+
LOC112441643	4.22849e-05	0.00139795	yes	lncRNA	chrNC_037342.1:54862373-54875026:-
LOC104975164	6.05282e-05	0.00191806	yes	lncRNA	chrNC_037346.1:61277209-61278623:+
LOC112449612	6.30536e-05	0.00197846	yes	lncRNA	chrNC_037341.1:13560452-13610809:+
LOC104974034	8.30883e-05	0.00249274	yes	lncRNA	chrNC_037341.1:30098471-30102820:-
LOC101907485	9.74655e-05	0.00284044	yes	lncRNA	chrNC_037345.1:23661018-23685365:+
LOC101906460	0.000106374	0.00304713	yes	lncRNA	chrNC_037343.1:964111-966577:+
LOC112448378	0.000137688	0.00379554	yes	lncRNA	chrNC_037337.1:15649559-15659540:+
LOC112447732	0.00022309	0.0054776	yes	lncRNA	chrNC_037328.1:106463691-106496469:-
LOC101904405	0.000256136	0.00613073	yes	lncRNA	chrNC_037330.1:26043647-26066561:-
LOC112442997	0.000324072	0.00746256	yes	lncRNA	chrNC_037347.1:23104372-23114203:+
LOC104972888	0.000327676	0.00751522	yes	lncRNA	chrNC_037335.1:9685270-9689001:-
LOC112446018	0.000349876	0.00794138	yes	lncRNA	chrNC_037330.1:98197648-98212771:-
LOC101905219	0.000351267	0.00795971	yes	lncRNA	chrNC_037353.1:28766326-28782287:-
LOC112448071	0.00046863	0.010053	yes	lncRNA	chrNC_037336.1:84277916-84507014:-
LOC101906545	0.000525673	0.0109554	yes	lncRNA	chrNC_037344.1:14475844-14479288:+
LOC101905151	0.000642344	0.0129286	yes	lncRNA	chrNC_037338.1:71972166-71980372:+
LOC112446381	0.000653636	0.0130961	yes	lncRNA	chrNC_037331.1:51612758-51620513:-
LOC112441659	0.000658605	0.0131864	yes	lncRNA	chrNC_037342.1:78782537-78785977:+
LOC100848507	0.000771594	0.0148645	yes	lncRNA	chrNC_037345.1:12965083-12968271:+
LOC101904840	0.000806493	0.0153685	yes	lncRNA	chrNC_037340.1:19970093-19971062:-
LOC104975064	0.000910119	0.0168078	yes	lncRNA	chrNC_037346.1:36774737-36788593:-
LOC107131691	0.00111125	0.0196074	yes	lncRNA	chrNC_037349.1:48433990-48436347:-
LOC112443426	0.00117464	0.0204963	yes	lncRNA	chrNC_037349.1:14801794-14803899:-
LOC112442613	0.00143674	0.0240561	yes	lncRNA	chrNC_037346.1:18454903-18459705:-
LOC112447764	0.00156522	0.0257548	yes	lncRNA	chrNC_037335.1:756882-761861:+
LOC112446010	0.00178308	0.0282897	yes	lncRNA	chrNC_037330.1:89451341-89455934:-
LOC112444896	0.00181514	0.0286682	yes	lncRNA	chrNC_037356.1:29535669-29536888:+
LOC112442052	0.00186248	0.0292291	yes	lncRNA	chrNC_037344.1:63060393-63066606:+
LOC104970982	0.00202606	0.0311117	yes	lncRNA	chrNC_037328.1:106714953-106718153:-
