# Supplementary material for: Genome-Wide Identification and Characterization of Long Non-Coding RNAs in Longissimus dorsi Skeletal Muscle of Shandong Black Cattle and Luxi Cattle
Source: Front Genet. 2022 May 16;13:849399. doi: 10.3389/fgene.2022.849399 (PMC9149217; doi:10.3389/fgene.2022.849399)
Supplement: Supplementary file 6 [file Table1.XLSX]

## Sheet: Sheet2
Gene	PrimerSequence5'→3'	ProductLength/bp	Tm/℃
LOC101904174	F：AAAAGATAGAGGCAAGAG	346	52
	R：GCATCCCATCAACG
LOC101904646	F：GGGGTTCTCACATTTCC	457	53
	R：ACGCCCTCCCTACATC
LOC104973263	F：AGGGCTGGTCTGTAATA	310	46
	R：AAGAGGTTGCTGCTAAT
LOC100847415	F：TCCAGCCTTCTCCTAC	465	47
	R：AGCCCTTTATTCCTTG
LOC112447073	F:ATTAGGGAGCAAAGTC	190	47
	R:GCATAAGCACAAGGGT
LOC100174924	F：ATGGATTTCGGTGTAGC	419	49
	R：ATGCCTTGACTCTTATGGA
LOC112448364	F：GAGACTTCATCACCCAA	302	47
	R：GAAAGCCAACTACATC
LOC112449245	F：ACTCTAACGCTCAACC	488	47
	R：TTCAGACAAACGCATA
LOC101907241	F：AGAAAGAAAGGCTGAA	538	50
	R：GACCCGAGACTGAGAT
FABP7	F:CAGGACTCAAAGCACATTCAAG	794	62
	R:CTTTGCCATCCCATTTCTGTAC
PCK1	F:GCCAGCACTTCAGACAAAATC	771	59
	R:GGGAGGTTTCTGGGCATC
MYLPF	F:GACCTGCGGGACACTTT	141	56
	R:GTCGGCACCTTTGAGCT
MYL3	F:CACGCCCAAGTGCGAGAT	219	59
	R:CCCTCCACGAAGTCCTCA
GAPDH	F:CCCTTCATTGACCTTCACTACA	108	61
	R:TCCATTGATGACGAGCTTCC
