# Supplementary material for: Genome-Wide Identification and Characterization of Long Non-Coding RNAs in Longissimus dorsi Skeletal Muscle of Shandong Black Cattle and Luxi Cattle
Source: Front Genet. 2022 May 16;13:849399. doi: 10.3389/fgene.2022.849399 (PMC9149217; doi:10.3389/fgene.2022.849399)
Supplement: Supplementary file 7 [file Table5.XLSX]

## Sheet: up-regulated lncRNAs
Differentially expressed mRNA	pval	padj	Up/Down	Significant	Biotype	Position
LOC101907241	3.49192e-24	4.9814e-21	up	yes	lncRNA	chrNC_037332.1:26066400-26070523:+
LOC101904174	2.29421e-22	2.11149e-19	up	yes	lncRNA	chrNC_037350.1:50960501-50974679:+
LOC101904646	4.24582e-21	3.27399e-18	up	yes	lncRNA	chrNC_037336.1:49904076-49906002:-
LOC104973263	1.43725e-20	1.07911e-17	up	yes	lncRNA	chrNC_037337.1:91746272-91767564:+
LOC101903141	7.71884e-13	1.9489e-10	up	yes	lncRNA	chrNC_037353.1:47669900-47687837:+
LOC101907194	3.58889e-12	8.06256e-10	up	yes	lncRNA	chrNC_037332.1:26047494-26049444:+
LOC104976020	2.32899e-10	3.5725e-08	up	yes	lncRNA	chrNC_037353.1:51211408-51219212:-
LOC112446394	1.62242e-08	1.64146e-06	up	yes	lncRNA	chrNC_037331.1:68871351-68873779:-
LOC112449031	5.95591e-08	5.26093e-06	up	yes	lncRNA	chrNC_037339.1:2939304-2985919:+
LOC104970868	1.08736e-07	9.09778e-06	up	yes	lncRNA	chrNC_037328.1:64377545-64388675:-
LOC101908154	2.71532e-07	1.97126e-05	up	yes	lncRNA	chrNC_037331.1:55858586-55878504:+
LOC112444607	9.38784e-07	5.7601e-05	up	yes	lncRNA	chrNC_037354.1:36287211-36298269:+
LOC101903873	1.02342e-06	6.22587e-05	up	yes	lncRNA	chrNC_037334.1:20091494-20102594:+
LOC101907823	1.54002e-06	8.85851e-05	up	yes	lncRNA	chrNC_037328.1:128527396-128559020:+
LOC112441811	2.0415e-06	0.000111796	up	yes	lncRNA	chrNC_037343.1:3183871-3196009:+
LOC101907588	2.35793e-06	0.000124878	up	yes	lncRNA	chrNC_037340.1:78433437-78447135:+
LOC112443776	2.93915e-06	0.000150551	up	yes	lncRNA	chrNC_037350.1:50131543-50140967:+
LOC112448752	3.141e-06	0.000158716	up	yes	lncRNA	chrNC_037338.1:13047319-13056419:+
LOC101903632	3.38903e-06	0.000169636	up	yes	lncRNA	chrNC_037337.1:85174304-85195760:+
LOC101901923	3.41196e-06	0.000170206	up	yes	lncRNA	chrNC_037330.1:43433573-43457699:+
LOC101903289	3.48775e-06	0.000173663	up	yes	lncRNA	chrNC_037337.1:2296231-2329235:+
LOC112449550	5.39781e-06	0.000252129	up	yes	lncRNA	chrNC_037341.1:76478493-76487345:+
LOC100848604	9.21895e-06	0.000403543	up	yes	lncRNA	chrNC_037330.1:42472757-42536427:-
LOC112446006	1.05935e-05	0.000451782	up	yes	lncRNA	chrNC_037330.1:86864516-86871406:-
LOC101903413	1.06646e-05	0.000454136	up	yes	lncRNA	chrNC_037351.1:45276114-45320376:-
LOC107132288	1.82215e-05	0.000704441	up	yes	lncRNA	chrNC_037330.1:26910645-26918449:-
LOC104974692	2.32727e-05	0.000858982	up	yes	lncRNA	chrNC_037344.1:67130432-67132302:-
LOC101905666	2.3263e-05	0.000858982	up	yes	lncRNA	chrNC_037332.1:32454440-32470614:-
LOC101908406	2.49595e-05	0.000906006	up	yes	lncRNA	chrNC_037352.1:25949948-25950676:+
LOC112443736	2.71543e-05	0.000970851	up	yes	lncRNA	chrNC_037350.1:50882230-50885298:-
LOC112444635	4.73888e-05	0.00153642	up	yes	lncRNA	chrNC_037354.1:38055851-38058807:-
LOC112445963	5.34989e-05	0.00171889	up	yes	lncRNA	chrNC_037330.1:24183366-24201245:-
LOC104975460	5.58152e-05	0.00178595	up	yes	lncRNA	chrNC_037348.1:69195419-69199683:-
LOC104974749	0.000120196	0.00337199	up	yes	lncRNA	chrNC_037345.1:11522282-11528523:+
LOC112449549	0.000130344	0.00362814	up	yes	lncRNA	chrNC_037341.1:76445463-76453673:+
LOC112441863	0.000172351	0.00452378	up	yes	lncRNA	chrNC_037343.1:71103301-71109859:-
LOC107132618	0.000181904	0.00468827	up	yes	lncRNA	chrNC_037334.1:26140272-26450021:+
LOC104975788	0.000186746	0.00478281	up	yes	lncRNA	chrNC_037338.1:103170920-103186162:+
LOC104974324	0.000204918	0.00516216	up	yes	lncRNA	chrNC_037342.1:75777823-75780010:+
LOC112442383	0.000214833	0.00533241	up	yes	lncRNA	chrNC_037345.1:62159119-62160399:-
LOC112447063	0.000255899	0.0061302	up	yes	lncRNA	chrNC_037333.1:57255703-57265338:+
LOC104969425	0.00029878	0.00698157	up	yes	lncRNA	chrNC_037335.1:80152529-80207113:+
LOC101906042	0.000343523	0.00781584	up	yes	lncRNA	chrNC_037343.1:64343225-64378837:+
LOC107131715	0.00046234	0.00994048	up	yes	lncRNA	chrNC_037350.1:9699748-9708131:-
LOC112443444	0.000553861	0.0114095	up	yes	lncRNA	chrNC_037349.1:7970741-7978241:+
MEG3	0.000584083	0.0119288	up	yes	lncRNA	chrNC_037348.1:65727804-65746033:+
LOC112447832	0.000665393	0.013285	up	yes	lncRNA	chrNC_037335.1:86703432-86724071:+
LOC104975073	0.000875524	0.0162627	up	yes	lncRNA	chrNC_037346.1:37936108-37939039:-
LOC100849587	0.000902165	0.0167155	up	yes	lncRNA	chrNC_037328.1:145340846-145362279:+
LOC101905635	0.000910843	0.0168093	up	yes	lncRNA	chrNC_037340.1:76723459-76739979:-
LOC101907017	0.0014627	0.0243621	up	yes	lncRNA	chrNC_037355.1:31158820-31164305:+
LOC112442200	0.00158425	0.0259771	up	yes	lncRNA	chrNC_037345.1:45609576-45616675:-
LOC112444748	0.00240766	0.0352091	up	yes	lncRNA	chrNC_037355.1:28290337-28316634:-
LOC112447810	0.00258763	0.0370249	up	yes	lncRNA	chrNC_037335.1:59843881-59851000:-
LOC101906041	0.00348429	0.0460962	up	yes	lncRNA	chrNC_037331.1:19049248-19050891:+
LOC107131647	0.0036768	0.0479884	up	yes	lncRNA	chrNC_037349.1:6006256-6008775:+
LOC112444605	0.00373664	0.0484591	up	yes	lncRNA	chrNC_037354.1:32962368-32978080:-
LOC100848307	0.00378097	0.0488121	up	yes	lncRNA	chrNC_037338.1:104150819-104157297:-
LOC112443129	0.00387883	0.049738	up	yes	lncRNA	chrNC_037348.1:25091115-25128295:-
MSTRG.31299	6.37545e-62	6.06327e-58	up	yes	linc	chrNC_037330.1:120907852-120917564:+
MSTRG.179457	9.65906e-26	1.62107e-22	up	yes	antisense	chrNC_037351.1:921287-935674:+
MSTRG.45768	4.0615e-24	5.51803e-21	up	yes	intronic	chrNC_037332.1:70635207-70720170:+
MSTRG.98604	8.45716e-23	8.93672e-20	up	yes	linc	chrNC_037338.1:35966955-36047858:+
MSTRG.189624	1.36469e-22	1.34262e-19	up	yes	linc	chrNC_037353.1:22022914-22026032:+
MSTRG.86392	1.76068e-22	1.67447e-19	up	yes	linc	chrNC_037337.1:5507396-5516572:-
MSTRG.173907	3.24714e-20	2.25962e-17	up	yes	linc	chrNC_037349.1:60540673-60541779:-
MSTRG.82316	9.15223e-18	4.8356e-15	up	yes	intronic	chrNC_037336.1:60213921-60224936:+
MSTRG.111678	2.80024e-17	1.40164e-14	up	yes	intronic	chrNC_037340.1:25161975-25170506:-
MSTRG.113583	9.78748e-17	4.43248e-14	up	yes	linc	chrNC_037340.1:47825133-47828118:-
MSTRG.134904	9.88472e-16	3.8633e-13	up	yes	linc	chrNC_037343.1:60249789-60302536:-
MSTRG.30535	6.0445e-15	2.10312e-12	up	yes	linc	chrNC_037330.1:114450546-114463263:-
MSTRG.35350	1.29897e-13	3.59814e-11	up	yes	linc	chrNC_037331.1:54634338-54636386:+
MSTRG.210857	2.59271e-13	6.91331e-11	up	yes	linc	chrNC_037357.1:124815437-124822350:-
MSTRG.179128	1.43204e-12	3.4921e-10	up	yes	linc	chrNC_037350.1:50678368-50681309:-
MSTRG.186314	2.43163e-12	5.68662e-10	up	yes	intronic	chrNC_037352.1:29140835-29146314:-
MSTRG.113053	4.04685e-12	8.97836e-10	up	yes	linc	chrNC_037340.1:42519608-42526900:-
MSTRG.68077	2.2934e-11	4.27667e-09	up	yes	linc	chrNC_037334.1:95286844-95463281:+
MSTRG.144326	3.44848e-11	6.26679e-09	up	yes	intronic	chrNC_037345.1:15046449-15049061:-
MSTRG.143793	7.40469e-11	1.25008e-08	up	yes	linc	chrNC_037345.1:11248411-11252446:-
MSTRG.150319	7.77328e-11	1.30459e-08	up	yes	intronic	chrNC_037346.1:8291051-8298715:+
MSTRG.113560	9.35496e-11	1.55178e-08	up	yes	intronic	chrNC_037340.1:47750745-47754451:-
MSTRG.70156	9.47443e-11	1.56251e-08	up	yes	intronic	chrNC_037335.1:16850997-16870289:+
MSTRG.144654	1.59634e-10	2.47529e-08	up	yes	linc	chrNC_037345.1:22971936-22987068:-
MSTRG.78793	2.14647e-10	3.31033e-08	up	yes	intronic	chrNC_037336.1:15266253-15268133:-
MSTRG.142959	2.98722e-10	4.53342e-08	up	yes	linc	chrNC_037344.1:72628723-72637424:-
MSTRG.161281	3.77983e-10	5.67591e-08	up	yes	linc	chrNC_037347.1:65359336-65360257:-
MSTRG.157460	4.02092e-10	5.97505e-08	up	yes	intronic	chrNC_037346.1:61847609-61849407:+
MSTRG.181412	5.09312e-10	7.37623e-08	up	yes	antisense	chrNC_037351.1:34732399-34748259:+
MSTRG.102493	5.72982e-10	8.17388e-08	up	yes	intronic	chrNC_037338.1:86316609-86321489:+
MSTRG.58906	6.50991e-10	9.10462e-08	up	yes	intronic	chrNC_037334.1:4483081-4487167:-
MSTRG.83091	7.90912e-10	1.07455e-07	up	yes	intronic	chrNC_037336.1:71673411-71675263:+
MSTRG.136229	9.87316e-10	1.31019e-07	up	yes	linc	chrNC_037343.1:73804568-73806598:+
MSTRG.180731	2.5884e-09	3.07707e-07	up	yes	intronic	chrNC_037351.1:25766369-25771724:-
MSTRG.83088	2.65488e-09	3.14301e-07	up	yes	intronic	chrNC_037336.1:71637055-71643156:+
MSTRG.61547	7.20203e-09	7.69592e-07	up	yes	intronic	chrNC_037334.1:26399750-26403467:-
MSTRG.53726	9.70255e-09	1.02527e-06	up	yes	intronic	chrNC_037333.1:57282849-57288916:+
MSTRG.84440	1.18208e-08	1.23087e-06	up	yes	antisense	chrNC_037336.1:88052603-88059894:-
MSTRG.142092	1.19683e-08	1.2417e-06	up	yes	linc	chrNC_037344.1:66996968-67121190:-
MSTRG.10608	5.89439e-08	5.22276e-06	up	yes	intronic	chrNC_037328.1:152603087-152604989:-
MSTRG.94306	6.82649e-08	5.91996e-06	up	yes	linc	chrNC_037337.1:91652447-91654203:-
MSTRG.29640	7.55516e-08	6.51227e-06	up	yes	linc	chrNC_037330.1:104837246-104840056:-
MSTRG.108900	1.13179e-07	9.38492e-06	up	yes	linc	chrNC_037339.1:79163025-79164443:-
MSTRG.197671	1.26208e-07	1.02296e-05	up	yes	intronic	chrNC_037355.1:28185589-28192360:-
MSTRG.177663	1.65843e-07	1.30349e-05	up	yes	intronic	chrNC_037350.1:40681368-40682135:+
MSTRG.199251	1.93169e-07	1.47361e-05	up	yes	linc	chrNC_037356.1:9453007-9492564:-
MSTRG.179010	2.25073e-07	1.68545e-05	up	yes	linc	chrNC_037350.1:48657279-48658344:+
MSTRG.19586	2.34938e-07	1.75471e-05	up	yes	intronic	chrNC_037329.1:130350708-130357533:-
MSTRG.212313	2.74941e-07	1.99095e-05	up	yes	linc	chrNW_020190520.1:1055-1900:+
MSTRG.133200	3.14416e-07	2.24265e-05	up	yes	antisense	chrNC_037343.1:42965871-42969285:+
MSTRG.64755	3.47267e-07	2.45244e-05	up	yes	antisense	chrNC_037334.1:54275016-54294703:-
MSTRG.101471	3.50291e-07	2.46162e-05	up	yes	linc	chrNC_037338.1:72500977-72502227:+
MSTRG.195904	3.72623e-07	2.59934e-05	up	yes	linc	chrNC_037355.1:7755134-7756597:-
MSTRG.116624	4.98308e-07	3.36105e-05	up	yes	linc	chrNC_037340.1:77434331-77466955:+
MSTRG.52114	6.59931e-07	4.25022e-05	up	yes	linc	chrNC_037333.1:24333028-24338456:+
MSTRG.143819	7.36584e-07	4.65815e-05	up	yes	linc	chrNC_037345.1:11791144-11793015:-
MSTRG.202247	8.19233e-07	5.07018e-05	up	yes	linc	chrNC_037356.1:48558812-48560157:+
MSTRG.83673	1.46046e-06	8.46918e-05	up	yes	linc	chrNC_037336.1:78314822-78389393:-
MSTRG.171501	1.49913e-06	8.66448e-05	up	yes	intronic	chrNC_037349.1:44068364-44085541:+
MSTRG.14126	1.77902e-06	9.99157e-05	up	yes	linc	chrNC_037329.1:46575889-46578553:+
MSTRG.58562	1.78775e-06	0.000100209	up	yes	linc	chrNC_037334.1:2575733-2578245:+
MSTRG.85509	2.46678e-06	0.000129613	up	yes	linc	chrNC_037336.1:101032826-101036171:-
MSTRG.64862	2.59896e-06	0.00013535	up	yes	intronic	chrNC_037334.1:57184714-57197261:+
MSTRG.8595	3.35408e-06	0.000168182	up	yes	antisense	chrNC_037328.1:132922158-132928790:-
MSTRG.60738	3.71709e-06	0.000182534	up	yes	linc	chrNC_037334.1:19345502-19351554:-
MSTRG.117896	4.03604e-06	0.000195173	up	yes	linc	chrNC_037341.1:7045651-7057307:+
MSTRG.147353	4.10931e-06	0.00019838	up	yes	linc	chrNC_037345.1:49363570-49374077:-
MSTRG.108645	6.53259e-06	0.000296786	up	yes	intronic	chrNC_037339.1:75407648-75412403:+
MSTRG.78796	7.68797e-06	0.000345426	up	yes	intronic	chrNC_037336.1:15333704-15334638:-
MSTRG.30766	8.62618e-06	0.000382758	up	yes	intronic	chrNC_037330.1:115198913-115199323:+
MSTRG.157033	8.67706e-06	0.000383287	up	yes	linc	chrNC_037346.1:57326696-57333071:-
MSTRG.3519	8.67839e-06	0.000383287	up	yes	linc	chrNC_037328.1:67212728-67216387:+
MSTRG.202638	9.16094e-06	0.000402566	up	yes	intronic	chrNC_037356.1:50816773-50818939:+
MSTRG.50322	9.51538e-06	0.000411962	up	yes	intronic	chrNC_037332.1:119957356-119959126:+
MSTRG.78105	1.01397e-05	0.000436342	up	yes	linc	chrNC_037335.1:96088129-96138104:-
MSTRG.142097	1.1844e-05	0.000496215	up	yes	linc	chrNC_037344.1:67100185-67105995:+
MSTRG.129939	1.48976e-05	0.000597811	up	yes	intronic	chrNC_037342.1:81230666-81239809:+
MSTRG.203517	1.65983e-05	0.000651396	up	yes	linc	chrNC_037357.1:8552375-8562593:+
MSTRG.55511	1.89186e-05	0.000725494	up	yes	intronic	chrNC_037333.1:86556103-86575540:+
MSTRG.156114	2.13149e-05	0.000803348	up	yes	linc	chrNC_037346.1:51283996-51285555:-
MSTRG.192253	2.35076e-05	0.000864299	up	yes	linc	chrNC_037354.1:6223648-6224341:-
MSTRG.142089	2.5769e-05	0.000925963	up	yes	linc	chrNC_037344.1:67014337-67100912:-
MSTRG.108992	3.02156e-05	0.00106958	up	yes	intronic	chrNC_037339.1:79282339-79285782:+
MSTRG.140741	3.27095e-05	0.00113948	up	yes	intronic	chrNC_037343.1:53469545-53470399:-
MSTRG.59002	4.03388e-05	0.00135122	up	yes	antisense	chrNC_037334.1:4998279-5003171:-
MSTRG.27494	4.09713e-05	0.0013656	up	yes	linc	chrNC_037330.1:86819248-86828701:-
MSTRG.136752	4.24892e-05	0.00140308	up	yes	linc	chrNC_037343.1:78156150-78428238:+
MSTRG.86581	4.30412e-05	0.00141802	up	yes	linc	chrNC_037337.1:1956661-1961671:-
MSTRG.53722	4.63832e-05	0.00150896	up	yes	intronic	chrNC_037333.1:57233862-57242198:+
MSTRG.167618	5.78984e-05	0.00184776	up	yes	intronic	chrNC_037349.1:987171-1120977:-
MSTRG.17780	5.91443e-05	0.00188541	up	yes	linc	chrNC_037329.1:110309081-110314487:+
MSTRG.125846	6.09961e-05	0.00192936	up	yes	antisense	chrNC_037342.1:28850349-28857701:+
MSTRG.142982	6.25332e-05	0.00196924	up	yes	linc	chrNC_037344.1:72815532-72815933:-
MSTRG.81565	7.06681e-05	0.00217501	up	yes	linc	chrNC_037336.1:49859948-49898005:-
MSTRG.129974	7.53812e-05	0.00229776	up	yes	linc	chrNC_037342.1:81934946-81940757:+
MSTRG.104740	8.42997e-05	0.00252185	up	yes	antisense	chrNC_037338.1:105983498-105984904:+
MSTRG.77783	9.81057e-05	0.00285618	up	yes	intronic	chrNC_037335.1:112149001-112151421:+
MSTRG.10183	0.000104106	0.00298818	up	yes	linc	chrNC_037328.1:149292453-149296841:-
MSTRG.186975	0.000108482	0.00309202	up	yes	linc	chrNC_037352.1:35419386-35430725:+
MSTRG.138442	0.000118202	0.00333572	up	yes	linc	chrNC_037344.1:27094565-27184393:-
MSTRG.116891	0.000119038	0.00334608	up	yes	intronic	chrNC_037340.1:79533815-79537032:+
MSTRG.206936	0.000119765	0.00336321	up	yes	linc	chrNC_037357.1:77779956-77785578:-
MSTRG.190180	0.000137641	0.00379554	up	yes	intronic	chrNC_037353.1:27018953-27021980:+
MSTRG.201458	0.000137494	0.00379554	up	yes	antisense	chrNC_037356.1:43257036-43260886:+
MSTRG.177662	0.00016112	0.00431299	up	yes	intronic	chrNC_037350.1:40636718-40639286:+
MSTRG.162933	0.000196255	0.00499051	up	yes	intronic	chrNC_037348.1:18980748-18981409:-
MSTRG.157280	0.000203149	0.00513379	up	yes	linc	chrNC_037346.1:60796512-60930256:-
MSTRG.55512	0.000211389	0.00527658	up	yes	intronic	chrNC_037333.1:86637708-86645133:+
MSTRG.124194	0.000235165	0.00572971	up	yes	linc	chrNC_037341.1:81386801-81463955:+
MSTRG.10164	0.000249303	0.00601257	up	yes	linc	chrNC_037328.1:148950335-148972630:-
MSTRG.141222	0.000264023	0.00629576	up	yes	linc	chrNC_037344.1:59090103-59102897:-
MSTRG.104121	0.000265055	0.00631242	up	yes	intronic	chrNC_037338.1:101927960-101939821:-
MSTRG.125296	0.000266805	0.00634881	up	yes	linc	chrNC_037342.1:21715055-21723454:+
MSTRG.78798	0.0002846	0.00672176	up	yes	antisense	chrNC_037336.1:15340927-15341696:-
MSTRG.47308	0.000333932	0.00764027	up	yes	linc	chrNC_037332.1:90952380-90968966:-
MSTRG.93319	0.000390137	0.00865552	up	yes	intronic	chrNC_037337.1:84360880-84387682:-
MSTRG.184923	0.000392278	0.00867603	up	yes	antisense	chrNC_037352.1:14415124-14420731:-
MSTRG.213175	0.000413919	0.00909124	up	yes	linc	chrNW_020191629.1:14290-23096:-
MSTRG.150323	0.000440498	0.00956456	up	yes	intronic	chrNC_037346.1:8315556-8319516:+
MSTRG.151216	0.000461323	0.00994048	up	yes	antisense	chrNC_037346.1:15762842-15793352:-
MSTRG.112298	0.00051492	0.0107935	up	yes	linc	chrNC_037340.1:34863404-34870636:-
MSTRG.93031	0.000515654	0.0107939	up	yes	intronic	chrNC_037337.1:77664709-77665711:+
MSTRG.111589	0.000528076	0.0109814	up	yes	intronic	chrNC_037340.1:25798389-25799003:-
MSTRG.31217	0.000530232	0.0110102	up	yes	intronic	chrNC_037330.1:120278947-120281371:+
MSTRG.147621	0.000542462	0.0112315	up	yes	linc	chrNC_037345.1:50771713-50776408:+
MSTRG.108902	0.000560011	0.011503	up	yes	linc	chrNC_037339.1:79172758-79197615:+
MSTRG.12921	0.000634382	0.0128275	up	yes	intronic	chrNC_037329.1:26464223-26465260:+
MSTRG.40289	0.000667989	0.0133182	up	yes	linc	chrNC_037332.1:10280593-10284136:+
MSTRG.192428	0.000704283	0.013877	up	yes	linc	chrNC_037354.1:8751274-8757589:+
MSTRG.212376	0.000742442	0.0143964	up	yes	linc	chrNW_020190604.1:10898-17695:+
MSTRG.90507	0.000819845	0.0155732	up	yes	linc	chrNC_037337.1:52960452-52965780:+
MSTRG.117631	0.000903376	0.0167256	up	yes	antisense	chrNC_037341.1:1697981-1700762:+
MSTRG.108905	0.00099348	0.0179968	up	yes	linc	chrNC_037339.1:79226534-79233504:+
MSTRG.10914	0.0010046	0.0181407	up	yes	intronic	chrNC_037328.1:154685029-154685813:-
MSTRG.157023	0.0011022	0.0194837	up	yes	linc	chrNC_037346.1:57315781-57319316:-
MSTRG.132258	0.00111319	0.0196174	up	yes	linc	chrNC_037343.1:36214487-36219847:+
MSTRG.85452	0.00112941	0.0198297	up	yes	linc	chrNC_037336.1:99900161-99901241:-
MSTRG.78909	0.00113758	0.0199363	up	yes	linc	chrNC_037336.1:21906876-21908416:+
MSTRG.4941	0.00118412	0.0206378	up	yes	linc	chrNC_037328.1:78211902-78253503:-
MSTRG.5116	0.00122656	0.0212735	up	yes	intronic	chrNC_037328.1:83128430-83137665:+
MSTRG.183019	0.00127656	0.0219671	up	yes	antisense	chrNC_037351.1:57707566-57713024:-
MSTRG.132484	0.00142596	0.0239178	up	yes	intronic	chrNC_037343.1:37766540-37767317:+
MSTRG.186059	0.00151987	0.0251673	up	yes	linc	chrNC_037352.1:27062818-27064293:+
MSTRG.82312	0.00154796	0.0255436	up	yes	intronic	chrNC_037336.1:60131877-60133047:+
MSTRG.64545	0.00162085	0.0263802	up	yes	antisense	chrNC_037334.1:53002749-53007385:-
MSTRG.27294	0.0017003	0.0273611	up	yes	antisense	chrNC_037330.1:83129054-83133075:+
MSTRG.52201	0.00169943	0.0273611	up	yes	linc	chrNC_037333.1:25791709-25795071:-
MSTRG.118886	0.00174553	0.027921	up	yes	intronic	chrNC_037341.1:16875914-16882745:+
MSTRG.194581	0.00176462	0.0281264	up	yes	linc	chrNC_037354.1:34243295-34245953:+
MSTRG.90562	0.00181044	0.0286487	up	yes	intronic	chrNC_037337.1:49266136-49288220:-
MSTRG.61172	0.00182009	0.0287218	up	yes	linc	chrNC_037334.1:22060277-22071819:+
MSTRG.191420	0.00188942	0.0295058	up	yes	linc	chrNC_037353.1:43704551-43712197:-
MSTRG.194198	0.00206383	0.0315727	up	yes	antisense	chrNC_037354.1:29255163-29257603:+
MSTRG.102458	0.00206849	0.0315763	up	yes	linc	chrNC_037338.1:86230312-86230714:-
MSTRG.136706	0.00208075	0.0316955	up	yes	linc	chrNC_037343.1:79128027-79130558:+
MSTRG.36414	0.00214788	0.0324239	up	yes	antisense	chrNC_037331.1:68919823-68928165:-
MSTRG.65917	0.00221979	0.0332423	up	yes	antisense	chrNC_037334.1:65667428-65689351:-
MSTRG.182518	0.00223613	0.0334026	up	yes	intronic	chrNC_037351.1:50325403-50326125:-
MSTRG.60428	0.00224818	0.03351	up	yes	intronic	chrNC_037334.1:16971573-16973051:-
MSTRG.151531	0.00237503	0.034857	up	yes	antisense	chrNC_037346.1:19822373-19827757:-
MSTRG.195123	0.00240574	0.0351991	up	yes	intronic	chrNC_037354.1:41823366-41827020:-
MSTRG.104044	0.00242856	0.0353156	up	yes	linc	chrNC_037338.1:101472796-101475170:+
MSTRG.95788	0.00248161	0.0359405	up	yes	linc	chrNC_037338.1:5329718-5396504:-
MSTRG.127132	0.00264562	0.0376658	up	yes	linc	chrNC_037342.1:41516949-41521597:-
MSTRG.197661	0.00273108	0.0385936	up	yes	antisense	chrNC_037355.1:28360284-28362338:-
MSTRG.122064	0.00275909	0.0389153	up	yes	intronic	chrNC_037341.1:56990079-56993125:+
MSTRG.212979	0.00276895	0.0389743	up	yes	linc	chrNW_020191325.1:46058-48580:-
MSTRG.144293	0.00286375	0.0399043	up	yes	antisense	chrNC_037345.1:14609651-14612309:+
MSTRG.169783	0.00291628	0.0404887	up	yes	intronic	chrNC_037349.1:28231422-28238826:+
MSTRG.70941	0.003066	0.0420355	up	yes	linc	chrNC_037335.1:31623931-31627974:-
MSTRG.92936	0.00309925	0.0423119	up	yes	linc	chrNC_037337.1:73209791-73370205:+
MSTRG.8455	0.00317441	0.0430258	up	yes	intronic	chrNC_037328.1:129061268-129073206:-
MSTRG.209502	0.00318917	0.0431642	up	yes	antisense	chrNC_037357.1:99851163-99912115:-
MSTRG.14527	0.00322295	0.0435388	up	yes	linc	chrNC_037329.1:58848323-58849613:+
MSTRG.183481	0.00334653	0.0447842	up	yes	intronic	chrNC_037352.1:552159-552844:+
MSTRG.179622	0.00336237	0.0449112	up	yes	intronic	chrNC_037351.1:2620358-2622321:+
MSTRG.133080	0.00340447	0.0452834	up	yes	linc	chrNC_037343.1:41774704-41777644:-
MSTRG.52996	0.00345408	0.0458578	up	yes	intronic	chrNC_037333.1:37277169-37288562:+
MSTRG.129441	0.00349883	0.0462153	up	yes	antisense	chrNC_037342.1:75009789-75011360:+
MSTRG.164249	0.00349625	0.0462153	up	yes	linc	chrNC_037348.1:33064906-33116728:-
MSTRG.96133	0.00357698	0.0471041	up	yes	linc	chrNC_037338.1:9340646-9354661:-
MSTRG.160324	0.00364678	0.0477057	up	yes	intronic	chrNC_037347.1:35651415-35657097:-
MSTRG.139530	0.00373649	0.0484591	up	yes	intronic	chrNC_037344.1:44672326-44672677:-
MSTRG.118484	0.00377728	0.0488121	up	yes	linc	chrNC_037341.1:14786518-14791116:+
MSTRG.78787	0.00382177	0.0491387	up	yes	intronic	chrNC_037336.1:15257997-15258785:-
MSTRG.213388	0.00382487	0.0491564	up	yes	linc	chrNW_020192018.1:19420-23719:-

## Sheet: down-regulated lncRNAs
GeneName	pval	padj	Up/Down	Significant	Biotype	Position
XIST	1.03861e-64	1.48162e-60	down	yes	lncRNA	chrNC_037357.1:77161577-77198299:+
LOC112449245	7.90424e-15	2.68471e-12	down	yes	lncRNA	chrNC_037340.1:3165193-3220562:+
LOC112448364	6.73772e-14	1.96157e-11	down	yes	lncRNA	chrNC_037337.1:10889892-10946839:+
LOC100174924	7.89338e-10	1.07455e-07	down	yes	lncRNA	chrNC_037336.1:63786143-63787982:+
LOC100847412	1.12912e-06	6.79437e-05	down	yes	lncRNA	chrNC_037348.1:32211463-32219891:+
LOC112447073	1.80032e-06	0.000100322	down	yes	lncRNA	chrNC_037333.1:60246142-60290290:+
LOC100847415	2.18696e-06	0.000118565	down	yes	lncRNA	chrNC_037357.1:18645452-18649324:-
LOC100847501	2.671e-06	0.000138306	down	yes	lncRNA	chrNC_037328.1:112307215-112365702:+
LOC107132782	3.00544e-06	0.000153122	down	yes	lncRNA	chrNC_037336.1:77684915-77700145:+
LOC112447868	4.43169e-06	0.000212223	down	yes	lncRNA	chrNC_037335.1:410273-419534:-
LOC112447838	1.51787e-05	0.000606532	down	yes	lncRNA	chrNC_037335.1:100514152-100524872:+
LOC112441643	4.22849e-05	0.00139795	down	yes	lncRNA	chrNC_037342.1:54862373-54875026:-
LOC104975164	6.05282e-05	0.00191806	down	yes	lncRNA	chrNC_037346.1:61277209-61278623:+
LOC112449612	6.30536e-05	0.00197846	down	yes	lncRNA	chrNC_037341.1:13560452-13610809:+
LOC104974034	8.30883e-05	0.00249274	down	yes	lncRNA	chrNC_037341.1:30098471-30102820:-
LOC101907485	9.74655e-05	0.00284044	down	yes	lncRNA	chrNC_037345.1:23661018-23685365:+
LOC101906460	0.000106374	0.00304713	down	yes	lncRNA	chrNC_037343.1:964111-966577:+
LOC112448378	0.000137688	0.00379554	down	yes	lncRNA	chrNC_037337.1:15649559-15659540:+
LOC112447732	0.00022309	0.0054776	down	yes	lncRNA	chrNC_037328.1:106463691-106496469:-
LOC101904405	0.000256136	0.00613073	down	yes	lncRNA	chrNC_037330.1:26043647-26066561:-
LOC112442997	0.000324072	0.00746256	down	yes	lncRNA	chrNC_037347.1:23104372-23114203:+
LOC104972888	0.000327676	0.00751522	down	yes	lncRNA	chrNC_037335.1:9685270-9689001:-
LOC112446018	0.000349876	0.00794138	down	yes	lncRNA	chrNC_037330.1:98197648-98212771:-
LOC101905219	0.000351267	0.00795971	down	yes	lncRNA	chrNC_037353.1:28766326-28782287:-
LOC112448071	0.00046863	0.010053	down	yes	lncRNA	chrNC_037336.1:84277916-84507014:-
LOC101906545	0.000525673	0.0109554	down	yes	lncRNA	chrNC_037344.1:14475844-14479288:+
LOC101905151	0.000642344	0.0129286	down	yes	lncRNA	chrNC_037338.1:71972166-71980372:+
LOC112446381	0.000653636	0.0130961	down	yes	lncRNA	chrNC_037331.1:51612758-51620513:-
LOC112441659	0.000658605	0.0131864	down	yes	lncRNA	chrNC_037342.1:78782537-78785977:+
LOC100848507	0.000771594	0.0148645	down	yes	lncRNA	chrNC_037345.1:12965083-12968271:+
LOC101904840	0.000806493	0.0153685	down	yes	lncRNA	chrNC_037340.1:19970093-19971062:-
LOC104975064	0.000910119	0.0168078	down	yes	lncRNA	chrNC_037346.1:36774737-36788593:-
LOC107131691	0.00111125	0.0196074	down	yes	lncRNA	chrNC_037349.1:48433990-48436347:-
LOC112443426	0.00117464	0.0204963	down	yes	lncRNA	chrNC_037349.1:14801794-14803899:-
LOC112442613	0.00143674	0.0240561	down	yes	lncRNA	chrNC_037346.1:18454903-18459705:-
LOC112447764	0.00156522	0.0257548	down	yes	lncRNA	chrNC_037335.1:756882-761861:+
LOC112446010	0.00178308	0.0282897	down	yes	lncRNA	chrNC_037330.1:89451341-89455934:-
LOC112444896	0.00181514	0.0286682	down	yes	lncRNA	chrNC_037356.1:29535669-29536888:+
LOC112442052	0.00186248	0.0292291	down	yes	lncRNA	chrNC_037344.1:63060393-63066606:+
LOC104970982	0.00202606	0.0311117	down	yes	lncRNA	chrNC_037328.1:106714953-106718153:-
LOC101908034	0.00235461	0.0346464	down	yes	lncRNA	chrNC_037345.1:25157058-25164169:-
LOC112445939	0.00269341	0.0382317	down	yes	lncRNA	chrNC_037330.1:13061257-13063994:-
LOC101906756	0.00296232	0.0409876	down	yes	lncRNA	chrNC_037329.1:131319243-131324374:-
LOC101904916	0.00300257	0.041382	down	yes	lncRNA	chrNC_037338.1:99905434-99918599:+
LOC104972906	0.00325018	0.0438029	down	yes	lncRNA	chrNC_037335.1:55764794-55784400:+
LOC101902479	0.00357767	0.0471041	down	yes	lncRNA	chrNC_037336.1:59586351-59679466:-
LOC112446608	0.00371121	0.048283	down	yes	lncRNA	chrNC_037332.1:33244330-33254835:+
LOC104975911	0.00389555	0.0498403	down	yes	lncRNA	chrNC_037352.1:37178773-37188290:+
MSTRG.85732	1.68184e-28	3.99872e-25	down	yes	linc	chrNC_037336.1:103234565-103240537:+
MSTRG.189167	1.78735e-12	4.28529e-10	down	yes	intronic	chrNC_037353.1:17046714-17051950:-
MSTRG.111240	5.72799e-12	1.23807e-09	down	yes	linc	chrNC_037340.1:22026380-22074500:-
MSTRG.28577	5.78196e-12	1.24034e-09	down	yes	linc	chrNC_037330.1:98239353-98263435:-
MSTRG.27846	9.83254e-12	1.96176e-09	down	yes	intronic	chrNC_037330.1:81518570-81535175:-
MSTRG.40352	1.10479e-11	2.15897e-09	down	yes	linc	chrNC_037332.1:10245002-10274991:-
MSTRG.67343	2.32982e-11	4.31638e-09	down	yes	linc	chrNC_037334.1:88423124-88581826:+
MSTRG.171849	1.37585e-10	2.19298e-08	down	yes	intronic	chrNC_037349.1:46746620-46771012:-
MSTRG.162706	4.69435e-10	6.83339e-08	down	yes	linc	chrNC_037348.1:16702381-16704528:-
MSTRG.21600	1.54737e-09	1.97973e-07	down	yes	antisense	chrNC_037330.1:14008665-14034176:-
MSTRG.102721	6.1033e-09	6.66098e-07	down	yes	linc	chrNC_037338.1:89169708-89175911:+
MSTRG.80222	1.56402e-08	1.60514e-06	down	yes	intronic	chrNC_037336.1:36236963-36240337:+
MSTRG.72555	2.27672e-08	2.21697e-06	down	yes	linc	chrNC_037335.1:47872404-47916275:-
MSTRG.204312	3.4017e-08	3.25684e-06	down	yes	intronic	chrNC_037356.1:11845443-11863747:+
MSTRG.111188	4.56344e-08	4.17306e-06	down	yes	intronic	chrNC_037340.1:21406988-21411807:+
MSTRG.111187	6.37056e-08	5.60983e-06	down	yes	intronic	chrNC_037340.1:21396307-21456565:+
MSTRG.58809	7.9136e-08	6.73979e-06	down	yes	linc	chrNC_037334.1:2882223-2886272:-
MSTRG.28597	8.8979e-08	7.51083e-06	down	yes	linc	chrNC_037330.1:98267247-98272007:-
MSTRG.5377	1.13484e-07	9.38492e-06	down	yes	antisense	chrNC_037328.1:87324864-87329226:-
MSTRG.125621	1.67574e-07	1.3063e-05	down	yes	intronic	chrNC_037342.1:24675167-24679850:-
MSTRG.168039	1.6984e-07	1.32035e-05	down	yes	linc	chrNC_037349.1:5580195-5662804:-
MSTRG.4262	1.72141e-07	1.3346e-05	down	yes	intronic	chrNC_037328.1:74564022-74578270:+
MSTRG.174271	1.76535e-07	1.36496e-05	down	yes	antisense	chrNC_037350.1:3415336-3470159:+
MSTRG.109845	2.00422e-07	1.50877e-05	down	yes	intronic	chrNC_037340.1:3175631-3185973:+
MSTRG.81841	3.43729e-07	2.43348e-05	down	yes	linc	chrNC_037336.1:51213295-51321823:+
MSTRG.28598	5.84128e-07	3.87576e-05	down	yes	linc	chrNC_037330.1:98272610-98274677:-
MSTRG.64982	6.34199e-07	4.13112e-05	down	yes	antisense	chrNC_037334.1:58335793-58504410:-
MSTRG.34961	1.08194e-06	6.55392e-05	down	yes	intronic	chrNC_037331.1:51685449-51689869:-
MSTRG.138105	1.24036e-06	7.37265e-05	down	yes	intronic	chrNC_037344.1:16639019-16659846:+
MSTRG.128010	1.64278e-06	9.39284e-05	down	yes	intronic	chrNC_037342.1:53046134-53048029:-
MSTRG.90264	1.93464e-06	0.000106971	down	yes	antisense	chrNC_037337.1:47833265-47864706:+
MSTRG.79477	2.50992e-06	0.000131395	down	yes	intronic	chrNC_037336.1:27768867-27783877:+
MSTRG.111189	3.15497e-06	0.000159036	down	yes	intronic	chrNC_037340.1:21557983-21564901:+
MSTRG.13774	3.97764e-06	0.000193004	down	yes	intronic	chrNC_037329.1:38499898-38511149:+
MSTRG.169485	4.83478e-06	0.000229138	down	yes	linc	chrNC_037349.1:22649298-22659809:+
MSTRG.72488	6.74933e-06	0.000306145	down	yes	linc	chrNC_037335.1:47517071-47518962:-
MSTRG.95510	6.8742e-06	0.000311314	down	yes	linc	chrNC_037338.1:2548207-2550298:-
MSTRG.138345	7.0567e-06	0.000319073	down	yes	intronic	chrNC_037344.1:15226843-15238453:+
MSTRG.12351	7.28437e-06	0.000328326	down	yes	intronic	chrNC_037329.1:17269113-17302555:-
MSTRG.26189	9.29438e-06	0.000404237	down	yes	intronic	chrNC_037330.1:66786864-66797281:-
MSTRG.138344	1.07888e-05	0.000457589	down	yes	intronic	chrNC_037344.1:15222979-15226546:+
MSTRG.84660	1.07938e-05	0.000457589	down	yes	intronic	chrNC_037336.1:84388834-84397067:-
MSTRG.204325	1.26311e-05	0.000522288	down	yes	intronic	chrNC_037356.1:12194458-12198373:+
MSTRG.80223	1.30956e-05	0.000537598	down	yes	intronic	chrNC_037336.1:36338327-36339116:+
MSTRG.4261	1.56008e-05	0.000619065	down	yes	intronic	chrNC_037328.1:74516086-74522750:+
MSTRG.179875	1.58956e-05	0.000628141	down	yes	antisense	chrNC_037351.1:6994906-7056791:+
MSTRG.118547	1.72281e-05	0.000671497	down	yes	linc	chrNC_037341.1:12362732-12601865:-
MSTRG.79901	1.81598e-05	0.000703008	down	yes	intronic	chrNC_037336.1:32382562-32391558:+
MSTRG.55919	1.82556e-05	0.000704804	down	yes	linc	chrNC_037333.1:92753886-92790737:+
MSTRG.96620	2.18444e-05	0.000819547	down	yes	linc	chrNC_037338.1:14531050-14535533:-
MSTRG.34828	2.23066e-05	0.000831933	down	yes	intronic	chrNC_037331.1:49256967-49261464:-
MSTRG.79264	2.3417e-05	0.000863193	down	yes	linc	chrNC_037336.1:24184195-24313478:+
MSTRG.79482	2.34902e-05	0.000864299	down	yes	intronic	chrNC_037336.1:27896749-27906344:+
MSTRG.45803	2.49385e-05	0.000906006	down	yes	intronic	chrNC_037332.1:71965237-72037737:-
MSTRG.138346	2.53459e-05	0.000913061	down	yes	intronic	chrNC_037344.1:15242093-15247592:+
MSTRG.204297	2.68206e-05	0.000960124	down	yes	intronic	chrNC_037356.1:11597051-11610922:+
MSTRG.159832	2.88463e-05	0.00102492	down	yes	intronic	chrNC_037347.1:32027418-32033913:-
MSTRG.83642	2.95584e-05	0.00104892	down	yes	linc	chrNC_037336.1:77599470-77678056:+
MSTRG.6481	3.07386e-05	0.00108272	down	yes	intronic	chrNC_037328.1:106605297-106612756:-
MSTRG.204289	3.16909e-05	0.00110805	down	yes	intronic	chrNC_037356.1:11236660-11260292:+
MSTRG.210344	3.47254e-05	0.00119081	down	yes	intronic	chrNC_037357.1:110154847-110170383:+
MSTRG.160514	3.48192e-05	0.00119259	down	yes	antisense	chrNC_037347.1:39760295-39766614:-
MSTRG.97863	4.00106e-05	0.00134457	down	yes	intronic	chrNC_037338.1:29040375-29045475:+
MSTRG.125488	4.03506e-05	0.00135122	down	yes	intronic	chrNC_037342.1:23599949-23610003:+
MSTRG.193290	4.0527e-05	0.00135554	down	yes	intronic	chrNC_037354.1:16020785-16024251:+
MSTRG.25501	4.09045e-05	0.00136497	down	yes	antisense	chrNC_037330.1:56739794-56795827:-
MSTRG.94898	4.13243e-05	0.00137576	down	yes	linc	chrNC_037337.1:101959196-101965254:-
MSTRG.170141	4.44334e-05	0.00145716	down	yes	antisense	chrNC_037349.1:22791493-22792798:+
MSTRG.6332	4.5517e-05	0.00148681	down	yes	linc	chrNC_037328.1:103427353-103458433:-
MSTRG.36799	4.88873e-05	0.00158141	down	yes	intronic	chrNC_037331.1:56947932-56954071:+
MSTRG.112260	5.66004e-05	0.00180836	down	yes	linc	chrNC_037340.1:34517793-34538707:-
MSTRG.164195	6.71424e-05	0.0020777	down	yes	intronic	chrNC_037348.1:32257445-32258623:+
MSTRG.118565	6.90627e-05	0.00213019	down	yes	intronic	chrNC_037341.1:15424083-15430096:+
MSTRG.158671	7.16486e-05	0.00220044	down	yes	linc	chrNC_037347.1:14790859-14793193:+
MSTRG.153062	7.38632e-05	0.00225631	down	yes	intronic	chrNC_037346.1:28139632-28148185:-
MSTRG.160670	8.12013e-05	0.00245159	down	yes	intronic	chrNC_037347.1:41902624-41906560:-
MSTRG.49862	8.54562e-05	0.00255304	down	yes	antisense	chrNC_037332.1:116074483-116084312:-
MSTRG.92956	9.21098e-05	0.00272896	down	yes	linc	chrNC_037337.1:73236998-73249275:-
MSTRG.130946	9.90795e-05	0.00287826	down	yes	linc	chrNC_037343.1:12269532-12285681:+
MSTRG.34321	0.000106306	0.00304713	down	yes	intronic	chrNC_037331.1:27121679-27124337:+
MSTRG.138341	0.000106807	0.00305035	down	yes	intronic	chrNC_037344.1:15086778-15093457:+
MSTRG.80218	0.000118747	0.0033412	down	yes	intronic	chrNC_037336.1:36280952-36303431:+
MSTRG.71654	0.000122256	0.0034264	down	yes	intronic	chrNC_037335.1:40665911-40690692:+
MSTRG.67004	0.000135353	0.00374565	down	yes	intronic	chrNC_037334.1:81639012-81684268:-
MSTRG.94801	0.0001409	0.00386913	down	yes	intronic	chrNC_037337.1:101517110-101527977:+
MSTRG.195237	0.000154028	0.00416153	down	yes	intronic	chrNC_037355.1:1198146-1206462:+
MSTRG.54885	0.00015664	0.00422269	down	yes	intronic	chrNC_037333.1:68736880-68741394:-
MSTRG.42862	0.000161146	0.00431299	down	yes	intronic	chrNC_037332.1:36098718-36122401:-
MSTRG.206226	0.000162709	0.00435076	down	yes	linc	chrNC_037357.1:62279406-62287122:-
MSTRG.121729	0.00016309	0.00435685	down	yes	antisense	chrNC_037341.1:48761191-48782520:+
MSTRG.125373	0.000165089	0.00439789	down	yes	intronic	chrNC_037342.1:22265685-22267023:+
MSTRG.58802	0.000169403	0.00447523	down	yes	linc	chrNC_037334.1:2789065-2792336:-
MSTRG.160256	0.000189486	0.00484428	down	yes	antisense	chrNC_037347.1:36241438-36249791:+
MSTRG.84631	0.000191645	0.00488635	down	yes	intronic	chrNC_037336.1:84031132-84468787:-
MSTRG.11689	0.00020677	0.00519632	down	yes	linc	chrNC_037329.1:12280895-12306432:+
MSTRG.35192	0.000215771	0.00534389	down	yes	linc	chrNC_037331.1:54607588-54608563:+
MSTRG.188433	0.000221755	0.00545422	down	yes	intronic	chrNC_037353.1:7241206-7252188:-
MSTRG.13960	0.000237619	0.00577471	down	yes	intronic	chrNC_037329.1:43838863-43844320:-
MSTRG.90554	0.000246272	0.00594951	down	yes	intronic	chrNC_037337.1:53379368-53382171:-
MSTRG.21322	0.000247123	0.00596503	down	yes	antisense	chrNC_037330.1:9491531-9493294:+
MSTRG.142011	0.000251838	0.00604567	down	yes	intronic	chrNC_037344.1:65558951-65563150:+
MSTRG.171554	0.0002984	0.0069784	down	yes	linc	chrNC_037349.1:45778047-45782670:-
MSTRG.6483	0.000329945	0.00756118	down	yes	intronic	chrNC_037328.1:106695487-106709930:-
MSTRG.100996	0.000335717	0.00767494	down	yes	intronic	chrNC_037338.1:68808074-68812061:+
MSTRG.73507	0.000348305	0.00791832	down	yes	intronic	chrNC_037335.1:61270833-61293682:+
MSTRG.183281	0.000369747	0.00831068	down	yes	intronic	chrNC_037351.1:61520550-61535262:-
MSTRG.37396	0.000379194	0.00845878	down	yes	intronic	chrNC_037331.1:85598685-85605471:+
MSTRG.69887	0.000389392	0.00864572	down	yes	antisense	chrNC_037335.1:9660237-9669090:-
MSTRG.23365	0.000395405	0.00873842	down	yes	intronic	chrNC_037330.1:26019257-26029356:-
MSTRG.23998	0.000418188	0.00917794	down	yes	intronic	chrNC_037330.1:29933078-29960610:-
MSTRG.74226	0.000443274	0.00961754	down	yes	linc	chrNC_037335.1:70622540-70671466:-
MSTRG.1064	0.000582359	0.0119021	down	yes	linc	chrNC_037328.1:21384742-21550197:+
MSTRG.129317	0.00066692	0.0133062	down	yes	linc	chrNC_037342.1:74022160-74026163:+
MSTRG.64878	0.000675399	0.0134566	down	yes	intronic	chrNC_037334.1:57314592-57317302:-
MSTRG.126907	0.00069027	0.0136955	down	yes	intronic	chrNC_037342.1:38527096-38531257:+
MSTRG.15100	0.000694681	0.0137448	down	yes	linc	chrNC_037329.1:70524863-70596553:-
MSTRG.32351	0.00069784	0.0137977	down	yes	intronic	chrNC_037331.1:16054881-16063438:+
MSTRG.97036	0.000710109	0.0139563	down	yes	intronic	chrNC_037338.1:21352514-21355507:-
MSTRG.25504	0.00073744	0.0143374	down	yes	intronic	chrNC_037330.1:56784450-56785553:-
MSTRG.36047	0.000773134	0.014866	down	yes	linc	chrNC_037331.1:66471420-66511460:-
MSTRG.186227	0.000781522	0.014995	down	yes	linc	chrNC_037352.1:28226773-28243217:+
MSTRG.110499	0.000785088	0.0150468	down	yes	intronic	chrNC_037340.1:12486771-12489956:-
MSTRG.170340	0.000816378	0.0155177	down	yes	intronic	chrNC_037349.1:30635221-30641797:+
MSTRG.7986	0.000837105	0.0158064	down	yes	intronic	chrNC_037328.1:125162838-125172079:+
MSTRG.80453	0.00084575	0.0159274	down	yes	antisense	chrNC_037336.1:38747239-38757261:-
MSTRG.100547	0.000854324	0.016034	down	yes	intronic	chrNC_037338.1:63085931-63090069:-
MSTRG.3552	0.000865976	0.0161802	down	yes	intronic	chrNC_037328.1:67928849-67935557:-
MSTRG.131460	0.000884588	0.0164204	down	yes	linc	chrNC_037343.1:25272055-25302137:-
MSTRG.52674	0.00090224	0.0167155	down	yes	intronic	chrNC_037333.1:36169406-36172547:-
MSTRG.205378	0.000915896	0.0168699	down	yes	intronic	chrNC_037357.1:45370457-45389978:+
MSTRG.20578	0.000918729	0.0169111	down	yes	intronic	chrNC_037330.1:3029233-3055334:-
MSTRG.186682	0.000990096	0.0179583	down	yes	linc	chrNC_037352.1:33328419-33340286:+
MSTRG.56392	0.00104834	0.018729	down	yes	intronic	chrNC_037333.1:98308093-98309317:+
MSTRG.71644	0.00106651	0.0189941	down	yes	intronic	chrNC_037335.1:40379487-40399557:+
MSTRG.35527	0.00108304	0.0192047	down	yes	intronic	chrNC_037331.1:60180314-60186227:-
MSTRG.159101	0.00112392	0.0197697	down	yes	intronic	chrNC_037347.1:23705489-23710740:+
MSTRG.120831	0.00115254	0.0201738	down	yes	intronic	chrNC_037341.1:36868075-36871840:-
MSTRG.123756	0.00122799	0.0212855	down	yes	intronic	chrNC_037341.1:73171947-73175006:-
MSTRG.26218	0.00128546	0.0220803	down	yes	antisense	chrNC_037330.1:67418304-67430763:-
MSTRG.83727	0.00135729	0.0230232	down	yes	intronic	chrNC_037336.1:80337467-80354284:-
MSTRG.187034	0.00145848	0.0243344	down	yes	intronic	chrNC_037352.1:29823945-29832122:-
MSTRG.84802	0.00147271	0.0245145	down	yes	intronic	chrNC_037336.1:89174075-89181818:+
MSTRG.188750	0.00147807	0.0245613	down	yes	intronic	chrNC_037353.1:12800617-12808828:+
MSTRG.76860	0.00149728	0.0248371	down	yes	linc	chrNC_037335.1:100620140-100656285:-
MSTRG.82339	0.00151584	0.0251152	down	yes	antisense	chrNC_037336.1:61874038-61909049:+
MSTRG.193291	0.00156094	0.0257131	down	yes	intronic	chrNC_037354.1:16025647-16030439:+
MSTRG.209696	0.00160432	0.026202	down	yes	intronic	chrNC_037357.1:104670057-104675951:+
MSTRG.9602	0.001757	0.028052	down	yes	linc	chrNC_037328.1:143371400-143372928:+
MSTRG.81799	0.00182629	0.0287559	down	yes	antisense	chrNC_037336.1:51411109-51413661:+
MSTRG.32352	0.00186641	0.0292585	down	yes	intronic	chrNC_037331.1:16057836-16058832:+
MSTRG.105948	0.0018973	0.0295964	down	yes	intronic	chrNC_037339.1:19552017-19553410:-
MSTRG.79408	0.0019035	0.0296607	down	yes	linc	chrNC_037336.1:28190872-28193604:+
MSTRG.137709	0.00206605	0.0315762	down	yes	linc	chrNC_037344.1:9453043-9453447:-
MSTRG.74227	0.00207477	0.0316384	down	yes	linc	chrNC_037335.1:70659405-70670444:-
MSTRG.153893	0.00207605	0.0316408	down	yes	linc	chrNC_037346.1:35826968-35837657:-
MSTRG.183270	0.00209156	0.0317586	down	yes	intronic	chrNC_037351.1:61490021-61544724:-
MSTRG.138343	0.00219067	0.0328958	down	yes	intronic	chrNC_037344.1:15199329-15201282:+
MSTRG.79387	0.00233783	0.0344884	down	yes	linc	chrNC_037336.1:28130375-28133349:+
MSTRG.2320	0.00234488	0.0345567	down	yes	intronic	chrNC_037328.1:50358174-50361548:-
MSTRG.53236	0.00237274	0.0348413	down	yes	intronic	chrNC_037333.1:45836929-45842629:+
MSTRG.13956	0.00245771	0.035685	down	yes	intronic	chrNC_037329.1:43727182-43730771:-
MSTRG.190932	0.00246172	0.0357068	down	yes	linc	chrNC_037353.1:39061162-39093411:+
MSTRG.79970	0.00252361	0.0363641	down	yes	antisense	chrNC_037336.1:33375674-33497470:-
MSTRG.86886	0.00257333	0.0368991	down	yes	intronic	chrNC_037337.1:11569413-11571736:-
MSTRG.35903	0.00266173	0.0378385	down	yes	intronic	chrNC_037331.1:54389650-54392972:-
MSTRG.101446	0.00270009	0.0383036	down	yes	antisense	chrNC_037338.1:72316946-72319797:-
MSTRG.82761	0.00272144	0.0384956	down	yes	intronic	chrNC_037336.1:69285266-69287036:+
MSTRG.42956	0.00274103	0.038715	down	yes	intronic	chrNC_037332.1:37103796-37104214:+
MSTRG.22204	0.00276287	0.0389271	down	yes	linc	chrNC_037330.1:19012825-19013987:+
MSTRG.125330	0.00277475	0.0390174	down	yes	intronic	chrNC_037342.1:21966726-21972889:+
MSTRG.118549	0.00283836	0.0396531	down	yes	linc	chrNC_037341.1:12576950-12601833:+
MSTRG.187548	0.00283941	0.0396531	down	yes	antisense	chrNC_037352.1:38126337-38126808:-
MSTRG.155787	0.00286891	0.0399392	down	yes	intronic	chrNC_037346.1:48856755-48864902:-
MSTRG.203360	0.00300801	0.0414197	down	yes	intronic	chrNC_037357.1:7669786-7671033:+
MSTRG.120524	0.00305625	0.0419423	down	yes	antisense	chrNC_037341.1:31309466-31319857:-
MSTRG.151699	0.00309261	0.0422582	down	yes	antisense	chrNC_037346.1:20053623-20084728:+
MSTRG.120960	0.0030995	0.0423119	down	yes	intronic	chrNC_037341.1:36084374-36086236:+
MSTRG.107858	0.00310988	0.0423361	down	yes	antisense	chrNC_037339.1:50565954-50570691:-
MSTRG.68609	0.00314707	0.0427364	down	yes	linc	chrNC_037334.1:102238715-102261505:+
MSTRG.202922	0.00332087	0.0445243	down	yes	intronic	chrNC_037356.1:49037542-49038795:+
MSTRG.202190	0.00346577	0.0459211	down	yes	linc	chrNC_037356.1:47553215-47555429:+
MSTRG.183229	0.00352243	0.0465055	down	yes	linc	chrNC_037351.1:61391328-61395303:-
MSTRG.118550	0.00359336	0.047267	down	yes	linc	chrNC_037341.1:12493534-12508546:-
MSTRG.180236	0.00360227	0.0472752	down	yes	intronic	chrNC_037351.1:20599243-20599985:-
MSTRG.27938	0.00359817	0.0472752	down	yes	antisense	chrNC_037330.1:91245745-91275274:-
MSTRG.205387	0.00377899	0.0488121	down	yes	intronic	chrNC_037357.1:46128577-46143376:+
MSTRG.163419	0.00379423	0.0489169	down	yes	antisense	chrNC_037348.1:22926462-22927206:-

## Sheet: Shandong-specific-lncRNAs
Gene	L1_count	L2_count	L3_count	L_normalize	B1_count	B2_count	B3_count	B_normalize	FoldChange	Log2FoldChange	pval	padj	Up/Down	Significant	GeneName	Biotype	Position	Description
gene10772	0	0	0	0	60	1	30	33.6223	Inf	Inf	4.43169e-06	0.000212223	down	yes	LOC112447868	lncRNA	chrNC_037335.1:410273-419534:-	--
gene16376	0	0	0	0	103	94	86	104.039	Inf	Inf	7.90424e-15	2.68471e-12	down	yes	LOC112449245	lncRNA	chrNC_037340.1:3165193-3220562:+	--
gene19295	0	0	0	0	35	3	26	23.5681	Inf	Inf	4.22849e-05	0.00139795	down	yes	LOC112441643	lncRNA	chrNC_037342.1:54862373-54875026:-	--
gene19584	0	0	0	0	9	29	4	15.4504	Inf	Inf	0.000658605	0.0131864	down	yes	LOC112441659	lncRNA	chrNC_037342.1:78782537-78785977:+	--
gene25233	0	0	0	0	9	30	15	19.7881	Inf	Inf	6.05282e-05	0.00191806	down	yes	LOC104975164	lncRNA	chrNC_037346.1:61277209-61278623:+	--
gene25518	0	0	0	0	10	14	18	15.373	Inf	Inf	0.000324072	0.00746256	down	yes	LOC112442997	lncRNA	chrNC_037347.1:23104372-23114203:+	--
gene26278	0	0	0	0	41	16	28	31.3035	Inf	Inf	1.12912e-06	6.79437e-05	down	yes	LOC100847412	lncRNA	chrNC_037348.1:32211463-32219891:+	--
gene33112	0	0	0	0	0	67	33	36.5003	Inf	Inf	2.18696e-06	0.000118565	down	yes	LOC100847415	lncRNA	chrNC_037357.1:18645452-18649324:-	--
MSTRG.109845	0	0	0	0	30	27	43	36.6435	Inf	Inf	2.00422e-07	1.50877e-05	down	yes	--	intronic	chrNC_037340.1:3175631-3185973:+	--
MSTRG.118549	0	0	0	0	15	5	8	10.3292	Inf	Inf	0.00283836	0.0396531	down	yes	--	linc	chrNC_037341.1:12576950-12601833:+	--
MSTRG.137709	0	0	0	0	12	14	4	11.0669	Inf	Inf	0.00206605	0.0315762	down	yes	--	linc	chrNC_037344.1:9453043-9453447:-	--
MSTRG.15100	0	0	0	0	17	6	14	13.6096	Inf	Inf	0.000694681	0.0137448	down	yes	--	linc	chrNC_037329.1:70524863-70596553:-	--
MSTRG.153893	0	0	0	0	0	15	17	11.6414	Inf	Inf	0.00207605	0.0316408	down	yes	--	linc	chrNC_037346.1:35826968-35837657:-	--
MSTRG.158671	0	0	0	0	34	2	24	22.1054	Inf	Inf	7.16486e-05	0.00220044	down	yes	--	linc	chrNC_037347.1:14790859-14793193:+	--
MSTRG.160514	0	0	0	0	33	1	33	24.6134	Inf	Inf	3.48192e-05	0.00119259	down	yes	--	antisense	chrNC_037347.1:39760295-39766614:-	--
MSTRG.163419	0	0	0	0	2	7	19	10.1749	Inf	Inf	0.00379423	0.0489169	down	yes	--	antisense	chrNC_037348.1:22926462-22927206:-	--
MSTRG.164195	0	0	0	0	19	15	19	19.4649	Inf	Inf	6.71424e-05	0.0020777	down	yes	--	intronic	chrNC_037348.1:32257445-32258623:+	--
MSTRG.170141	0	0	0	0	17	22	17	20.5643	Inf	Inf	4.44334e-05	0.00145716	down	yes	--	antisense	chrNC_037349.1:22791493-22792798:+	--
MSTRG.186682	0	0	0	0	30	0	10	14.8228	Inf	Inf	0.000990096	0.0179583	down	yes	--	linc	chrNC_037352.1:33328419-33340286:+	--
MSTRG.187548	0	0	0	0	14	8	6	10.3345	Inf	Inf	0.00283941	0.0396531	down	yes	--	antisense	chrNC_037352.1:38126337-38126808:-	--
MSTRG.202190	0	0	0	0	1	17	10	10.2223	Inf	Inf	0.00346577	0.0459211	down	yes	--	linc	chrNC_037356.1:47553215-47555429:+	--
MSTRG.206226	0	0	0	0	0	32	22	19.685	Inf	Inf	0.000162709	0.00435076	down	yes	--	linc	chrNC_037357.1:62279406-62287122:-	--
MSTRG.26218	0	0	0	0	9	8	16	12.0754	Inf	Inf	0.00128546	0.0220803	down	yes	--	antisense	chrNC_037330.1:67418304-67430763:-	--
MSTRG.34828	0	0	0	0	57	3	15	27.8203	Inf	Inf	2.23066e-05	0.000831933	down	yes	--	intronic	chrNC_037331.1:49256967-49261464:-	--
MSTRG.6332	0	0	0	0	0	56	13	25.244	Inf	Inf	4.5517e-05	0.00148681	down	yes	--	linc	chrNC_037328.1:103427353-103458433:-	--
MSTRG.76860	0	0	0	0	2	15	15	11.6669	Inf	Inf	0.00149728	0.0248371	down	yes	--	linc	chrNC_037335.1:100620140-100656285:-	--
MSTRG.81799	0	0	0	0	17	0	16	12.1296	Inf	Inf	0.00182629	0.0287559	down	yes	--	antisense	chrNC_037336.1:51411109-51413661:+	--
MSTRG.82339	0	0	0	0	0	29	8	13.5304	Inf	Inf	0.00151584	0.0251152	down	yes	--	antisense	chrNC_037336.1:61874038-61909049:+	--
MSTRG.85732	0	0	0	0	579	88	481	422.335	Inf	Inf	1.68184e-28	3.99872e-25	down	yes	--	linc	chrNC_037336.1:103234565-103240537:+	--
MSTRG.94898	0	0	0	0	46	8	13	24.8219	Inf	Inf	4.13243e-05	0.00137576	down	yes	--	linc	chrNC_037337.1:101959196-101965254:-	--

## Sheet: Luxi-specific-mRNA
Gene	L1_count	L2_count	L3_count	L_normalize	B1_count	B2_count	B3_count	B_normalize	FoldChange	Log2FoldChange	pval	padj	Up/Down	Significant	GeneName	Biotype	Position	Description
gene11268	3	17	4	7.58156	0	0	0	0	Inf	Inf	0.00258763	0.0370249	up	yes	LOC112447810	lncRNA	chrNC_037335.1:59843881-59851000:-	--
gene14470	52	5	9	17.9551	0	0	0	0	Inf	Inf	3.141e-06	0.000158716	up	yes	LOC112448752	lncRNA	chrNC_037338.1:13047319-13056419:+	--
gene17448	33	0	2	9.21481	0	0	0	0	Inf	Inf	0.000910843	0.0168093	up	yes	LOC101905635	lncRNA	chrNC_037340.1:76723459-76739979:-	--
gene18267	21	26	10	17.065	0	0	0	0	Inf	Inf	5.39781e-06	0.000252129	up	yes	LOC112449550	lncRNA	chrNC_037341.1:76478493-76487345:+	--
gene19458	0	36	0	11.7978	0	0	0	0	Inf	Inf	0.000204918	0.00516216	up	yes	LOC104974324	lncRNA	chrNC_037342.1:75777823-75780010:+	--
gene21563	48	0	8	14.9669	0	0	0	0	Inf	Inf	2.32727e-05	0.000858982	up	yes	LOC104974692	lncRNA	chrNC_037344.1:67130432-67132302:-	--
gene22446	0	26	0	8.52066	0	0	0	0	Inf	Inf	0.00158425	0.0259771	up	yes	LOC112442200	lncRNA	chrNC_037345.1:45609576-45616675:-	--
gene23316	10	20	7	11.3104	0	0	0	0	Inf	Inf	0.000214833	0.00533241	up	yes	LOC112442383	lncRNA	chrNC_037345.1:62159119-62160399:-	--
gene26161	6	4	13	6.86719	0	0	0	0	Inf	Inf	0.00387883	0.049738	up	yes	LOC112443129	lncRNA	chrNC_037348.1:25091115-25128295:-	--
gene30967	170	6	5	47.8079	0	0	0	0	Inf	Inf	7.71884e-13	1.9489e-10	up	yes	LOC101903141	lncRNA	chrNC_037353.1:47669900-47687837:+	--
gene31361	2	62	0	20.8397	0	0	0	0	Inf	Inf	9.38784e-07	5.7601e-05	up	yes	LOC112444607	lncRNA	chrNC_037354.1:36287211-36298269:+	--
gene5278	50	42	0	26.7953	0	0	0	0	Inf	Inf	1.62242e-08	1.64146e-06	up	yes	LOC112446394	lncRNA	chrNC_037331.1:68871351-68873779:-	--
gene6166	95	56	0	43.1114	0	0	0	0	Inf	Inf	3.58889e-12	8.06256e-10	up	yes	LOC101907194	lncRNA	chrNC_037332.1:26047494-26049444:+	--
MSTRG.101471	0	68	1	22.5919	0	0	0	0	Inf	Inf	3.50291e-07	2.46162e-05	up	yes	--	linc	chrNC_037338.1:72500977-72502227:+	--
MSTRG.113583	259	0	0	67.5014	0	0	0	0	Inf	Inf	9.78748e-17	4.43248e-14	up	yes	--	linc	chrNC_037340.1:47825133-47828118:-	--
MSTRG.116891	14	10	17	12.147	0	0	0	0	Inf	Inf	0.000119038	0.00334608	up	yes	--	intronic	chrNC_037340.1:79533815-79537032:+	--
MSTRG.125296	0	15	20	11.0582	0	0	0	0	Inf	Inf	0.000266805	0.00634881	up	yes	--	linc	chrNC_037342.1:21715055-21723454:+	--
MSTRG.125846	8	4	32	13.2237	0	0	0	0	Inf	Inf	6.09961e-05	0.00192936	up	yes	--	antisense	chrNC_037342.1:28850349-28857701:+	--
MSTRG.127132	0	8	16	7.53569	0	0	0	0	Inf	Inf	0.00264562	0.0376658	up	yes	--	linc	chrNC_037342.1:41516949-41521597:-	--
MSTRG.12921	38	0	0	9.90368	0	0	0	0	Inf	Inf	0.000634382	0.0128275	up	yes	--	intronic	chrNC_037329.1:26464223-26465260:+	--
MSTRG.132484	33	0	0	8.60057	0	0	0	0	Inf	Inf	0.00142596	0.0239178	up	yes	--	intronic	chrNC_037343.1:37766540-37767317:+	--
MSTRG.133200	10	27	34	21.8967	0	0	0	0	Inf	Inf	3.14416e-07	2.24265e-05	up	yes	--	antisense	chrNC_037343.1:42965871-42969285:+	--
MSTRG.136229	0	52	50	32.3974	0	0	0	0	Inf	Inf	9.87316e-10	1.31019e-07	up	yes	--	linc	chrNC_037343.1:73804568-73806598:+	--
MSTRG.140741	42	6	4	14.141	0	0	0	0	Inf	Inf	3.27095e-05	0.00113948	up	yes	--	intronic	chrNC_037343.1:53469545-53470399:-	--
MSTRG.141222	0	0	37	11.3635	0	0	0	0	Inf	Inf	0.000264023	0.00629576	up	yes	--	linc	chrNC_037344.1:59090103-59102897:-	--
MSTRG.142982	32	1	14	12.9674	0	0	0	0	Inf	Inf	6.25332e-05	0.00196924	up	yes	--	linc	chrNC_037344.1:72815532-72815933:-	--
MSTRG.143819	67	1	10	20.8607	0	0	0	0	Inf	Inf	7.36584e-07	4.65815e-05	up	yes	--	linc	chrNC_037345.1:11791144-11793015:-	--
MSTRG.144654	141	0	1	37.055	0	0	0	0	Inf	Inf	1.59634e-10	2.47529e-08	up	yes	--	linc	chrNC_037345.1:22971936-22987068:-	--
MSTRG.14527	0	0	24	7.37092	0	0	0	0	Inf	Inf	0.00322295	0.0435388	up	yes	--	linc	chrNC_037329.1:58848323-58849613:+	--
MSTRG.156114	41	1	12	14.6987	0	0	0	0	Inf	Inf	2.13149e-05	0.000803348	up	yes	--	linc	chrNC_037346.1:51283996-51285555:-	--
MSTRG.157460	88	13	21	33.6447	0	0	0	0	Inf	Inf	4.02092e-10	5.97505e-08	up	yes	--	intronic	chrNC_037346.1:61847609-61849407:+	--
MSTRG.161281	43	50	20	33.7351	0	0	0	0	Inf	Inf	3.77983e-10	5.67591e-08	up	yes	--	linc	chrNC_037347.1:65359336-65360257:-	--
MSTRG.17780	9	28	6	13.3644	0	0	0	0	Inf	Inf	5.91443e-05	0.00188541	up	yes	--	linc	chrNC_037329.1:110309081-110314487:+	--
MSTRG.179128	0	74	69	45.4425	0	0	0	0	Inf	Inf	1.43204e-12	3.4921e-10	up	yes	--	linc	chrNC_037350.1:50678368-50681309:-	--
MSTRG.180731	8	32	58	30.385	0	0	0	0	Inf	Inf	2.5884e-09	3.07707e-07	up	yes	--	intronic	chrNC_037351.1:25766369-25771724:-	--
MSTRG.181412	6	41	60	33.4275	0	0	0	0	Inf	Inf	5.09312e-10	7.37623e-08	up	yes	--	antisense	chrNC_037351.1:34732399-34748259:+	--
MSTRG.182518	7	0	19	7.65967	0	0	0	0	Inf	Inf	0.00223613	0.0334026	up	yes	--	intronic	chrNC_037351.1:50325403-50326125:-	--
MSTRG.189624	71	134	106	94.9733	0	0	0	0	Inf	Inf	1.36469e-22	1.34262e-19	up	yes	--	linc	chrNC_037353.1:22022914-22026032:+	--
MSTRG.192428	0	18	12	9.58438	0	0	0	0	Inf	Inf	0.000704283	0.013877	up	yes	--	linc	chrNC_037354.1:8751274-8757589:+	--
MSTRG.195123	0	24	0	7.86522	0	0	0	0	Inf	Inf	0.00240574	0.0351991	up	yes	--	intronic	chrNC_037354.1:41823366-41827020:-	--
MSTRG.199251	76	4	7	23.2681	0	0	0	0	Inf	Inf	1.93169e-07	1.47361e-05	up	yes	--	linc	chrNC_037356.1:9453007-9492564:-	--
MSTRG.206936	1	18	20	12.302	0	0	0	0	Inf	Inf	0.000119765	0.00336321	up	yes	--	linc	chrNC_037357.1:77779956-77785578:-	--
MSTRG.213175	0	11	22	10.3616	0	0	0	0	Inf	Inf	0.000413919	0.00909124	up	yes	--	linc	chrNW_020191629.1:14290-23096:-	--
MSTRG.213388	16	8	0	6.79171	0	0	0	0	Inf	Inf	0.00382487	0.0491564	up	yes	--	linc	chrNW_020192018.1:19420-23719:-	--
MSTRG.30535	41	78	64	55.9033	0	0	0	0	Inf	Inf	6.0445e-15	2.10312e-12	up	yes	--	linc	chrNC_037330.1:114450546-114463263:-	--
MSTRG.30766	20	15	20	16.2707	0	0	0	0	Inf	Inf	8.62618e-06	0.000382758	up	yes	--	intronic	chrNC_037330.1:115198913-115199323:+	--
MSTRG.31299	1523	0	4	398.158	0	0	0	0	Inf	Inf	6.37545e-62	6.06327e-58	up	yes	--	linc	chrNC_037330.1:120907852-120917564:+	--
MSTRG.47308	42	0	0	10.9462	0	0	0	0	Inf	Inf	0.000333932	0.00764027	up	yes	--	linc	chrNC_037332.1:90952380-90968966:-	--
MSTRG.61172	10	7	10	7.97147	0	0	0	0	Inf	Inf	0.00182009	0.0287218	up	yes	--	linc	chrNC_037334.1:22060277-22071819:+	--
MSTRG.65917	12	12	2	7.67433	0	0	0	0	Inf	Inf	0.00221979	0.0332423	up	yes	--	antisense	chrNC_037334.1:65667428-65689351:-	--
MSTRG.78787	27	0	0	7.03683	0	0	0	0	Inf	Inf	0.00382177	0.0491387	up	yes	--	intronic	chrNC_037336.1:15257997-15258785:-	--
MSTRG.78793	140	0	0	36.4873	0	0	0	0	Inf	Inf	2.14647e-10	3.31033e-08	up	yes	--	intronic	chrNC_037336.1:15266253-15268133:-	--
MSTRG.78796	66	0	0	17.2011	0	0	0	0	Inf	Inf	7.68797e-06	0.000345426	up	yes	--	intronic	chrNC_037336.1:15333704-15334638:-	--
MSTRG.78798	43	0	0	11.2068	0	0	0	0	Inf	Inf	0.0002846	0.00672176	up	yes	--	antisense	chrNC_037336.1:15340927-15341696:-	--
MSTRG.81565	49	1	1	13.4054	0	0	0	0	Inf	Inf	7.06681e-05	0.00217501	up	yes	--	linc	chrNC_037336.1:49859948-49898005:-	--
MSTRG.83673	77	0	0	20.068	0	0	0	0	Inf	Inf	1.46046e-06	8.46918e-05	up	yes	--	linc	chrNC_037336.1:78314822-78389393:-	--
MSTRG.84440	15	10	68	28.0708	0	0	0	0	Inf	Inf	1.18208e-08	1.23087e-06	up	yes	--	antisense	chrNC_037336.1:88052603-88059894:-	--
MSTRG.90507	0	6	24	9.33723	0	0	0	0	Inf	Inf	0.000819845	0.0155732	up	yes	--	linc	chrNC_037337.1:52960452-52965780:+	--
MSTRG.90562	8	3	16	7.98209	0	0	0	0	Inf	Inf	0.00181044	0.0286487	up	yes	--	intronic	chrNC_037337.1:49266136-49288220:-	--
MSTRG.94306	98	0	0	25.5411	0	0	0	0	Inf	Inf	6.82649e-08	5.91996e-06	up	yes	--	linc	chrNC_037337.1:91652447-91654203:-	--
MSTRG.96133	26	0	1	7.08333	0	0	0	0	Inf	Inf	0.00357698	0.0471041	up	yes	--	linc	chrNC_037338.1:9340646-9354661:-	--
MSTRG.98604	115	74	135	95.6842	0	0	0	0	Inf	Inf	8.45716e-23	8.93672e-20	up	yes	--	linc	chrNC_037338.1:35966955-36047858:+	--
