# Supplementary material for: Genome-Wide Identification and Characterization of Long Non-Coding RNAs in Longissimus dorsi Skeletal Muscle of Shandong Black Cattle and Luxi Cattle
Source: Front Genet. 2022 May 16;13:849399. doi: 10.3389/fgene.2022.849399 (PMC9149217; doi:10.3389/fgene.2022.849399)
Supplement: Supplementary file 9 [file Table8.XLSX]

## Sheet: Sheet1
lncRNA	lncRNA_log2FC	lncRNA_label	mRNA	mRNA_log2FC	mRNA_label	Target_type
MSTRG.100547	-2.09126	down	gene10234	-1.64616	down	trans
MSTRG.100547	-2.09126	down	gene1034	-1.03753	down	trans
MSTRG.100547	-2.09126	down	gene10353	4.09843	up	trans
MSTRG.100547	-2.09126	down	gene10495	-3.20666	down	trans
MSTRG.100547	-2.09126	down	gene11265	1.36502	up	trans
MSTRG.100547	-2.09126	down	gene12096	-3.72019	down	trans
MSTRG.100547	-2.09126	down	gene12337	1.92449	up	trans
MSTRG.100547	-2.09126	down	gene13030	1.96875	up	trans
MSTRG.100547	-2.09126	down	gene13293	-1.64397	down	trans
MSTRG.100547	-2.09126	down	gene14543	-3.11232	down	trans
MSTRG.100547	-2.09126	down	gene15003	2.82946	up	trans
MSTRG.100547	-2.09126	down	gene15236	-2.19681	down	trans
MSTRG.100547	-2.09126	down	gene15980	-2.8252	down	trans
MSTRG.100547	-2.09126	down	gene162	-1.5401	down	trans
MSTRG.100547	-2.09126	down	gene17507	1.13856	up	trans
MSTRG.100547	-2.09126	down	gene17682	-2.49425	down	trans
MSTRG.100547	-2.09126	down	gene17704	-3.96404	down	trans
MSTRG.100547	-2.09126	down	gene18596	2.13956	up	trans
MSTRG.100547	-2.09126	down	gene18699	2.72366	up	trans
MSTRG.100547	-2.09126	down	gene18729	-1.35893	down	trans
MSTRG.100547	-2.09126	down	gene19401	1.99191	up	trans
MSTRG.100547	-2.09126	down	gene20002	-1.85047	down	trans
MSTRG.100547	-2.09126	down	gene204	-1.82833	down	trans
MSTRG.100547	-2.09126	down	gene21052	1.07631	up	trans
MSTRG.100547	-2.09126	down	gene21333	1.32527	up	trans
MSTRG.100547	-2.09126	down	gene21992	3.14091	up	trans
MSTRG.100547	-2.09126	down	gene22131	2.17264	up	trans
MSTRG.100547	-2.09126	down	gene22863	-2.59598	down	trans
MSTRG.100547	-2.09126	down	gene23943	1.76068	up	trans
MSTRG.100547	-2.09126	down	gene2418	2.22145	up	trans
MSTRG.100547	-2.09126	down	gene24243	1.33782	up	trans
MSTRG.100547	-2.09126	down	gene2451	-2.99057	down	trans
MSTRG.100547	-2.09126	down	gene24657	1.69931	up	trans
MSTRG.100547	-2.09126	down	gene25096	1.70098	up	trans
MSTRG.100547	-2.09126	down	gene25198	1.11555	up	trans
MSTRG.100547	-2.09126	down	gene25572	3.04642	up	trans
MSTRG.100547	-2.09126	down	gene25667	-1.82457	down	trans
MSTRG.100547	-2.09126	down	gene2609	-2.8813	down	trans
MSTRG.100547	-2.09126	down	gene26530	-1.62716	down	trans
MSTRG.100547	-2.09126	down	gene27060	1.80105	up	trans
MSTRG.100547	-2.09126	down	gene27247	-2.65328	down	trans
MSTRG.100547	-2.09126	down	gene27736	1.14914	up	trans
MSTRG.100547	-2.09126	down	gene27809	-1.44917	down	trans
MSTRG.100547	-2.09126	down	gene27916	1.69887	up	trans
MSTRG.100547	-2.09126	down	gene27974	-1.52688	down	trans
MSTRG.100547	-2.09126	down	gene27979	1.5058	up	trans
MSTRG.100547	-2.09126	down	gene28809	-1.56198	down	trans
MSTRG.100547	-2.09126	down	gene28833	1.54961	up	trans
MSTRG.100547	-2.09126	down	gene29843	1.10422	up	trans
MSTRG.100547	-2.09126	down	gene30926	1.26464	up	trans
MSTRG.100547	-2.09126	down	gene32083	1.14873	up	trans
MSTRG.100547	-2.09126	down	gene32135	1.51231	up	trans
MSTRG.100547	-2.09126	down	gene3343	1.0382	up	trans
MSTRG.100547	-2.09126	down	gene3346	-2.21946	down	trans
MSTRG.100547	-2.09126	down	gene33479	-3.8622	down	trans
MSTRG.100547	-2.09126	down	gene33812	1.67745	up	trans
MSTRG.100547	-2.09126	down	gene33861	1.32612	up	trans
MSTRG.100547	-2.09126	down	gene3408	-3.01049	down	trans
MSTRG.100547	-2.09126	down	gene34599	2.17141	up	trans
MSTRG.100547	-2.09126	down	gene3504	1.31732	up	trans
MSTRG.100547	-2.09126	down	gene3599	1.67668	up	trans
MSTRG.100547	-2.09126	down	gene4102	1.62958	up	trans
MSTRG.100547	-2.09126	down	gene421	2.53413	up	trans
MSTRG.100547	-2.09126	down	gene4267	-2.7266	down	trans
MSTRG.100547	-2.09126	down	gene4740	-2.52857	down	trans
MSTRG.100547	-2.09126	down	gene4863	-1.60461	down	trans
MSTRG.100547	-2.09126	down	gene501	-1.17793	down	trans
MSTRG.100547	-2.09126	down	gene5251	-1.66734	down	trans
MSTRG.100547	-2.09126	down	gene533	1.23672	up	trans
MSTRG.100547	-2.09126	down	gene551	1.11284	up	trans
MSTRG.100547	-2.09126	down	gene6725	1.25541	up	trans
MSTRG.100547	-2.09126	down	gene7137	-2.54301	down	trans
MSTRG.100547	-2.09126	down	gene7511	-2.07315	down	trans
MSTRG.100547	-2.09126	down	gene7957	-1.71499	down	trans
MSTRG.100547	-2.09126	down	gene8249	-1.92648	down	trans
MSTRG.100547	-2.09126	down	gene8308	-2.38029	down	trans
MSTRG.100547	-2.09126	down	gene8622	-1.96212	down	trans
MSTRG.100547	-2.09126	down	gene9039	1.28847	up	trans
MSTRG.100547	-2.09126	down	gene9077	5.40701	up	trans
MSTRG.100547	-2.09126	down	gene9242	1.80113	up	trans
MSTRG.100547	-2.09126	down	rna78882	-3.04699	down	trans
MSTRG.100996	-3.10585	down	gene10312	-1.96189	down	trans
MSTRG.100996	-3.10585	down	gene10365	-4.99242	down	trans
MSTRG.100996	-3.10585	down	gene10367	-1.68025	down	trans
MSTRG.100996	-3.10585	down	gene1042	1.00252	up	trans
MSTRG.100996	-3.10585	down	gene10910	1.21257	up	trans
MSTRG.100996	-3.10585	down	gene11128	-1.59401	down	trans
MSTRG.100996	-3.10585	down	gene11632	1.0399	up	trans
MSTRG.100996	-3.10585	down	gene11845	-1.07564	down	trans
MSTRG.100996	-3.10585	down	gene12062	-5.53214	down	trans
MSTRG.100996	-3.10585	down	gene12103	-1.77784	down	trans
MSTRG.100996	-3.10585	down	gene12525	-2.91659	down	trans
MSTRG.100996	-3.10585	down	gene12867	-2.37572	down	trans
MSTRG.100996	-3.10585	down	gene12925	-2.81533	down	trans
MSTRG.100996	-3.10585	down	gene13329	1.79004	up	trans
MSTRG.100996	-3.10585	down	gene13971	-1.9571	down	trans
MSTRG.100996	-3.10585	down	gene14713	-2.14107	down	trans
MSTRG.100996	-3.10585	down	gene15002	-1.60581	down	trans
MSTRG.100996	-3.10585	down	gene15043	-1.43973	down	trans
MSTRG.100996	-3.10585	down	gene15605	2.57517	up	trans
MSTRG.100996	-3.10585	down	gene15875	-4.59774	down	trans
MSTRG.100996	-3.10585	down	gene16207	1.54767	up	trans
MSTRG.100996	-3.10585	down	gene16429	-1.21206	down	trans
MSTRG.100996	-3.10585	down	gene16569	-2.45447	down	trans
MSTRG.100996	-3.10585	down	gene16597	-1.91349	down	trans
MSTRG.100996	-3.10585	down	gene17665	1.18846	up	trans
MSTRG.100996	-3.10585	down	gene18111	-3.35849	down	trans
MSTRG.100996	-3.10585	down	gene18513	-4.42975	down	trans
MSTRG.100996	-3.10585	down	gene18713	1.47084	up	trans
MSTRG.100996	-3.10585	down	gene18769	-3.02781	down	trans
MSTRG.100996	-3.10585	down	gene19909	-3.40275	down	trans
MSTRG.100996	-3.10585	down	gene20141	-3.32892	down	trans
MSTRG.100996	-3.10585	down	gene20195	1.54016	up	trans
MSTRG.100996	-3.10585	down	gene20888	2.18607	up	trans
MSTRG.100996	-3.10585	down	gene20900	-1.60165	down	trans
MSTRG.100996	-3.10585	down	gene22053	1.27921	up	trans
MSTRG.100996	-3.10585	down	gene22925	1.07718	up	trans
MSTRG.100996	-3.10585	down	gene24800	1.26587	up	trans
MSTRG.100996	-3.10585	down	gene2491	-1.30762	down	trans
MSTRG.100996	-3.10585	down	gene24916	-3.82624	down	trans
MSTRG.100996	-3.10585	down	gene25660	-1.50286	down	trans
MSTRG.100996	-3.10585	down	gene25796	-2.02137	down	trans
MSTRG.100996	-3.10585	down	gene26	-1.15395	down	trans
MSTRG.100996	-3.10585	down	gene2646	-2.91973	down	trans
MSTRG.100996	-3.10585	down	gene26968	-1.42306	down	trans
MSTRG.100996	-3.10585	down	gene27157	1.0871	up	trans
MSTRG.100996	-3.10585	down	gene27690	-1.16246	down	trans
MSTRG.100996	-3.10585	down	gene27962	-1.10682	down	trans
MSTRG.100996	-3.10585	down	gene2800	-1.51351	down	trans
MSTRG.100996	-3.10585	down	gene2803	2.27807	up	trans
MSTRG.100996	-3.10585	down	gene28587	1.66358	up	trans
MSTRG.100996	-3.10585	down	gene28731	1.30288	up	trans
MSTRG.100996	-3.10585	down	gene29051	-4.62564	down	trans
MSTRG.100996	-3.10585	down	gene29075	-1.48046	down	trans
MSTRG.100996	-3.10585	down	gene29099	-1.43141	down	trans
MSTRG.100996	-3.10585	down	gene29138	-1.78931	down	trans
MSTRG.100996	-3.10585	down	gene29141	-1.31121	down	trans
MSTRG.100996	-3.10585	down	gene29193	-2.25926	down	trans
MSTRG.100996	-3.10585	down	gene29194	-1.73974	down	trans
MSTRG.100996	-3.10585	down	gene29678	1.09168	up	trans
MSTRG.100996	-3.10585	down	gene30140	1.07152	up	trans
MSTRG.100996	-3.10585	down	gene30602	-4.30548	down	trans
MSTRG.100996	-3.10585	down	gene30828	2.55605	up	trans
MSTRG.100996	-3.10585	down	gene31050	-1.06574	down	trans
MSTRG.100996	-3.10585	down	gene31204	1.57127	up	trans
MSTRG.100996	-3.10585	down	gene31522	-1.23467	down	trans
MSTRG.100996	-3.10585	down	gene31720	-1.37853	down	trans
MSTRG.100996	-3.10585	down	gene32708	-1.50852	down	trans
MSTRG.100996	-3.10585	down	gene32816	-1.87935	down	trans
MSTRG.100996	-3.10585	down	gene33141	-1.3872	down	trans
MSTRG.100996	-3.10585	down	gene3383	3.37427	up	trans
MSTRG.100996	-3.10585	down	gene34254	1.45743	up	trans
MSTRG.100996	-3.10585	down	gene3513	-1.82994	down	trans
MSTRG.100996	-3.10585	down	gene3724	-1.44821	down	trans
MSTRG.100996	-3.10585	down	gene3823	-2.65698	down	trans
MSTRG.100996	-3.10585	down	gene4439	-2.88379	down	trans
MSTRG.100996	-3.10585	down	gene506	2.31307	up	trans
MSTRG.100996	-3.10585	down	gene5295	-2.39892	down	trans
MSTRG.100996	-3.10585	down	gene602	2.95592	up	trans
MSTRG.100996	-3.10585	down	gene6161	-3.18261	down	trans
MSTRG.100996	-3.10585	down	gene6244	-4.6969	down	trans
MSTRG.100996	-3.10585	down	gene6315	1.07617	up	trans
MSTRG.100996	-3.10585	down	gene6422	-3.53572	down	trans
MSTRG.100996	-3.10585	down	gene6444	-1.31778	down	trans
MSTRG.100996	-3.10585	down	gene6700	-2.38784	down	trans
MSTRG.100996	-3.10585	down	gene6721	-2.93973	down	trans
MSTRG.100996	-3.10585	down	gene7030	-2.38291	down	trans
MSTRG.100996	-3.10585	down	gene7069	-3.29918	down	trans
MSTRG.100996	-3.10585	down	gene7890	-2.30587	down	trans
MSTRG.100996	-3.10585	down	gene8001	-1.05161	down	trans
MSTRG.100996	-3.10585	down	gene8034	1.33616	up	trans
MSTRG.100996	-3.10585	down	gene8262	-4.31263	down	trans
MSTRG.100996	-3.10585	down	gene8601	-2.00637	down	trans
MSTRG.100996	-3.10585	down	gene8623	-2.97496	down	trans
MSTRG.100996	-3.10585	down	gene8627	-4.72959	down	trans
MSTRG.100996	-3.10585	down	gene8985	1.18361	up	trans
MSTRG.100996	-3.10585	down	gene9291	1.77742	up	trans
MSTRG.100996	-3.10585	down	gene979	-1.64175	down	trans
MSTRG.100996	-3.10585	down	gene9863	-1.09772	down	trans
MSTRG.101446	-7.37681	down	gene10163	5.39702	up	trans
MSTRG.101446	-7.37681	down	gene10234	-1.64616	down	trans
MSTRG.101446	-7.37681	down	gene10330	-1.92846	down	trans
MSTRG.101446	-7.37681	down	gene1034	-1.03753	down	trans
MSTRG.101446	-7.37681	down	gene10353	4.09843	up	trans
MSTRG.101446	-7.37681	down	gene10411	2.16089	up	trans
MSTRG.101446	-7.37681	down	gene10495	-3.20666	down	trans
MSTRG.101446	-7.37681	down	gene10506	-1.51377	down	trans
MSTRG.101446	-7.37681	down	gene10599	-1.10899	down	trans
MSTRG.101446	-7.37681	down	gene10688	1.02471	up	trans
MSTRG.101446	-7.37681	down	gene11170	-1.29617	down	trans
MSTRG.101446	-7.37681	down	gene11265	1.36502	up	trans
MSTRG.101446	-7.37681	down	gene11364	-1.38198	down	trans
MSTRG.101446	-7.37681	down	gene11447	2.05948	up	trans
MSTRG.101446	-7.37681	down	gene11824	1.75667	up	trans
MSTRG.101446	-7.37681	down	gene12096	-3.72019	down	trans
MSTRG.101446	-7.37681	down	gene12163	-1.99503	down	trans
MSTRG.101446	-7.37681	down	gene12337	1.92449	up	trans
MSTRG.101446	-7.37681	down	gene12498	-1.0447	down	trans
MSTRG.101446	-7.37681	down	gene12640	1.49696	up	trans
MSTRG.101446	-7.37681	down	gene1286	-2.31695	down	trans
MSTRG.101446	-7.37681	down	gene1301	-1.02277	down	trans
MSTRG.101446	-7.37681	down	gene13030	1.96875	up	trans
MSTRG.101446	-7.37681	down	gene13041	1.23723	up	trans
MSTRG.101446	-7.37681	down	gene13066	1.57218	up	trans
MSTRG.101446	-7.37681	down	gene1309	-1.30826	down	trans
MSTRG.101446	-7.37681	down	gene13293	-1.64397	down	trans
MSTRG.101446	-7.37681	down	gene13473	-1.57604	down	trans
MSTRG.101446	-7.37681	down	gene13744	-1.44543	down	trans
MSTRG.101446	-7.37681	down	gene14	-1.84718	down	trans
MSTRG.101446	-7.37681	down	gene14039	-1.43135	down	trans
MSTRG.101446	-7.37681	down	gene14257	-3.57061	down	trans
MSTRG.101446	-7.37681	down	gene1432	-1.48136	down	trans
MSTRG.101446	-7.37681	down	gene14441	-1.11154	down	trans
MSTRG.101446	-7.37681	down	gene14543	-3.11232	down	trans
MSTRG.101446	-7.37681	down	gene14761	1.24642	up	trans
MSTRG.101446	-7.37681	down	gene14942	-3.32343	down	trans
MSTRG.101446	-7.37681	down	gene15003	2.82946	up	trans
MSTRG.101446	-7.37681	down	gene15236	-2.19681	down	trans
MSTRG.101446	-7.37681	down	gene15267	-1.18871	down	trans
MSTRG.101446	-7.37681	down	gene15369	-1.56857	down	trans
MSTRG.101446	-7.37681	down	gene15392	2.143	up	trans
MSTRG.101446	-7.37681	down	gene1561	-2.59692	down	trans
MSTRG.101446	-7.37681	down	gene15978	2.51565	up	trans
MSTRG.101446	-7.37681	down	gene15980	-2.8252	down	trans
MSTRG.101446	-7.37681	down	gene16000	-1.77505	down	trans
MSTRG.101446	-7.37681	down	gene162	-1.5401	down	trans
MSTRG.101446	-7.37681	down	gene16476	4.90011	up	trans
MSTRG.101446	-7.37681	down	gene16515	-1.06401	down	trans
MSTRG.101446	-7.37681	down	gene16548	-1.39079	down	trans
MSTRG.101446	-7.37681	down	gene16623	-1.06113	down	trans
MSTRG.101446	-7.37681	down	gene16704	-1.21193	down	trans
MSTRG.101446	-7.37681	down	gene17082	-2.52561	down	trans
MSTRG.101446	-7.37681	down	gene17213	1.03685	up	trans
MSTRG.101446	-7.37681	down	gene17507	1.13856	up	trans
MSTRG.101446	-7.37681	down	gene17654	-2.6729	down	trans
MSTRG.101446	-7.37681	down	gene17682	-2.49425	down	trans
MSTRG.101446	-7.37681	down	gene17704	-3.96404	down	trans
MSTRG.101446	-7.37681	down	gene17953	1.56169	up	trans
MSTRG.101446	-7.37681	down	gene18127	2.56776	up	trans
MSTRG.101446	-7.37681	down	gene18170	2.50006	up	trans
MSTRG.101446	-7.37681	down	gene18316	1.62756	up	trans
MSTRG.101446	-7.37681	down	gene1845	2.92011	up	trans
MSTRG.101446	-7.37681	down	gene18596	2.13956	up	trans
MSTRG.101446	-7.37681	down	gene18627	2.44749	up	trans
MSTRG.101446	-7.37681	down	gene18662	-1.09288	down	trans
MSTRG.101446	-7.37681	down	gene18699	2.72366	up	trans
MSTRG.101446	-7.37681	down	gene18716	2.76558	up	trans
MSTRG.101446	-7.37681	down	gene18724	-2.04772	down	trans
MSTRG.101446	-7.37681	down	gene18729	-1.35893	down	trans
MSTRG.101446	-7.37681	down	gene1908	-1.42844	down	trans
MSTRG.101446	-7.37681	down	gene19197	1.21253	up	trans
MSTRG.101446	-7.37681	down	gene19401	1.99191	up	trans
MSTRG.101446	-7.37681	down	gene19491	1.27176	up	trans
MSTRG.101446	-7.37681	down	gene1968	-2.02039	down	trans
MSTRG.101446	-7.37681	down	gene1984	-1.26251	down	trans
MSTRG.101446	-7.37681	down	gene20002	-1.85047	down	trans
MSTRG.101446	-7.37681	down	gene20005	-1.25725	down	trans
MSTRG.101446	-7.37681	down	gene204	-1.82833	down	trans
MSTRG.101446	-7.37681	down	gene20715	-1.04464	down	trans
MSTRG.101446	-7.37681	down	gene21052	1.07631	up	trans
MSTRG.101446	-7.37681	down	gene21056	-1.47699	down	trans
MSTRG.101446	-7.37681	down	gene21304	-2.35419	down	trans
MSTRG.101446	-7.37681	down	gene21333	1.32527	up	trans
MSTRG.101446	-7.37681	down	gene21451	-1.57546	down	trans
MSTRG.101446	-7.37681	down	gene21564	3.08767	up	trans
MSTRG.101446	-7.37681	down	gene21753	1.78715	up	trans
MSTRG.101446	-7.37681	down	gene21882	2.60873	up	trans
MSTRG.101446	-7.37681	down	gene21992	3.14091	up	trans
MSTRG.101446	-7.37681	down	gene22083	-2.11837	down	trans
MSTRG.101446	-7.37681	down	gene22131	2.17264	up	trans
MSTRG.101446	-7.37681	down	gene22236	-1.17191	down	trans
MSTRG.101446	-7.37681	down	gene22252	1.38121	up	trans
MSTRG.101446	-7.37681	down	gene22415	1.64613	up	trans
MSTRG.101446	-7.37681	down	gene22428	1.50701	up	trans
MSTRG.101446	-7.37681	down	gene22863	-2.59598	down	trans
MSTRG.101446	-7.37681	down	gene23041	2.50501	up	trans
MSTRG.101446	-7.37681	down	gene23764	-2.12647	down	trans
MSTRG.101446	-7.37681	down	gene23943	1.76068	up	trans
MSTRG.101446	-7.37681	down	gene24076	1.47954	up	trans
MSTRG.101446	-7.37681	down	gene2418	2.22145	up	trans
MSTRG.101446	-7.37681	down	gene24225	-2.83134	down	trans
MSTRG.101446	-7.37681	down	gene24243	1.33782	up	trans
MSTRG.101446	-7.37681	down	gene24252	5.98909	up	trans
MSTRG.101446	-7.37681	down	gene24368	2.06621	up	trans
MSTRG.101446	-7.37681	down	gene24393	-1.43286	down	trans
MSTRG.101446	-7.37681	down	gene24470	-1.11607	down	trans
MSTRG.101446	-7.37681	down	gene2451	-2.99057	down	trans
MSTRG.101446	-7.37681	down	gene24535	-1.50449	down	trans
MSTRG.101446	-7.37681	down	gene24657	1.69931	up	trans
MSTRG.101446	-7.37681	down	gene24746	2.07618	up	trans
MSTRG.101446	-7.37681	down	gene24767	1.9347	up	trans
MSTRG.101446	-7.37681	down	gene24873	1.47122	up	trans
MSTRG.101446	-7.37681	down	gene25096	1.70098	up	trans
MSTRG.101446	-7.37681	down	gene25097	1.06637	up	trans
MSTRG.101446	-7.37681	down	gene25148	1.10894	up	trans
MSTRG.101446	-7.37681	down	gene25198	1.11555	up	trans
MSTRG.101446	-7.37681	down	gene25459	-2.79068	down	trans
MSTRG.101446	-7.37681	down	gene25572	3.04642	up	trans
MSTRG.101446	-7.37681	down	gene25667	-1.82457	down	trans
MSTRG.101446	-7.37681	down	gene25971	1.69776	up	trans
MSTRG.101446	-7.37681	down	gene2609	-2.8813	down	trans
MSTRG.101446	-7.37681	down	gene26126	-3.49875	down	trans
MSTRG.101446	-7.37681	down	gene26140	1.21358	up	trans
MSTRG.101446	-7.37681	down	gene26251	-2.24455	down	trans
MSTRG.101446	-7.37681	down	gene26260	2.14667	up	trans
MSTRG.101446	-7.37681	down	gene26522	-3.30152	down	trans
MSTRG.101446	-7.37681	down	gene26530	-1.62716	down	trans
MSTRG.101446	-7.37681	down	gene26787	-1.29159	down	trans
MSTRG.101446	-7.37681	down	gene26855	2.33997	up	trans
MSTRG.101446	-7.37681	down	gene27060	1.80105	up	trans
MSTRG.101446	-7.37681	down	gene27247	-2.65328	down	trans
MSTRG.101446	-7.37681	down	gene27275	-1.05054	down	trans
MSTRG.101446	-7.37681	down	gene27302	-1.77752	down	trans
MSTRG.101446	-7.37681	down	gene27376	-1.77902	down	trans
MSTRG.101446	-7.37681	down	gene27526	2.69034	up	trans
MSTRG.101446	-7.37681	down	gene27577	1.79266	up	trans
MSTRG.101446	-7.37681	down	gene27736	1.14914	up	trans
MSTRG.101446	-7.37681	down	gene2780	-3.68046	down	trans
MSTRG.101446	-7.37681	down	gene27809	-1.44917	down	trans
MSTRG.101446	-7.37681	down	gene27916	1.69887	up	trans
MSTRG.101446	-7.37681	down	gene27974	-1.52688	down	trans
MSTRG.101446	-7.37681	down	gene27979	1.5058	up	trans
MSTRG.101446	-7.37681	down	gene2799	-1.83836	down	trans
MSTRG.101446	-7.37681	down	gene28045	-3.2511	down	trans
MSTRG.101446	-7.37681	down	gene28597	1.05612	up	trans
MSTRG.101446	-7.37681	down	gene28800	1.16203	up	trans
MSTRG.101446	-7.37681	down	gene28809	-1.56198	down	trans
MSTRG.101446	-7.37681	down	gene28833	1.54961	up	trans
MSTRG.101446	-7.37681	down	gene28907	1.26852	up	trans
MSTRG.101446	-7.37681	down	gene28995	-1.07494	down	trans
MSTRG.101446	-7.37681	down	gene29160	1.49668	up	trans
MSTRG.101446	-7.37681	down	gene29691	2.46323	up	trans
MSTRG.101446	-7.37681	down	gene29709	1.08843	up	trans
MSTRG.101446	-7.37681	down	gene29843	1.10422	up	trans
MSTRG.101446	-7.37681	down	gene29913	2.24616	up	trans
MSTRG.101446	-7.37681	down	gene30518	-1.4994	down	trans
MSTRG.101446	-7.37681	down	gene30567	-1.0908	down	trans
MSTRG.101446	-7.37681	down	gene306	-2.71018	down	trans
MSTRG.101446	-7.37681	down	gene30716	-1.97811	down	trans
MSTRG.101446	-7.37681	down	gene30729	1.82494	up	trans
MSTRG.101446	-7.37681	down	gene30874	-1.27084	down	trans
MSTRG.101446	-7.37681	down	gene3089	-1.49573	down	trans
MSTRG.101446	-7.37681	down	gene30926	1.26464	up	trans
MSTRG.101446	-7.37681	down	gene31143	-1.5002	down	trans
MSTRG.101446	-7.37681	down	gene31164	-1.67419	down	trans
MSTRG.101446	-7.37681	down	gene31167	-1.61693	down	trans
MSTRG.101446	-7.37681	down	gene31267	-1.35056	down	trans
MSTRG.101446	-7.37681	down	gene31302	1.658	up	trans
MSTRG.101446	-7.37681	down	gene31379	-1.52572	down	trans
MSTRG.101446	-7.37681	down	gene31381	-2.20929	down	trans
MSTRG.101446	-7.37681	down	gene31461	1.40827	up	trans
MSTRG.101446	-7.37681	down	gene31589	1.41293	up	trans
MSTRG.101446	-7.37681	down	gene32018	-1.11824	down	trans
MSTRG.101446	-7.37681	down	gene32083	1.14873	up	trans
MSTRG.101446	-7.37681	down	gene32135	1.51231	up	trans
MSTRG.101446	-7.37681	down	gene32712	2.58642	up	trans
MSTRG.101446	-7.37681	down	gene32793	-1.79996	down	trans
MSTRG.101446	-7.37681	down	gene32810	2.54499	up	trans
MSTRG.101446	-7.37681	down	gene32811	2.42409	up	trans
MSTRG.101446	-7.37681	down	gene32813	2.2716	up	trans
MSTRG.101446	-7.37681	down	gene33325	1.39132	up	trans
MSTRG.101446	-7.37681	down	gene3343	1.0382	up	trans
MSTRG.101446	-7.37681	down	gene33434	-1.0139	down	trans
MSTRG.101446	-7.37681	down	gene33435	-1.83681	down	trans
MSTRG.101446	-7.37681	down	gene33454	-1.34813	down	trans
MSTRG.101446	-7.37681	down	gene3346	-2.21946	down	trans
MSTRG.101446	-7.37681	down	gene33479	-3.8622	down	trans
MSTRG.101446	-7.37681	down	gene33539	1.29413	up	trans
MSTRG.101446	-7.37681	down	gene33736	1.7662	up	trans
MSTRG.101446	-7.37681	down	gene33812	1.67745	up	trans
MSTRG.101446	-7.37681	down	gene33861	1.32612	up	trans
MSTRG.101446	-7.37681	down	gene3408	-3.01049	down	trans
MSTRG.101446	-7.37681	down	gene34320	1.99386	up	trans
MSTRG.101446	-7.37681	down	gene34599	2.17141	up	trans
MSTRG.101446	-7.37681	down	gene3504	1.31732	up	trans
MSTRG.101446	-7.37681	down	gene3517	-2.47647	down	trans
MSTRG.101446	-7.37681	down	gene3573	1.27614	up	trans
MSTRG.101446	-7.37681	down	gene3599	1.67668	up	trans
MSTRG.101446	-7.37681	down	gene3624	1.48525	up	trans
MSTRG.101446	-7.37681	down	gene3721	-1.40711	down	trans
MSTRG.101446	-7.37681	down	gene3742	1.01199	up	trans
MSTRG.101446	-7.37681	down	gene4029	-1.78146	down	trans
MSTRG.101446	-7.37681	down	gene4102	1.62958	up	trans
MSTRG.101446	-7.37681	down	gene4126	1.49138	up	trans
MSTRG.101446	-7.37681	down	gene421	2.53413	up	trans
MSTRG.101446	-7.37681	down	gene4267	-2.7266	down	trans
MSTRG.101446	-7.37681	down	gene4612	1.86806	up	trans
MSTRG.101446	-7.37681	down	gene4674	1.77213	up	trans
MSTRG.101446	-7.37681	down	gene4740	-2.52857	down	trans
MSTRG.101446	-7.37681	down	gene4863	-1.60461	down	trans
MSTRG.101446	-7.37681	down	gene4949	-1.2664	down	trans
MSTRG.101446	-7.37681	down	gene501	-1.17793	down	trans
MSTRG.101446	-7.37681	down	gene5226	1.19599	up	trans
MSTRG.101446	-7.37681	down	gene5251	-1.66734	down	trans
MSTRG.101446	-7.37681	down	gene5316	-2.6423	down	trans
MSTRG.101446	-7.37681	down	gene533	1.23672	up	trans
MSTRG.101446	-7.37681	down	gene551	1.11284	up	trans
MSTRG.101446	-7.37681	down	gene5580	2.01568	up	trans
MSTRG.101446	-7.37681	down	gene569	1.59403	up	trans
MSTRG.101446	-7.37681	down	gene5766	1.46353	up	trans
MSTRG.101446	-7.37681	down	gene600	-1.16311	down	trans
MSTRG.101446	-7.37681	down	gene6016	-4.01667	down	trans
MSTRG.101446	-7.37681	down	gene6107	-2.15618	down	trans
MSTRG.101446	-7.37681	down	gene6248	1.66389	up	trans
MSTRG.101446	-7.37681	down	gene6302	1.65207	up	trans
MSTRG.101446	-7.37681	down	gene6400	1.92517	up	trans
MSTRG.101446	-7.37681	down	gene6555	-1.0535	down	trans
MSTRG.101446	-7.37681	down	gene6609	-1.14597	down	trans
MSTRG.101446	-7.37681	down	gene6725	1.25541	up	trans
MSTRG.101446	-7.37681	down	gene6918	-1.32092	down	trans
MSTRG.101446	-7.37681	down	gene7137	-2.54301	down	trans
MSTRG.101446	-7.37681	down	gene7154	-1.48941	down	trans
MSTRG.101446	-7.37681	down	gene7213	1.07685	up	trans
MSTRG.101446	-7.37681	down	gene7292	-1.43928	down	trans
MSTRG.101446	-7.37681	down	gene7300	-1.93462	down	trans
MSTRG.101446	-7.37681	down	gene7415	1.96618	up	trans
MSTRG.101446	-7.37681	down	gene7511	-2.07315	down	trans
MSTRG.101446	-7.37681	down	gene7671	-3.78866	down	trans
MSTRG.101446	-7.37681	down	gene7943	-1.7245	down	trans
MSTRG.101446	-7.37681	down	gene7957	-1.71499	down	trans
MSTRG.101446	-7.37681	down	gene8194	-1.30893	down	trans
MSTRG.101446	-7.37681	down	gene8249	-1.92648	down	trans
MSTRG.101446	-7.37681	down	gene8273	-1.5617	down	trans
MSTRG.101446	-7.37681	down	gene8308	-2.38029	down	trans
MSTRG.101446	-7.37681	down	gene8563	-2.09722	down	trans
MSTRG.101446	-7.37681	down	gene8622	-1.96212	down	trans
MSTRG.101446	-7.37681	down	gene8630	-1.53876	down	trans
MSTRG.101446	-7.37681	down	gene8955	1.50465	up	trans
MSTRG.101446	-7.37681	down	gene9039	1.28847	up	trans
MSTRG.101446	-7.37681	down	gene9077	5.40701	up	trans
MSTRG.101446	-7.37681	down	gene9242	1.80113	up	trans
MSTRG.101446	-7.37681	down	gene9247	1.32104	up	trans
MSTRG.101446	-7.37681	down	rna78882	-3.04699	down	trans
MSTRG.10164	5.63752	up	gene16912	1.8417	up	trans
MSTRG.10164	5.63752	up	gene20522	2.34094	up	trans
MSTRG.10164	5.63752	up	gene22941	2.6438	up	trans
MSTRG.10164	5.63752	up	gene23300	1.3439	up	trans
MSTRG.10164	5.63752	up	gene25603	1.25697	up	trans
MSTRG.10164	5.63752	up	gene31288	1.26852	up	trans
MSTRG.10164	5.63752	up	gene34291	2.52653	up	trans
MSTRG.10164	5.63752	up	gene5217	2.15682	up	trans
MSTRG.10164	5.63752	up	gene6089	3.09177	up	trans
MSTRG.10164	5.63752	up	gene6119	1.58095	up	trans
MSTRG.10164	5.63752	up	gene6480	2.15452	up	trans
MSTRG.10164	5.63752	up	gene6704	1.1068	up	trans
MSTRG.10183	3.39623	up	gene10300	2.47848	up	trans
MSTRG.10183	3.39623	up	gene1345	1.40641	up	trans
MSTRG.10183	3.39623	up	gene13758	1.43156	up	trans
MSTRG.10183	3.39623	up	gene16995	1.85015	up	trans
MSTRG.10183	3.39623	up	gene17259	1.95035	up	trans
MSTRG.10183	3.39623	up	gene18799	1.0278	up	trans
MSTRG.10183	3.39623	up	gene2077	1.1833	up	trans
MSTRG.10183	3.39623	up	gene22002	1.17362	up	trans
MSTRG.10183	3.39623	up	gene22572	1.35467	up	trans
MSTRG.10183	3.39623	up	gene23377	1.10461	up	trans
MSTRG.10183	3.39623	up	gene24169	1.43261	up	trans
MSTRG.10183	3.39623	up	gene27886	1.63815	up	trans
MSTRG.10183	3.39623	up	gene28091	1.97555	up	trans
MSTRG.10183	3.39623	up	gene2862	1.15658	up	trans
MSTRG.10183	3.39623	up	gene2872	1.86035	up	trans
MSTRG.10183	3.39623	up	gene29557	1.18663	up	trans
MSTRG.10183	3.39623	up	gene32450	1.44297	up	trans
MSTRG.10183	3.39623	up	gene6111	1.30114	up	trans
MSTRG.10183	3.39623	up	gene6350	1.18265	up	trans
MSTRG.10183	3.39623	up	gene6619	1.52595	up	trans
MSTRG.10183	3.39623	up	gene7020	1.02208	up	trans
MSTRG.10183	3.39623	up	gene8035	1.47255	up	trans
MSTRG.10183	3.39623	up	gene8207	2.32858	up	trans
MSTRG.102458	1.93926	up	gene1029	1.1716	up	trans
MSTRG.102458	1.93926	up	gene1500	2.86048	up	trans
MSTRG.102458	1.93926	up	gene15032	-1.35611	down	trans
MSTRG.102458	1.93926	up	gene15388	1.83248	up	trans
MSTRG.102458	1.93926	up	gene15600	1.52177	up	trans
MSTRG.102458	1.93926	up	gene16284	1.19563	up	trans
MSTRG.102458	1.93926	up	gene16285	1.12335	up	trans
MSTRG.102458	1.93926	up	gene16873	1.00034	up	trans
MSTRG.102458	1.93926	up	gene18544	1.12498	up	trans
MSTRG.102458	1.93926	up	gene22524	1.05234	up	trans
MSTRG.102458	1.93926	up	gene25482	2.31957	up	trans
MSTRG.102458	1.93926	up	gene27397	1.01336	up	trans
MSTRG.102458	1.93926	up	gene28218	1.70517	up	trans
MSTRG.102458	1.93926	up	gene29670	1.59509	up	trans
MSTRG.102458	1.93926	up	gene31033	3.07178	up	trans
MSTRG.102458	1.93926	up	gene32266	1.56221	up	trans
MSTRG.102458	1.93926	up	gene32460	1.54311	up	trans
MSTRG.102458	1.93926	up	gene32803	1.13077	up	trans
MSTRG.102458	1.93926	up	gene434	1.15873	up	trans
MSTRG.102458	1.93926	up	gene4590	1.12504	up	trans
MSTRG.102458	1.93926	up	gene5562	1.73873	up	trans
MSTRG.102458	1.93926	up	gene5881	2.14194	up	trans
MSTRG.102458	1.93926	up	gene7441	1.14422	up	trans
MSTRG.102458	1.93926	up	gene7836	1.29575	up	trans
MSTRG.102458	1.93926	up	gene8676	2.4506	up	trans
MSTRG.102458	1.93926	up	gene9001	1.42616	up	trans
MSTRG.102493	6.6871	up	gene10593	1.06103	up	trans
MSTRG.102493	6.6871	up	gene13132	1.10128	up	trans
MSTRG.102493	6.6871	up	gene14289	1.47577	up	trans
MSTRG.102493	6.6871	up	gene15258	1.82591	up	trans
MSTRG.102493	6.6871	up	gene17083	2.58473	up	trans
MSTRG.102493	6.6871	up	gene17606	2.0988	up	trans
MSTRG.102493	6.6871	up	gene19954	1.74938	up	trans
MSTRG.102493	6.6871	up	gene20902	1.42798	up	trans
MSTRG.102493	6.6871	up	gene21330	2.01476	up	trans
MSTRG.102493	6.6871	up	gene25735	1.02001	up	trans
MSTRG.102493	6.6871	up	gene27347	2.07054	up	trans
MSTRG.102493	6.6871	up	gene27773	1.33144	up	trans
MSTRG.102493	6.6871	up	gene3181	1.88193	up	trans
MSTRG.102493	6.6871	up	gene34234	-1.05956	down	trans
MSTRG.102493	6.6871	up	gene34594	2.81968	up	trans
MSTRG.102493	6.6871	up	gene4502	1.40309	up	trans
MSTRG.102493	6.6871	up	gene4547	2.12649	up	trans
MSTRG.102493	6.6871	up	gene7422	1.11809	up	trans
MSTRG.102493	6.6871	up	gene7460	1.80738	up	trans
MSTRG.102493	6.6871	up	gene7566	1.17816	up	trans
MSTRG.102493	6.6871	up	gene9508	1.41933	up	trans
MSTRG.102721	-2.78145	down	gene15598	1.00712	up	trans
MSTRG.102721	-2.78145	down	gene17255	1.74409	up	trans
MSTRG.102721	-2.78145	down	gene17325	1.73496	up	trans
MSTRG.102721	-2.78145	down	gene17903	-2.31667	down	trans
MSTRG.102721	-2.78145	down	gene19461	1.35091	up	trans
MSTRG.102721	-2.78145	down	gene20285	1.68576	up	trans
MSTRG.102721	-2.78145	down	gene21553	1.06878	up	trans
MSTRG.102721	-2.78145	down	gene2285	1.35566	up	trans
MSTRG.102721	-2.78145	down	gene23067	2.76131	up	trans
MSTRG.102721	-2.78145	down	gene24452	-2.68361	down	trans
MSTRG.102721	-2.78145	down	gene24668	1.38558	up	trans
MSTRG.102721	-2.78145	down	gene24677	1.2301	up	trans
MSTRG.102721	-2.78145	down	gene25994	1.05674	up	trans
MSTRG.102721	-2.78145	down	gene26627	1.11392	up	trans
MSTRG.102721	-2.78145	down	gene29641	1.21371	up	trans
MSTRG.102721	-2.78145	down	gene30070	1.07546	up	trans
MSTRG.102721	-2.78145	down	gene30839	-1.40557	down	trans
MSTRG.102721	-2.78145	down	gene32035	-1.95208	down	trans
MSTRG.102721	-2.78145	down	gene328	-1.44458	down	trans
MSTRG.102721	-2.78145	down	gene33025	-4.54891	down	trans
MSTRG.102721	-2.78145	down	gene3692	-2.81738	down	trans
MSTRG.102721	-2.78145	down	gene4558	1.04643	up	trans
MSTRG.102721	-2.78145	down	gene8032	3.17248	up	trans
MSTRG.102721	-2.78145	down	gene9236	3.14752	up	trans
MSTRG.104044	4.7097	up	gene1064	1.53713	up	trans
MSTRG.104044	4.7097	up	gene10677	-1.42441	down	trans
MSTRG.104044	4.7097	up	gene11372	1.81001	up	trans
MSTRG.104044	4.7097	up	gene11382	1.60443	up	trans
MSTRG.104044	4.7097	up	gene11586	-2.36485	down	trans
MSTRG.104044	4.7097	up	gene12680	2.73442	up	trans
MSTRG.104044	4.7097	up	gene13620	1.11342	up	trans
MSTRG.104044	4.7097	up	gene14278	1.47144	up	trans
MSTRG.104044	4.7097	up	gene14864	1.16003	up	trans
MSTRG.104044	4.7097	up	gene1498	1.15102	up	trans
MSTRG.104044	4.7097	up	gene15199	1.03382	up	trans
MSTRG.104044	4.7097	up	gene16203	1.06571	up	trans
MSTRG.104044	4.7097	up	gene16254	1.50585	up	trans
MSTRG.104044	4.7097	up	gene16264	1.03271	up	trans
MSTRG.104044	4.7097	up	gene16635	1.11012	up	trans
MSTRG.104044	4.7097	up	gene16853	1.81762	up	trans
MSTRG.104044	4.7097	up	gene16898	1.79639	up	trans
MSTRG.104044	4.7097	up	gene16946	1.26009	up	trans
MSTRG.104044	4.7097	up	gene17043	-3.14381	down	trans
MSTRG.104044	4.7097	up	gene17646	1.52188	up	trans
MSTRG.104044	4.7097	up	gene19467	1.87801	up	trans
MSTRG.104044	4.7097	up	gene19469	2.03438	up	trans
MSTRG.104044	4.7097	up	gene20336	1.17469	up	trans
MSTRG.104044	4.7097	up	gene20462	1.50052	up	trans
MSTRG.104044	4.7097	up	gene21068	1.15842	up	trans
MSTRG.104044	4.7097	up	gene21764	1.05549	up	trans
MSTRG.104044	4.7097	up	gene22171	1.80987	up	trans
MSTRG.104044	4.7097	up	gene22788	1.24581	up	trans
MSTRG.104044	4.7097	up	gene22874	1.28235	up	trans
MSTRG.104044	4.7097	up	gene24107	1.65422	up	trans
MSTRG.104044	4.7097	up	gene24265	2.02667	up	trans
MSTRG.104044	4.7097	up	gene24404	1.37596	up	trans
MSTRG.104044	4.7097	up	gene24520	1.92734	up	trans
MSTRG.104044	4.7097	up	gene25068	1.59948	up	trans
MSTRG.104044	4.7097	up	gene25250	1.5541	up	trans
MSTRG.104044	4.7097	up	gene25392	1.72102	up	trans
MSTRG.104044	4.7097	up	gene2696	1.14552	up	trans
MSTRG.104044	4.7097	up	gene27185	1.86433	up	trans
MSTRG.104044	4.7097	up	gene2721	1.16919	up	trans
MSTRG.104044	4.7097	up	gene27814	1.10146	up	trans
MSTRG.104044	4.7097	up	gene28998	1.32325	up	trans
MSTRG.104044	4.7097	up	gene29093	1.90039	up	trans
MSTRG.104044	4.7097	up	gene29666	1.00908	up	trans
MSTRG.104044	4.7097	up	gene30430	3.02338	up	trans
MSTRG.104044	4.7097	up	gene3103	1.23813	up	trans
MSTRG.104044	4.7097	up	gene31586	2.42641	up	trans
MSTRG.104044	4.7097	up	gene31617	1.3518	up	trans
MSTRG.104044	4.7097	up	gene31704	1.99066	up	trans
MSTRG.104044	4.7097	up	gene33416	1.61845	up	trans
MSTRG.104044	4.7097	up	gene34127	1.12065	up	trans
MSTRG.104044	4.7097	up	gene34315	1.57167	up	trans
MSTRG.104044	4.7097	up	gene34385	2.01889	up	trans
MSTRG.104044	4.7097	up	gene34567	3.4142	up	trans
MSTRG.104044	4.7097	up	gene3800	1.2247	up	trans
MSTRG.104044	4.7097	up	gene412	1.37368	up	trans
MSTRG.104044	4.7097	up	gene4503	1.49744	up	trans
MSTRG.104044	4.7097	up	gene4848	1.69599	up	trans
MSTRG.104044	4.7097	up	gene5075	1.19312	up	trans
MSTRG.104044	4.7097	up	gene6251	1.02938	up	trans
MSTRG.104044	4.7097	up	gene6259	2.02387	up	trans
MSTRG.104044	4.7097	up	gene6407	1.20242	up	trans
MSTRG.104044	4.7097	up	gene6991	1.14843	up	trans
MSTRG.104044	4.7097	up	gene7008	2.09947	up	trans
MSTRG.104044	4.7097	up	gene7054	1.57516	up	trans
MSTRG.104044	4.7097	up	gene7595	1.16695	up	trans
MSTRG.104044	4.7097	up	gene7858	2.72135	up	trans
MSTRG.104044	4.7097	up	gene7887	1.24612	up	trans
MSTRG.104044	4.7097	up	gene8521	1.29943	up	trans
MSTRG.104044	4.7097	up	gene8881	1.53692	up	trans
MSTRG.104044	4.7097	up	gene9382	1.01162	up	trans
MSTRG.104044	4.7097	up	gene9417	1.12735	up	trans
MSTRG.104121	1.35254	up	gene10695	1.03552	up	trans
MSTRG.104121	1.35254	up	gene10844	1.30071	up	trans
MSTRG.104121	1.35254	up	gene12678	1.324	up	trans
MSTRG.104121	1.35254	up	gene1339	2.62014	up	trans
MSTRG.104121	1.35254	up	gene14536	1.33989	up	trans
MSTRG.104121	1.35254	up	gene15625	1.55064	up	trans
MSTRG.104121	1.35254	up	gene16049	2.0355	up	trans
MSTRG.104121	1.35254	up	gene17277	-2.54509	down	trans
MSTRG.104121	1.35254	up	gene22214	1.79566	up	trans
MSTRG.104121	1.35254	up	gene22711	-2.00472	down	trans
MSTRG.104121	1.35254	up	gene23171	-1.69389	down	trans
MSTRG.104121	1.35254	up	gene25032	2.03368	up	trans
MSTRG.104121	1.35254	up	gene25137	1.14178	up	trans
MSTRG.104121	1.35254	up	gene25410	1.29598	up	trans
MSTRG.104121	1.35254	up	gene26769	2.40507	up	trans
MSTRG.104121	1.35254	up	gene27238	1.07013	up	trans
MSTRG.104121	1.35254	up	gene34201	-1.92051	down	trans
MSTRG.104121	1.35254	up	gene3597	1.96143	up	trans
MSTRG.104121	1.35254	up	gene5082	5.31963	up	trans
MSTRG.104121	1.35254	up	gene5880	1.62463	up	trans
MSTRG.104121	1.35254	up	gene5885	1.84076	up	trans
MSTRG.104121	1.35254	up	gene6483	1.22086	up	trans
MSTRG.104121	1.35254	up	gene7024	1.23206	up	trans
MSTRG.104121	1.35254	up	gene774	1.16453	up	trans
MSTRG.104740	2.62696	up	gene10695	1.03552	up	trans
MSTRG.104740	2.62696	up	gene10844	1.30071	up	trans
MSTRG.104740	2.62696	up	gene12678	1.324	up	trans
MSTRG.104740	2.62696	up	gene1339	2.62014	up	trans
MSTRG.104740	2.62696	up	gene14536	1.33989	up	trans
MSTRG.104740	2.62696	up	gene15625	1.55064	up	trans
MSTRG.104740	2.62696	up	gene16049	2.0355	up	trans
MSTRG.104740	2.62696	up	gene17277	-2.54509	down	trans
MSTRG.104740	2.62696	up	gene22214	1.79566	up	trans
MSTRG.104740	2.62696	up	gene22711	-2.00472	down	trans
MSTRG.104740	2.62696	up	gene23171	-1.69389	down	trans
MSTRG.104740	2.62696	up	gene25032	2.03368	up	trans
MSTRG.104740	2.62696	up	gene25137	1.14178	up	trans
MSTRG.104740	2.62696	up	gene25410	1.29598	up	trans
MSTRG.104740	2.62696	up	gene26769	2.40507	up	trans
MSTRG.104740	2.62696	up	gene27238	1.07013	up	trans
MSTRG.104740	2.62696	up	gene34201	-1.92051	down	trans
MSTRG.104740	2.62696	up	gene3597	1.96143	up	trans
MSTRG.104740	2.62696	up	gene5082	5.31963	up	trans
MSTRG.104740	2.62696	up	gene5880	1.62463	up	trans
MSTRG.104740	2.62696	up	gene5885	1.84076	up	trans
MSTRG.104740	2.62696	up	gene6483	1.22086	up	trans
MSTRG.104740	2.62696	up	gene7024	1.23206	up	trans
MSTRG.104740	2.62696	up	gene774	1.16453	up	trans
MSTRG.105948	-1.2724	down	gene10510	-2.70015	down	trans
MSTRG.105948	-1.2724	down	gene11493	-2.89152	down	trans
MSTRG.105948	-1.2724	down	gene11756	-1.03811	down	trans
MSTRG.105948	-1.2724	down	gene13437	-2.14548	down	trans
MSTRG.105948	-1.2724	down	gene16142	-1.89135	down	trans
MSTRG.105948	-1.2724	down	gene1648	-1.55949	down	trans
MSTRG.105948	-1.2724	down	gene18645	1.10496	up	trans
MSTRG.105948	-1.2724	down	gene18689	-2.14741	down	trans
MSTRG.105948	-1.2724	down	gene19502	1.38308	up	trans
MSTRG.105948	-1.2724	down	gene20250	-3.36204	down	trans
MSTRG.105948	-1.2724	down	gene20779	-3.85363	down	trans
MSTRG.105948	-1.2724	down	gene20819	1.12402	up	trans
MSTRG.105948	-1.2724	down	gene20839	1.23366	up	trans
MSTRG.105948	-1.2724	down	gene21319	2.31176	up	trans
MSTRG.105948	-1.2724	down	gene22188	-1.1585	down	trans
MSTRG.105948	-1.2724	down	gene22519	-1.12101	down	trans
MSTRG.105948	-1.2724	down	gene22798	1.68206	up	trans
MSTRG.105948	-1.2724	down	gene2286	1.67912	up	trans
MSTRG.105948	-1.2724	down	gene23305	1.4614	up	trans
MSTRG.105948	-1.2724	down	gene24547	-2.68207	down	trans
MSTRG.105948	-1.2724	down	gene25300	-1.37815	down	trans
MSTRG.105948	-1.2724	down	gene25831	-1.63729	down	trans
MSTRG.105948	-1.2724	down	gene2758	1.12107	up	trans
MSTRG.105948	-1.2724	down	gene27737	1.59035	up	trans
MSTRG.105948	-1.2724	down	gene28114	-1.67454	down	trans
MSTRG.105948	-1.2724	down	gene28230	-1.1119	down	trans
MSTRG.105948	-1.2724	down	gene28604	2.82676	up	trans
MSTRG.105948	-1.2724	down	gene28924	1.8187	up	trans
MSTRG.105948	-1.2724	down	gene29055	2.56399	up	trans
MSTRG.105948	-1.2724	down	gene29415	1.21712	up	trans
MSTRG.105948	-1.2724	down	gene29524	1.24093	up	trans
MSTRG.105948	-1.2724	down	gene30014	-1.84348	down	trans
MSTRG.105948	-1.2724	down	gene30124	-1.55582	down	trans
MSTRG.105948	-1.2724	down	gene31007	2.60145	up	trans
MSTRG.105948	-1.2724	down	gene31223	2.42117	up	trans
MSTRG.105948	-1.2724	down	gene32807	1.90404	up	trans
MSTRG.105948	-1.2724	down	gene33027	-2.21088	down	trans
MSTRG.105948	-1.2724	down	gene4364	-2.40778	down	trans
MSTRG.105948	-1.2724	down	gene4852	1.04233	up	trans
MSTRG.105948	-1.2724	down	gene56	3.8915	up	trans
MSTRG.105948	-1.2724	down	gene5857	1.10565	up	trans
MSTRG.105948	-1.2724	down	gene5907	-2.45278	down	trans
MSTRG.105948	-1.2724	down	gene9670	-1.53645	down	trans
MSTRG.10608	1.87033	up	gene1029	1.1716	up	trans
MSTRG.10608	1.87033	up	gene1500	2.86048	up	trans
MSTRG.10608	1.87033	up	gene15032	-1.35611	down	trans
MSTRG.10608	1.87033	up	gene15388	1.83248	up	trans
MSTRG.10608	1.87033	up	gene15600	1.52177	up	trans
MSTRG.10608	1.87033	up	gene16284	1.19563	up	trans
MSTRG.10608	1.87033	up	gene16285	1.12335	up	trans
MSTRG.10608	1.87033	up	gene16873	1.00034	up	trans
MSTRG.10608	1.87033	up	gene18544	1.12498	up	trans
MSTRG.10608	1.87033	up	gene22524	1.05234	up	trans
MSTRG.10608	1.87033	up	gene25482	2.31957	up	trans
MSTRG.10608	1.87033	up	gene27397	1.01336	up	trans
MSTRG.10608	1.87033	up	gene28218	1.70517	up	trans
MSTRG.10608	1.87033	up	gene29670	1.59509	up	trans
MSTRG.10608	1.87033	up	gene31033	3.07178	up	trans
MSTRG.10608	1.87033	up	gene32266	1.56221	up	trans
MSTRG.10608	1.87033	up	gene32460	1.54311	up	trans
MSTRG.10608	1.87033	up	gene32803	1.13077	up	trans
MSTRG.10608	1.87033	up	gene434	1.15873	up	trans
MSTRG.10608	1.87033	up	gene4590	1.12504	up	trans
MSTRG.10608	1.87033	up	gene5562	1.73873	up	trans
MSTRG.10608	1.87033	up	gene5881	2.14194	up	trans
MSTRG.10608	1.87033	up	gene7441	1.14422	up	trans
MSTRG.10608	1.87033	up	gene7836	1.29575	up	trans
MSTRG.10608	1.87033	up	gene8676	2.4506	up	trans
MSTRG.10608	1.87033	up	gene9001	1.42616	up	trans
MSTRG.107858	-1.4934	down	gene13642	2.35833	up	trans
MSTRG.107858	-1.4934	down	gene15351	1.13408	up	trans
MSTRG.107858	-1.4934	down	gene15365	1.27316	up	trans
MSTRG.107858	-1.4934	down	gene1605	1.27376	up	trans
MSTRG.107858	-1.4934	down	gene18498	2.64993	up	trans
MSTRG.107858	-1.4934	down	gene18630	1.73689	up	trans
MSTRG.107858	-1.4934	down	gene20297	1.96483	up	trans
MSTRG.107858	-1.4934	down	gene22631	1.58514	up	trans
MSTRG.107858	-1.4934	down	gene22870	1.77109	up	trans
MSTRG.107858	-1.4934	down	gene2340	1.7478	up	trans
MSTRG.107858	-1.4934	down	gene25251	3.79754	up	trans
MSTRG.107858	-1.4934	down	gene27721	1.03994	up	trans
MSTRG.107858	-1.4934	down	gene31374	1.48709	up	trans
MSTRG.107858	-1.4934	down	gene4777	1.06218	up	trans
MSTRG.107858	-1.4934	down	gene9689	1.40201	up	trans
MSTRG.108645	1.25749	up	gene10186	-1.28194	down	trans
MSTRG.108645	1.25749	up	gene10251	-3.42514	down	trans
MSTRG.108645	1.25749	up	gene10318	1.16743	up	trans
MSTRG.108645	1.25749	up	gene10434	2.69551	up	trans
MSTRG.108645	1.25749	up	gene10937	-2.98125	down	trans
MSTRG.108645	1.25749	up	gene11083	1.05091	up	trans
MSTRG.108645	1.25749	up	gene1121	4.48101	up	trans
MSTRG.108645	1.25749	up	gene12135	-1.06386	down	trans
MSTRG.108645	1.25749	up	gene12662	-1.80966	down	trans
MSTRG.108645	1.25749	up	gene13447	-5.58588	down	trans
MSTRG.108645	1.25749	up	gene14008	-3.20772	down	trans
MSTRG.108645	1.25749	up	gene14059	1.53501	up	trans
MSTRG.108645	1.25749	up	gene14545	1.07443	up	trans
MSTRG.108645	1.25749	up	gene14996	-2.19524	down	trans
MSTRG.108645	1.25749	up	gene15883	-3.56359	down	trans
MSTRG.108645	1.25749	up	gene16070	-1.5444	down	trans
MSTRG.108645	1.25749	up	gene1662	1.63233	up	trans
MSTRG.108645	1.25749	up	gene17774	1.30484	up	trans
MSTRG.108645	1.25749	up	gene1798	2.46438	up	trans
MSTRG.108645	1.25749	up	gene18034	-3.96204	down	trans
MSTRG.108645	1.25749	up	gene18411	1.90882	up	trans
MSTRG.108645	1.25749	up	gene18511	-2.24477	down	trans
MSTRG.108645	1.25749	up	gene18723	-1.25088	down	trans
MSTRG.108645	1.25749	up	gene18744	1.14916	up	trans
MSTRG.108645	1.25749	up	gene19277	-1.9811	down	trans
MSTRG.108645	1.25749	up	gene19405	1.16854	up	trans
MSTRG.108645	1.25749	up	gene1953	-1.68559	down	trans
MSTRG.108645	1.25749	up	gene20069	-3.82368	down	trans
MSTRG.108645	1.25749	up	gene20862	-1.33249	down	trans
MSTRG.108645	1.25749	up	gene20939	1.00554	up	trans
MSTRG.108645	1.25749	up	gene21393	2.34224	up	trans
MSTRG.108645	1.25749	up	gene22288	-1.52115	down	trans
MSTRG.108645	1.25749	up	gene22606	1.21425	up	trans
MSTRG.108645	1.25749	up	gene22878	-1.16126	down	trans
MSTRG.108645	1.25749	up	gene22960	-1.24802	down	trans
MSTRG.108645	1.25749	up	gene2376	-1.09919	down	trans
MSTRG.108645	1.25749	up	gene23913	-3.95152	down	trans
MSTRG.108645	1.25749	up	gene24911	2.58017	up	trans
MSTRG.108645	1.25749	up	gene24948	4.0322	up	trans
MSTRG.108645	1.25749	up	gene25776	1.58099	up	trans
MSTRG.108645	1.25749	up	gene2606	1.09646	up	trans
MSTRG.108645	1.25749	up	gene26081	-3.94278	down	trans
MSTRG.108645	1.25749	up	gene26117	-1.63668	down	trans
MSTRG.108645	1.25749	up	gene26332	1.95637	up	trans
MSTRG.108645	1.25749	up	gene2644	-2.7908	down	trans
MSTRG.108645	1.25749	up	gene2685	1.51066	up	trans
MSTRG.108645	1.25749	up	gene2702	1.92171	up	trans
MSTRG.108645	1.25749	up	gene27073	-3.98281	down	trans
MSTRG.108645	1.25749	up	gene27250	-4.49442	down	trans
MSTRG.108645	1.25749	up	gene27348	1.2979	up	trans
MSTRG.108645	1.25749	up	gene27401	-1.10676	down	trans
MSTRG.108645	1.25749	up	gene27771	1.38917	up	trans
MSTRG.108645	1.25749	up	gene28211	3.94022	up	trans
MSTRG.108645	1.25749	up	gene2845	1.08252	up	trans
MSTRG.108645	1.25749	up	gene2851	-2.56145	down	trans
MSTRG.108645	1.25749	up	gene28732	1.52694	up	trans
MSTRG.108645	1.25749	up	gene28856	4.81301	up	trans
MSTRG.108645	1.25749	up	gene29076	1.75423	up	trans
MSTRG.108645	1.25749	up	gene29812	-4.00768	down	trans
MSTRG.108645	1.25749	up	gene29828	-2.72841	down	trans
MSTRG.108645	1.25749	up	gene30501	-3.64994	down	trans
MSTRG.108645	1.25749	up	gene30614	-2.59655	down	trans
MSTRG.108645	1.25749	up	gene30808	-2.97658	down	trans
MSTRG.108645	1.25749	up	gene31596	1.30873	up	trans
MSTRG.108645	1.25749	up	gene31695	1.91496	up	trans
MSTRG.108645	1.25749	up	gene31710	2.67669	up	trans
MSTRG.108645	1.25749	up	gene31967	1.86561	up	trans
MSTRG.108645	1.25749	up	gene33339	1.75253	up	trans
MSTRG.108645	1.25749	up	gene33580	1.02279	up	trans
MSTRG.108645	1.25749	up	gene4070	-4.01443	down	trans
MSTRG.108645	1.25749	up	gene4362	-1.09252	down	trans
MSTRG.108645	1.25749	up	gene5126	-4.5314	down	trans
MSTRG.108645	1.25749	up	gene5917	-1.15608	down	trans
MSTRG.108645	1.25749	up	gene622	-3.44577	down	trans
MSTRG.108645	1.25749	up	gene7010	-3.40822	down	trans
MSTRG.108645	1.25749	up	gene8658	-1.58589	down	trans
MSTRG.108645	1.25749	up	gene8892	1.61978	up	trans
MSTRG.108645	1.25749	up	gene9018	1.04672	up	trans
MSTRG.108645	1.25749	up	gene9260	-1.38663	down	trans
MSTRG.108645	1.25749	up	id691109	-2.30711	down	trans
MSTRG.108900	3.06115	up	gene10695	1.03552	up	trans
MSTRG.108900	3.06115	up	gene10844	1.30071	up	trans
MSTRG.108900	3.06115	up	gene12678	1.324	up	trans
MSTRG.108900	3.06115	up	gene1339	2.62014	up	trans
MSTRG.108900	3.06115	up	gene14536	1.33989	up	trans
MSTRG.108900	3.06115	up	gene15625	1.55064	up	trans
MSTRG.108900	3.06115	up	gene16049	2.0355	up	trans
MSTRG.108900	3.06115	up	gene17277	-2.54509	down	trans
MSTRG.108900	3.06115	up	gene22214	1.79566	up	trans
MSTRG.108900	3.06115	up	gene22711	-2.00472	down	trans
MSTRG.108900	3.06115	up	gene23171	-1.69389	down	trans
MSTRG.108900	3.06115	up	gene25032	2.03368	up	trans
MSTRG.108900	3.06115	up	gene25137	1.14178	up	trans
MSTRG.108900	3.06115	up	gene25410	1.29598	up	trans
MSTRG.108900	3.06115	up	gene26769	2.40507	up	trans
MSTRG.108900	3.06115	up	gene27238	1.07013	up	trans
MSTRG.108900	3.06115	up	gene34201	-1.92051	down	trans
MSTRG.108900	3.06115	up	gene3597	1.96143	up	trans
MSTRG.108900	3.06115	up	gene5082	5.31963	up	trans
MSTRG.108900	3.06115	up	gene5880	1.62463	up	trans
MSTRG.108900	3.06115	up	gene5885	1.84076	up	trans
MSTRG.108900	3.06115	up	gene6483	1.22086	up	trans
MSTRG.108900	3.06115	up	gene7024	1.23206	up	trans
MSTRG.108900	3.06115	up	gene774	1.16453	up	trans
MSTRG.108902	3.42052	up	gene10443	-1.36781	down	trans
MSTRG.108902	3.42052	up	gene11523	1.27043	up	trans
MSTRG.108902	3.42052	up	gene12553	1.04637	up	trans
MSTRG.108902	3.42052	up	gene12793	1.19031	up	trans
MSTRG.108902	3.42052	up	gene13573	1.31938	up	trans
MSTRG.108902	3.42052	up	gene14025	1.11665	up	trans
MSTRG.108902	3.42052	up	gene14061	1.30979	up	trans
MSTRG.108902	3.42052	up	gene14688	2.51067	up	trans
MSTRG.108902	3.42052	up	gene1535	4.37937	up	trans
MSTRG.108902	3.42052	up	gene15372	1.27192	up	trans
MSTRG.108902	3.42052	up	gene15552	1.18475	up	trans
MSTRG.108902	3.42052	up	gene15662	1.41715	up	trans
MSTRG.108902	3.42052	up	gene16327	-1.96819	down	trans
MSTRG.108902	3.42052	up	gene16497	1.22496	up	trans
MSTRG.108902	3.42052	up	gene16721	1.70412	up	trans
MSTRG.108902	3.42052	up	gene16838	2.21288	up	trans
MSTRG.108902	3.42052	up	gene17564	1.50469	up	trans
MSTRG.108902	3.42052	up	gene18097	2.62765	up	trans
MSTRG.108902	3.42052	up	gene18838	1.93739	up	trans
MSTRG.108902	3.42052	up	gene19239	1.88282	up	trans
MSTRG.108902	3.42052	up	gene19678	2.6519	up	trans
MSTRG.108902	3.42052	up	gene21540	-1.99548	down	trans
MSTRG.108902	3.42052	up	gene21984	1.13247	up	trans
MSTRG.108902	3.42052	up	gene22041	4.72011	up	trans
MSTRG.108902	3.42052	up	gene22253	1.87749	up	trans
MSTRG.108902	3.42052	up	gene22416	-1.68102	down	trans
MSTRG.108902	3.42052	up	gene2248	1.48305	up	trans
MSTRG.108902	3.42052	up	gene22855	1.8557	up	trans
MSTRG.108902	3.42052	up	gene229	1.18859	up	trans
MSTRG.108902	3.42052	up	gene22963	2.40277	up	trans
MSTRG.108902	3.42052	up	gene24055	1.27957	up	trans
MSTRG.108902	3.42052	up	gene24171	1.62375	up	trans
MSTRG.108902	3.42052	up	gene24852	1.27794	up	trans
MSTRG.108902	3.42052	up	gene24982	1.0959	up	trans
MSTRG.108902	3.42052	up	gene25201	-1.27916	down	trans
MSTRG.108902	3.42052	up	gene25203	1.11809	up	trans
MSTRG.108902	3.42052	up	gene25374	1.54069	up	trans
MSTRG.108902	3.42052	up	gene25729	1.86564	up	trans
MSTRG.108902	3.42052	up	gene27472	4.08113	up	trans
MSTRG.108902	3.42052	up	gene27574	1.337	up	trans
MSTRG.108902	3.42052	up	gene27626	1.11025	up	trans
MSTRG.108902	3.42052	up	gene27989	1.27122	up	trans
MSTRG.108902	3.42052	up	gene28736	1.21007	up	trans
MSTRG.108902	3.42052	up	gene29426	-1.58075	down	trans
MSTRG.108902	3.42052	up	gene29773	1.59619	up	trans
MSTRG.108902	3.42052	up	gene29868	1.16764	up	trans
MSTRG.108902	3.42052	up	gene30423	1.21189	up	trans
MSTRG.108902	3.42052	up	gene30611	-2.21076	down	trans
MSTRG.108902	3.42052	up	gene30866	1.21964	up	trans
MSTRG.108902	3.42052	up	gene31698	1.38375	up	trans
MSTRG.108902	3.42052	up	gene31741	-1.291	down	trans
MSTRG.108902	3.42052	up	gene31840	1.62247	up	trans
MSTRG.108902	3.42052	up	gene31851	1.65775	up	trans
MSTRG.108902	3.42052	up	gene33065	-2.28606	down	trans
MSTRG.108902	3.42052	up	gene3344	1.1111	up	trans
MSTRG.108902	3.42052	up	gene33566	1.38146	up	trans
MSTRG.108902	3.42052	up	gene4223	-1.10053	down	trans
MSTRG.108902	3.42052	up	gene4418	1.14704	up	trans
MSTRG.108902	3.42052	up	gene4462	2.92166	up	trans
MSTRG.108902	3.42052	up	gene4598	1.9274	up	trans
MSTRG.108902	3.42052	up	gene4970	-1.55624	down	trans
MSTRG.108902	3.42052	up	gene504	1.5587	up	trans
MSTRG.108902	3.42052	up	gene6713	1.17381	up	trans
MSTRG.108902	3.42052	up	gene686	2.03432	up	trans
MSTRG.108902	3.42052	up	gene8145	3.13631	up	trans
MSTRG.108902	3.42052	up	gene8641	1.12355	up	trans
MSTRG.108902	3.42052	up	gene9094	1.34763	up	trans
MSTRG.108905	3.29263	up	gene10593	1.06103	up	trans
MSTRG.108905	3.29263	up	gene13132	1.10128	up	trans
MSTRG.108905	3.29263	up	gene14289	1.47577	up	trans
MSTRG.108905	3.29263	up	gene15258	1.82591	up	trans
MSTRG.108905	3.29263	up	gene19954	1.74938	up	trans
MSTRG.108905	3.29263	up	gene20902	1.42798	up	trans
MSTRG.108905	3.29263	up	gene21330	2.01476	up	trans
MSTRG.108905	3.29263	up	gene25735	1.02001	up	trans
MSTRG.108905	3.29263	up	gene34594	2.81968	up	trans
MSTRG.108905	3.29263	up	gene4547	2.12649	up	trans
MSTRG.108905	3.29263	up	gene7422	1.11809	up	trans
MSTRG.108905	3.29263	up	gene7460	1.80738	up	trans
MSTRG.108992	3.11401	up	gene1029	1.1716	up	trans
MSTRG.108992	3.11401	up	gene1500	2.86048	up	trans
MSTRG.108992	3.11401	up	gene15032	-1.35611	down	trans
MSTRG.108992	3.11401	up	gene15388	1.83248	up	trans
MSTRG.108992	3.11401	up	gene15600	1.52177	up	trans
MSTRG.108992	3.11401	up	gene16284	1.19563	up	trans
MSTRG.108992	3.11401	up	gene16285	1.12335	up	trans
MSTRG.108992	3.11401	up	gene16873	1.00034	up	trans
MSTRG.108992	3.11401	up	gene18544	1.12498	up	trans
MSTRG.108992	3.11401	up	gene22524	1.05234	up	trans
MSTRG.108992	3.11401	up	gene25482	2.31957	up	trans
MSTRG.108992	3.11401	up	gene27397	1.01336	up	trans
MSTRG.108992	3.11401	up	gene28218	1.70517	up	trans
MSTRG.108992	3.11401	up	gene29670	1.59509	up	trans
MSTRG.108992	3.11401	up	gene31033	3.07178	up	trans
MSTRG.108992	3.11401	up	gene32266	1.56221	up	trans
MSTRG.108992	3.11401	up	gene32460	1.54311	up	trans
MSTRG.108992	3.11401	up	gene32803	1.13077	up	trans
MSTRG.108992	3.11401	up	gene434	1.15873	up	trans
MSTRG.108992	3.11401	up	gene4590	1.12504	up	trans
MSTRG.108992	3.11401	up	gene5562	1.73873	up	trans
MSTRG.108992	3.11401	up	gene5881	2.14194	up	trans
MSTRG.108992	3.11401	up	gene7441	1.14422	up	trans
MSTRG.108992	3.11401	up	gene7836	1.29575	up	trans
MSTRG.108992	3.11401	up	gene8676	2.4506	up	trans
MSTRG.108992	3.11401	up	gene9001	1.42616	up	trans
MSTRG.10914	2.91658	up	gene10593	1.06103	up	trans
MSTRG.10914	2.91658	up	gene13132	1.10128	up	trans
MSTRG.10914	2.91658	up	gene14289	1.47577	up	trans
MSTRG.10914	2.91658	up	gene15258	1.82591	up	trans
MSTRG.10914	2.91658	up	gene19954	1.74938	up	trans
MSTRG.10914	2.91658	up	gene20902	1.42798	up	trans
MSTRG.10914	2.91658	up	gene21330	2.01476	up	trans
MSTRG.10914	2.91658	up	gene25735	1.02001	up	trans
MSTRG.10914	2.91658	up	gene34594	2.81968	up	trans
MSTRG.10914	2.91658	up	gene4547	2.12649	up	trans
MSTRG.10914	2.91658	up	gene7422	1.11809	up	trans
MSTRG.10914	2.91658	up	gene7460	1.80738	up	trans
MSTRG.110499	-1.90121	down	gene10680	1.4254	up	trans
MSTRG.110499	-1.90121	down	gene10687	1.67175	up	trans
MSTRG.110499	-1.90121	down	gene11044	-2.40824	down	trans
MSTRG.110499	-1.90121	down	gene11464	1.66676	up	trans
MSTRG.110499	-1.90121	down	gene11863	1.03736	up	trans
MSTRG.110499	-1.90121	down	gene12859	3.71456	up	trans
MSTRG.110499	-1.90121	down	gene12948	2.13368	up	trans
MSTRG.110499	-1.90121	down	gene15149	2.14059	up	trans
MSTRG.110499	-1.90121	down	gene15400	1.98682	up	trans
MSTRG.110499	-1.90121	down	gene16897	5.12827	up	trans
MSTRG.110499	-1.90121	down	gene18195	1.04605	up	trans
MSTRG.110499	-1.90121	down	gene20367	1.02695	up	trans
MSTRG.110499	-1.90121	down	gene2064	-1.36748	down	trans
MSTRG.110499	-1.90121	down	gene20930	-3.67027	down	trans
MSTRG.110499	-1.90121	down	gene22583	-1.50965	down	trans
MSTRG.110499	-1.90121	down	gene24276	1.31118	up	trans
MSTRG.110499	-1.90121	down	gene24944	1.2906	up	trans
MSTRG.110499	-1.90121	down	gene25601	2.20705	up	trans
MSTRG.110499	-1.90121	down	gene27109	1.10587	up	trans
MSTRG.110499	-1.90121	down	gene27154	-3.42271	down	trans
MSTRG.110499	-1.90121	down	gene28874	-2.61436	down	trans
MSTRG.110499	-1.90121	down	gene29669	1.17523	up	trans
MSTRG.110499	-1.90121	down	gene29954	2.01469	up	trans
MSTRG.110499	-1.90121	down	gene32479	1.10021	up	trans
MSTRG.110499	-1.90121	down	gene33681	1.11994	up	trans
MSTRG.110499	-1.90121	down	gene4105	-1.96167	down	trans
MSTRG.110499	-1.90121	down	gene4654	1.25443	up	trans
MSTRG.110499	-1.90121	down	gene467	1.20759	up	trans
MSTRG.110499	-1.90121	down	gene8484	1.37959	up	trans
MSTRG.110499	-1.90121	down	gene898	3.97759	up	trans
MSTRG.110499	-1.90121	down	gene9378	1.82936	up	trans
MSTRG.110499	-1.90121	down	gene9489	-1.29386	down	trans
MSTRG.111187	-3.42256	down	gene10081	-1.44566	down	trans
MSTRG.111187	-3.42256	down	gene10939	-1.92556	down	trans
MSTRG.111187	-3.42256	down	gene11151	-1.50972	down	trans
MSTRG.111187	-3.42256	down	gene11454	1.10199	up	trans
MSTRG.111187	-3.42256	down	gene12054	-3.72339	down	trans
MSTRG.111187	-3.42256	down	gene12917	1.3473	up	trans
MSTRG.111187	-3.42256	down	gene1691	1.84955	up	trans
MSTRG.111187	-3.42256	down	gene1710	-1.49469	down	trans
MSTRG.111187	-3.42256	down	gene1804	1.22738	up	trans
MSTRG.111187	-3.42256	down	gene19153	-1.90437	down	trans
MSTRG.111187	-3.42256	down	gene19772	-1.59137	down	trans
MSTRG.111187	-3.42256	down	gene22078	-1.17233	down	trans
MSTRG.111187	-3.42256	down	gene22690	-1.18445	down	trans
MSTRG.111187	-3.42256	down	gene22958	1.46939	up	trans
MSTRG.111187	-3.42256	down	gene25450	-2.12545	down	trans
MSTRG.111187	-3.42256	down	gene27364	-2.39863	down	trans
MSTRG.111187	-3.42256	down	gene31163	-1.69611	down	trans
MSTRG.111187	-3.42256	down	gene31540	-1.61829	down	trans
MSTRG.111187	-3.42256	down	gene33808	1.517	up	trans
MSTRG.111187	-3.42256	down	gene8528	2.20255	up	trans
MSTRG.111188	-3.17105	down	gene10163	5.39702	up	trans
MSTRG.111188	-3.17105	down	gene10330	-1.92846	down	trans
MSTRG.111188	-3.17105	down	gene10411	2.16089	up	trans
MSTRG.111188	-3.17105	down	gene10506	-1.51377	down	trans
MSTRG.111188	-3.17105	down	gene10599	-1.10899	down	trans
MSTRG.111188	-3.17105	down	gene10688	1.02471	up	trans
MSTRG.111188	-3.17105	down	gene11170	-1.29617	down	trans
MSTRG.111188	-3.17105	down	gene11364	-1.38198	down	trans
MSTRG.111188	-3.17105	down	gene11447	2.05948	up	trans
MSTRG.111188	-3.17105	down	gene11824	1.75667	up	trans
MSTRG.111188	-3.17105	down	gene12163	-1.99503	down	trans
MSTRG.111188	-3.17105	down	gene12498	-1.0447	down	trans
MSTRG.111188	-3.17105	down	gene12640	1.49696	up	trans
MSTRG.111188	-3.17105	down	gene1286	-2.31695	down	trans
MSTRG.111188	-3.17105	down	gene1301	-1.02277	down	trans
MSTRG.111188	-3.17105	down	gene13041	1.23723	up	trans
MSTRG.111188	-3.17105	down	gene13066	1.57218	up	trans
MSTRG.111188	-3.17105	down	gene1309	-1.30826	down	trans
MSTRG.111188	-3.17105	down	gene13473	-1.57604	down	trans
MSTRG.111188	-3.17105	down	gene13744	-1.44543	down	trans
MSTRG.111188	-3.17105	down	gene14	-1.84718	down	trans
MSTRG.111188	-3.17105	down	gene14039	-1.43135	down	trans
MSTRG.111188	-3.17105	down	gene14257	-3.57061	down	trans
MSTRG.111188	-3.17105	down	gene1432	-1.48136	down	trans
MSTRG.111188	-3.17105	down	gene14441	-1.11154	down	trans
MSTRG.111188	-3.17105	down	gene14761	1.24642	up	trans
MSTRG.111188	-3.17105	down	gene14942	-3.32343	down	trans
MSTRG.111188	-3.17105	down	gene15267	-1.18871	down	trans
MSTRG.111188	-3.17105	down	gene15369	-1.56857	down	trans
MSTRG.111188	-3.17105	down	gene15392	2.143	up	trans
MSTRG.111188	-3.17105	down	gene1561	-2.59692	down	trans
MSTRG.111188	-3.17105	down	gene15978	2.51565	up	trans
MSTRG.111188	-3.17105	down	gene16000	-1.77505	down	trans
MSTRG.111188	-3.17105	down	gene16476	4.90011	up	trans
MSTRG.111188	-3.17105	down	gene16515	-1.06401	down	trans
MSTRG.111188	-3.17105	down	gene16548	-1.39079	down	trans
MSTRG.111188	-3.17105	down	gene16623	-1.06113	down	trans
MSTRG.111188	-3.17105	down	gene16704	-1.21193	down	trans
MSTRG.111188	-3.17105	down	gene17082	-2.52561	down	trans
MSTRG.111188	-3.17105	down	gene17213	1.03685	up	trans
MSTRG.111188	-3.17105	down	gene17654	-2.6729	down	trans
MSTRG.111188	-3.17105	down	gene17953	1.56169	up	trans
MSTRG.111188	-3.17105	down	gene18127	2.56776	up	trans
MSTRG.111188	-3.17105	down	gene18170	2.50006	up	trans
MSTRG.111188	-3.17105	down	gene18316	1.62756	up	trans
MSTRG.111188	-3.17105	down	gene1845	2.92011	up	trans
MSTRG.111188	-3.17105	down	gene18627	2.44749	up	trans
MSTRG.111188	-3.17105	down	gene18662	-1.09288	down	trans
MSTRG.111188	-3.17105	down	gene18716	2.76558	up	trans
MSTRG.111188	-3.17105	down	gene18724	-2.04772	down	trans
MSTRG.111188	-3.17105	down	gene1908	-1.42844	down	trans
MSTRG.111188	-3.17105	down	gene19197	1.21253	up	trans
MSTRG.111188	-3.17105	down	gene19491	1.27176	up	trans
MSTRG.111188	-3.17105	down	gene1968	-2.02039	down	trans
MSTRG.111188	-3.17105	down	gene1984	-1.26251	down	trans
MSTRG.111188	-3.17105	down	gene20005	-1.25725	down	trans
MSTRG.111188	-3.17105	down	gene20715	-1.04464	down	trans
MSTRG.111188	-3.17105	down	gene21056	-1.47699	down	trans
MSTRG.111188	-3.17105	down	gene21304	-2.35419	down	trans
MSTRG.111188	-3.17105	down	gene21451	-1.57546	down	trans
MSTRG.111188	-3.17105	down	gene21564	3.08767	up	trans
MSTRG.111188	-3.17105	down	gene21753	1.78715	up	trans
MSTRG.111188	-3.17105	down	gene21882	2.60873	up	trans
MSTRG.111188	-3.17105	down	gene22083	-2.11837	down	trans
MSTRG.111188	-3.17105	down	gene22236	-1.17191	down	trans
MSTRG.111188	-3.17105	down	gene22252	1.38121	up	trans
MSTRG.111188	-3.17105	down	gene22415	1.64613	up	trans
MSTRG.111188	-3.17105	down	gene22428	1.50701	up	trans
MSTRG.111188	-3.17105	down	gene23041	2.50501	up	trans
MSTRG.111188	-3.17105	down	gene23764	-2.12647	down	trans
MSTRG.111188	-3.17105	down	gene24076	1.47954	up	trans
MSTRG.111188	-3.17105	down	gene24225	-2.83134	down	trans
MSTRG.111188	-3.17105	down	gene24252	5.98909	up	trans
MSTRG.111188	-3.17105	down	gene24368	2.06621	up	trans
MSTRG.111188	-3.17105	down	gene24393	-1.43286	down	trans
MSTRG.111188	-3.17105	down	gene24470	-1.11607	down	trans
MSTRG.111188	-3.17105	down	gene24535	-1.50449	down	trans
MSTRG.111188	-3.17105	down	gene24746	2.07618	up	trans
MSTRG.111188	-3.17105	down	gene24767	1.9347	up	trans
MSTRG.111188	-3.17105	down	gene24873	1.47122	up	trans
MSTRG.111188	-3.17105	down	gene25097	1.06637	up	trans
MSTRG.111188	-3.17105	down	gene25148	1.10894	up	trans
MSTRG.111188	-3.17105	down	gene25459	-2.79068	down	trans
MSTRG.111188	-3.17105	down	gene25971	1.69776	up	trans
MSTRG.111188	-3.17105	down	gene26126	-3.49875	down	trans
MSTRG.111188	-3.17105	down	gene26140	1.21358	up	trans
MSTRG.111188	-3.17105	down	gene26251	-2.24455	down	trans
MSTRG.111188	-3.17105	down	gene26260	2.14667	up	trans
MSTRG.111188	-3.17105	down	gene26522	-3.30152	down	trans
MSTRG.111188	-3.17105	down	gene26787	-1.29159	down	trans
MSTRG.111188	-3.17105	down	gene26855	2.33997	up	trans
MSTRG.111188	-3.17105	down	gene27275	-1.05054	down	trans
MSTRG.111188	-3.17105	down	gene27302	-1.77752	down	trans
MSTRG.111188	-3.17105	down	gene27376	-1.77902	down	trans
MSTRG.111188	-3.17105	down	gene27526	2.69034	up	trans
MSTRG.111188	-3.17105	down	gene27577	1.79266	up	trans
MSTRG.111188	-3.17105	down	gene2780	-3.68046	down	trans
MSTRG.111188	-3.17105	down	gene2799	-1.83836	down	trans
MSTRG.111188	-3.17105	down	gene28045	-3.2511	down	trans
MSTRG.111188	-3.17105	down	gene28597	1.05612	up	trans
MSTRG.111188	-3.17105	down	gene28800	1.16203	up	trans
MSTRG.111188	-3.17105	down	gene28907	1.26852	up	trans
MSTRG.111188	-3.17105	down	gene28995	-1.07494	down	trans
MSTRG.111188	-3.17105	down	gene29160	1.49668	up	trans
MSTRG.111188	-3.17105	down	gene29691	2.46323	up	trans
MSTRG.111188	-3.17105	down	gene29709	1.08843	up	trans
MSTRG.111188	-3.17105	down	gene29913	2.24616	up	trans
MSTRG.111188	-3.17105	down	gene30518	-1.4994	down	trans
MSTRG.111188	-3.17105	down	gene30567	-1.0908	down	trans
MSTRG.111188	-3.17105	down	gene306	-2.71018	down	trans
MSTRG.111188	-3.17105	down	gene30716	-1.97811	down	trans
MSTRG.111188	-3.17105	down	gene30729	1.82494	up	trans
MSTRG.111188	-3.17105	down	gene30874	-1.27084	down	trans
MSTRG.111188	-3.17105	down	gene3089	-1.49573	down	trans
MSTRG.111188	-3.17105	down	gene31143	-1.5002	down	trans
MSTRG.111188	-3.17105	down	gene31164	-1.67419	down	trans
MSTRG.111188	-3.17105	down	gene31167	-1.61693	down	trans
MSTRG.111188	-3.17105	down	gene31267	-1.35056	down	trans
MSTRG.111188	-3.17105	down	gene31302	1.658	up	trans
MSTRG.111188	-3.17105	down	gene31379	-1.52572	down	trans
MSTRG.111188	-3.17105	down	gene31381	-2.20929	down	trans
MSTRG.111188	-3.17105	down	gene31461	1.40827	up	trans
MSTRG.111188	-3.17105	down	gene31589	1.41293	up	trans
MSTRG.111188	-3.17105	down	gene32018	-1.11824	down	trans
MSTRG.111188	-3.17105	down	gene32712	2.58642	up	trans
MSTRG.111188	-3.17105	down	gene32793	-1.79996	down	trans
MSTRG.111188	-3.17105	down	gene32810	2.54499	up	trans
MSTRG.111188	-3.17105	down	gene32811	2.42409	up	trans
MSTRG.111188	-3.17105	down	gene32813	2.2716	up	trans
MSTRG.111188	-3.17105	down	gene33325	1.39132	up	trans
MSTRG.111188	-3.17105	down	gene33434	-1.0139	down	trans
MSTRG.111188	-3.17105	down	gene33435	-1.83681	down	trans
MSTRG.111188	-3.17105	down	gene33454	-1.34813	down	trans
MSTRG.111188	-3.17105	down	gene33539	1.29413	up	trans
MSTRG.111188	-3.17105	down	gene33736	1.7662	up	trans
MSTRG.111188	-3.17105	down	gene34320	1.99386	up	trans
MSTRG.111188	-3.17105	down	gene3517	-2.47647	down	trans
MSTRG.111188	-3.17105	down	gene3573	1.27614	up	trans
MSTRG.111188	-3.17105	down	gene3624	1.48525	up	trans
MSTRG.111188	-3.17105	down	gene3721	-1.40711	down	trans
MSTRG.111188	-3.17105	down	gene3742	1.01199	up	trans
MSTRG.111188	-3.17105	down	gene4029	-1.78146	down	trans
MSTRG.111188	-3.17105	down	gene4126	1.49138	up	trans
MSTRG.111188	-3.17105	down	gene4612	1.86806	up	trans
MSTRG.111188	-3.17105	down	gene4674	1.77213	up	trans
MSTRG.111188	-3.17105	down	gene4949	-1.2664	down	trans
MSTRG.111188	-3.17105	down	gene5226	1.19599	up	trans
MSTRG.111188	-3.17105	down	gene5316	-2.6423	down	trans
MSTRG.111188	-3.17105	down	gene5580	2.01568	up	trans
MSTRG.111188	-3.17105	down	gene569	1.59403	up	trans
MSTRG.111188	-3.17105	down	gene5766	1.46353	up	trans
MSTRG.111188	-3.17105	down	gene600	-1.16311	down	trans
MSTRG.111188	-3.17105	down	gene6016	-4.01667	down	trans
MSTRG.111188	-3.17105	down	gene6107	-2.15618	down	trans
MSTRG.111188	-3.17105	down	gene6248	1.66389	up	trans
MSTRG.111188	-3.17105	down	gene6302	1.65207	up	trans
MSTRG.111188	-3.17105	down	gene6400	1.92517	up	trans
MSTRG.111188	-3.17105	down	gene6555	-1.0535	down	trans
MSTRG.111188	-3.17105	down	gene6609	-1.14597	down	trans
MSTRG.111188	-3.17105	down	gene6918	-1.32092	down	trans
MSTRG.111188	-3.17105	down	gene7154	-1.48941	down	trans
MSTRG.111188	-3.17105	down	gene7213	1.07685	up	trans
MSTRG.111188	-3.17105	down	gene7292	-1.43928	down	trans
MSTRG.111188	-3.17105	down	gene7300	-1.93462	down	trans
MSTRG.111188	-3.17105	down	gene7415	1.96618	up	trans
MSTRG.111188	-3.17105	down	gene7671	-3.78866	down	trans
MSTRG.111188	-3.17105	down	gene7943	-1.7245	down	trans
MSTRG.111188	-3.17105	down	gene8194	-1.30893	down	trans
MSTRG.111188	-3.17105	down	gene8273	-1.5617	down	trans
MSTRG.111188	-3.17105	down	gene8563	-2.09722	down	trans
MSTRG.111188	-3.17105	down	gene8630	-1.53876	down	trans
MSTRG.111188	-3.17105	down	gene8955	1.50465	up	trans
MSTRG.111188	-3.17105	down	gene9247	1.32104	up	trans
MSTRG.111189	-2.31519	down	gene10163	5.39702	up	trans
MSTRG.111189	-2.31519	down	gene10330	-1.92846	down	trans
MSTRG.111189	-2.31519	down	gene10411	2.16089	up	trans
MSTRG.111189	-2.31519	down	gene10506	-1.51377	down	trans
MSTRG.111189	-2.31519	down	gene10599	-1.10899	down	trans
MSTRG.111189	-2.31519	down	gene10688	1.02471	up	trans
MSTRG.111189	-2.31519	down	gene11170	-1.29617	down	trans
MSTRG.111189	-2.31519	down	gene11364	-1.38198	down	trans
MSTRG.111189	-2.31519	down	gene11447	2.05948	up	trans
MSTRG.111189	-2.31519	down	gene11824	1.75667	up	trans
MSTRG.111189	-2.31519	down	gene12163	-1.99503	down	trans
MSTRG.111189	-2.31519	down	gene12498	-1.0447	down	trans
MSTRG.111189	-2.31519	down	gene12640	1.49696	up	trans
MSTRG.111189	-2.31519	down	gene1286	-2.31695	down	trans
MSTRG.111189	-2.31519	down	gene1301	-1.02277	down	trans
MSTRG.111189	-2.31519	down	gene13041	1.23723	up	trans
MSTRG.111189	-2.31519	down	gene13066	1.57218	up	trans
MSTRG.111189	-2.31519	down	gene1309	-1.30826	down	trans
MSTRG.111189	-2.31519	down	gene13473	-1.57604	down	trans
MSTRG.111189	-2.31519	down	gene13744	-1.44543	down	trans
MSTRG.111189	-2.31519	down	gene14	-1.84718	down	trans
MSTRG.111189	-2.31519	down	gene14039	-1.43135	down	trans
MSTRG.111189	-2.31519	down	gene14257	-3.57061	down	trans
MSTRG.111189	-2.31519	down	gene1432	-1.48136	down	trans
MSTRG.111189	-2.31519	down	gene14441	-1.11154	down	trans
MSTRG.111189	-2.31519	down	gene14761	1.24642	up	trans
MSTRG.111189	-2.31519	down	gene14942	-3.32343	down	trans
MSTRG.111189	-2.31519	down	gene15267	-1.18871	down	trans
MSTRG.111189	-2.31519	down	gene15369	-1.56857	down	trans
MSTRG.111189	-2.31519	down	gene15392	2.143	up	trans
MSTRG.111189	-2.31519	down	gene1561	-2.59692	down	trans
MSTRG.111189	-2.31519	down	gene15978	2.51565	up	trans
MSTRG.111189	-2.31519	down	gene16000	-1.77505	down	trans
MSTRG.111189	-2.31519	down	gene16476	4.90011	up	trans
MSTRG.111189	-2.31519	down	gene16515	-1.06401	down	trans
MSTRG.111189	-2.31519	down	gene16548	-1.39079	down	trans
MSTRG.111189	-2.31519	down	gene16623	-1.06113	down	trans
MSTRG.111189	-2.31519	down	gene16704	-1.21193	down	trans
MSTRG.111189	-2.31519	down	gene17082	-2.52561	down	trans
MSTRG.111189	-2.31519	down	gene17213	1.03685	up	trans
MSTRG.111189	-2.31519	down	gene17654	-2.6729	down	trans
MSTRG.111189	-2.31519	down	gene17953	1.56169	up	trans
MSTRG.111189	-2.31519	down	gene18127	2.56776	up	trans
MSTRG.111189	-2.31519	down	gene18170	2.50006	up	trans
MSTRG.111189	-2.31519	down	gene18316	1.62756	up	trans
MSTRG.111189	-2.31519	down	gene1845	2.92011	up	trans
MSTRG.111189	-2.31519	down	gene18627	2.44749	up	trans
MSTRG.111189	-2.31519	down	gene18662	-1.09288	down	trans
MSTRG.111189	-2.31519	down	gene18716	2.76558	up	trans
MSTRG.111189	-2.31519	down	gene18724	-2.04772	down	trans
MSTRG.111189	-2.31519	down	gene1908	-1.42844	down	trans
MSTRG.111189	-2.31519	down	gene19197	1.21253	up	trans
MSTRG.111189	-2.31519	down	gene19491	1.27176	up	trans
MSTRG.111189	-2.31519	down	gene1968	-2.02039	down	trans
MSTRG.111189	-2.31519	down	gene1984	-1.26251	down	trans
MSTRG.111189	-2.31519	down	gene20005	-1.25725	down	trans
MSTRG.111189	-2.31519	down	gene20715	-1.04464	down	trans
MSTRG.111189	-2.31519	down	gene21056	-1.47699	down	trans
MSTRG.111189	-2.31519	down	gene21304	-2.35419	down	trans
MSTRG.111189	-2.31519	down	gene21451	-1.57546	down	trans
MSTRG.111189	-2.31519	down	gene21564	3.08767	up	trans
MSTRG.111189	-2.31519	down	gene21753	1.78715	up	trans
MSTRG.111189	-2.31519	down	gene21882	2.60873	up	trans
MSTRG.111189	-2.31519	down	gene22083	-2.11837	down	trans
MSTRG.111189	-2.31519	down	gene22236	-1.17191	down	trans
MSTRG.111189	-2.31519	down	gene22252	1.38121	up	trans
MSTRG.111189	-2.31519	down	gene22415	1.64613	up	trans
MSTRG.111189	-2.31519	down	gene22428	1.50701	up	trans
MSTRG.111189	-2.31519	down	gene23041	2.50501	up	trans
MSTRG.111189	-2.31519	down	gene23764	-2.12647	down	trans
MSTRG.111189	-2.31519	down	gene24076	1.47954	up	trans
MSTRG.111189	-2.31519	down	gene24225	-2.83134	down	trans
MSTRG.111189	-2.31519	down	gene24252	5.98909	up	trans
MSTRG.111189	-2.31519	down	gene24368	2.06621	up	trans
MSTRG.111189	-2.31519	down	gene24393	-1.43286	down	trans
MSTRG.111189	-2.31519	down	gene24470	-1.11607	down	trans
MSTRG.111189	-2.31519	down	gene24535	-1.50449	down	trans
MSTRG.111189	-2.31519	down	gene24746	2.07618	up	trans
MSTRG.111189	-2.31519	down	gene24767	1.9347	up	trans
MSTRG.111189	-2.31519	down	gene24873	1.47122	up	trans
MSTRG.111189	-2.31519	down	gene25097	1.06637	up	trans
MSTRG.111189	-2.31519	down	gene25148	1.10894	up	trans
MSTRG.111189	-2.31519	down	gene25459	-2.79068	down	trans
MSTRG.111189	-2.31519	down	gene25971	1.69776	up	trans
MSTRG.111189	-2.31519	down	gene26126	-3.49875	down	trans
MSTRG.111189	-2.31519	down	gene26140	1.21358	up	trans
MSTRG.111189	-2.31519	down	gene26251	-2.24455	down	trans
MSTRG.111189	-2.31519	down	gene26260	2.14667	up	trans
MSTRG.111189	-2.31519	down	gene26522	-3.30152	down	trans
MSTRG.111189	-2.31519	down	gene26787	-1.29159	down	trans
MSTRG.111189	-2.31519	down	gene26855	2.33997	up	trans
MSTRG.111189	-2.31519	down	gene27275	-1.05054	down	trans
MSTRG.111189	-2.31519	down	gene27302	-1.77752	down	trans
MSTRG.111189	-2.31519	down	gene27376	-1.77902	down	trans
MSTRG.111189	-2.31519	down	gene27526	2.69034	up	trans
MSTRG.111189	-2.31519	down	gene27577	1.79266	up	trans
MSTRG.111189	-2.31519	down	gene2780	-3.68046	down	trans
MSTRG.111189	-2.31519	down	gene2799	-1.83836	down	trans
MSTRG.111189	-2.31519	down	gene28045	-3.2511	down	trans
MSTRG.111189	-2.31519	down	gene28597	1.05612	up	trans
MSTRG.111189	-2.31519	down	gene28800	1.16203	up	trans
MSTRG.111189	-2.31519	down	gene28907	1.26852	up	trans
MSTRG.111189	-2.31519	down	gene28995	-1.07494	down	trans
MSTRG.111189	-2.31519	down	gene29160	1.49668	up	trans
MSTRG.111189	-2.31519	down	gene29691	2.46323	up	trans
MSTRG.111189	-2.31519	down	gene29709	1.08843	up	trans
MSTRG.111189	-2.31519	down	gene29913	2.24616	up	trans
MSTRG.111189	-2.31519	down	gene30518	-1.4994	down	trans
MSTRG.111189	-2.31519	down	gene30567	-1.0908	down	trans
MSTRG.111189	-2.31519	down	gene306	-2.71018	down	trans
MSTRG.111189	-2.31519	down	gene30716	-1.97811	down	trans
MSTRG.111189	-2.31519	down	gene30729	1.82494	up	trans
MSTRG.111189	-2.31519	down	gene30874	-1.27084	down	trans
MSTRG.111189	-2.31519	down	gene3089	-1.49573	down	trans
MSTRG.111189	-2.31519	down	gene31143	-1.5002	down	trans
MSTRG.111189	-2.31519	down	gene31164	-1.67419	down	trans
MSTRG.111189	-2.31519	down	gene31167	-1.61693	down	trans
MSTRG.111189	-2.31519	down	gene31267	-1.35056	down	trans
MSTRG.111189	-2.31519	down	gene31302	1.658	up	trans
MSTRG.111189	-2.31519	down	gene31379	-1.52572	down	trans
MSTRG.111189	-2.31519	down	gene31381	-2.20929	down	trans
MSTRG.111189	-2.31519	down	gene31461	1.40827	up	trans
MSTRG.111189	-2.31519	down	gene31589	1.41293	up	trans
MSTRG.111189	-2.31519	down	gene32018	-1.11824	down	trans
MSTRG.111189	-2.31519	down	gene32712	2.58642	up	trans
MSTRG.111189	-2.31519	down	gene32793	-1.79996	down	trans
MSTRG.111189	-2.31519	down	gene32810	2.54499	up	trans
MSTRG.111189	-2.31519	down	gene32811	2.42409	up	trans
MSTRG.111189	-2.31519	down	gene32813	2.2716	up	trans
MSTRG.111189	-2.31519	down	gene33325	1.39132	up	trans
MSTRG.111189	-2.31519	down	gene33434	-1.0139	down	trans
MSTRG.111189	-2.31519	down	gene33435	-1.83681	down	trans
MSTRG.111189	-2.31519	down	gene33454	-1.34813	down	trans
MSTRG.111189	-2.31519	down	gene33539	1.29413	up	trans
MSTRG.111189	-2.31519	down	gene33736	1.7662	up	trans
MSTRG.111189	-2.31519	down	gene34320	1.99386	up	trans
MSTRG.111189	-2.31519	down	gene3517	-2.47647	down	trans
MSTRG.111189	-2.31519	down	gene3573	1.27614	up	trans
MSTRG.111189	-2.31519	down	gene3624	1.48525	up	trans
MSTRG.111189	-2.31519	down	gene3721	-1.40711	down	trans
MSTRG.111189	-2.31519	down	gene3742	1.01199	up	trans
MSTRG.111189	-2.31519	down	gene4029	-1.78146	down	trans
MSTRG.111189	-2.31519	down	gene4126	1.49138	up	trans
MSTRG.111189	-2.31519	down	gene4612	1.86806	up	trans
MSTRG.111189	-2.31519	down	gene4674	1.77213	up	trans
MSTRG.111189	-2.31519	down	gene4949	-1.2664	down	trans
MSTRG.111189	-2.31519	down	gene5226	1.19599	up	trans
MSTRG.111189	-2.31519	down	gene5316	-2.6423	down	trans
MSTRG.111189	-2.31519	down	gene5580	2.01568	up	trans
MSTRG.111189	-2.31519	down	gene569	1.59403	up	trans
MSTRG.111189	-2.31519	down	gene5766	1.46353	up	trans
MSTRG.111189	-2.31519	down	gene600	-1.16311	down	trans
MSTRG.111189	-2.31519	down	gene6016	-4.01667	down	trans
MSTRG.111189	-2.31519	down	gene6107	-2.15618	down	trans
MSTRG.111189	-2.31519	down	gene6248	1.66389	up	trans
MSTRG.111189	-2.31519	down	gene6302	1.65207	up	trans
MSTRG.111189	-2.31519	down	gene6400	1.92517	up	trans
MSTRG.111189	-2.31519	down	gene6555	-1.0535	down	trans
MSTRG.111189	-2.31519	down	gene6609	-1.14597	down	trans
MSTRG.111189	-2.31519	down	gene6918	-1.32092	down	trans
MSTRG.111189	-2.31519	down	gene7154	-1.48941	down	trans
MSTRG.111189	-2.31519	down	gene7213	1.07685	up	trans
MSTRG.111189	-2.31519	down	gene7292	-1.43928	down	trans
MSTRG.111189	-2.31519	down	gene7300	-1.93462	down	trans
MSTRG.111189	-2.31519	down	gene7415	1.96618	up	trans
MSTRG.111189	-2.31519	down	gene7671	-3.78866	down	trans
MSTRG.111189	-2.31519	down	gene7943	-1.7245	down	trans
MSTRG.111189	-2.31519	down	gene8194	-1.30893	down	trans
MSTRG.111189	-2.31519	down	gene8273	-1.5617	down	trans
MSTRG.111189	-2.31519	down	gene8563	-2.09722	down	trans
MSTRG.111189	-2.31519	down	gene8630	-1.53876	down	trans
MSTRG.111189	-2.31519	down	gene8955	1.50465	up	trans
MSTRG.111189	-2.31519	down	gene9247	1.32104	up	trans
MSTRG.111589	3.4193	up	gene24714	2.38503	up	trans
MSTRG.111678	4.78381	up	gene10443	-1.36781	down	trans
MSTRG.111678	4.78381	up	gene11523	1.27043	up	trans
MSTRG.111678	4.78381	up	gene12553	1.04637	up	trans
MSTRG.111678	4.78381	up	gene12793	1.19031	up	trans
MSTRG.111678	4.78381	up	gene13573	1.31938	up	trans
MSTRG.111678	4.78381	up	gene14025	1.11665	up	trans
MSTRG.111678	4.78381	up	gene14061	1.30979	up	trans
MSTRG.111678	4.78381	up	gene14688	2.51067	up	trans
MSTRG.111678	4.78381	up	gene1535	4.37937	up	trans
MSTRG.111678	4.78381	up	gene15372	1.27192	up	trans
MSTRG.111678	4.78381	up	gene15552	1.18475	up	trans
MSTRG.111678	4.78381	up	gene15662	1.41715	up	trans
MSTRG.111678	4.78381	up	gene16327	-1.96819	down	trans
MSTRG.111678	4.78381	up	gene16497	1.22496	up	trans
MSTRG.111678	4.78381	up	gene16721	1.70412	up	trans
MSTRG.111678	4.78381	up	gene16838	2.21288	up	trans
MSTRG.111678	4.78381	up	gene17564	1.50469	up	trans
MSTRG.111678	4.78381	up	gene18097	2.62765	up	trans
MSTRG.111678	4.78381	up	gene18838	1.93739	up	trans
MSTRG.111678	4.78381	up	gene19239	1.88282	up	trans
MSTRG.111678	4.78381	up	gene19678	2.6519	up	trans
MSTRG.111678	4.78381	up	gene21540	-1.99548	down	trans
MSTRG.111678	4.78381	up	gene21984	1.13247	up	trans
MSTRG.111678	4.78381	up	gene22041	4.72011	up	trans
MSTRG.111678	4.78381	up	gene22253	1.87749	up	trans
MSTRG.111678	4.78381	up	gene22416	-1.68102	down	trans
MSTRG.111678	4.78381	up	gene2248	1.48305	up	trans
MSTRG.111678	4.78381	up	gene22855	1.8557	up	trans
MSTRG.111678	4.78381	up	gene229	1.18859	up	trans
MSTRG.111678	4.78381	up	gene22963	2.40277	up	trans
MSTRG.111678	4.78381	up	gene24055	1.27957	up	trans
MSTRG.111678	4.78381	up	gene24171	1.62375	up	trans
MSTRG.111678	4.78381	up	gene24852	1.27794	up	trans
MSTRG.111678	4.78381	up	gene24982	1.0959	up	trans
MSTRG.111678	4.78381	up	gene25201	-1.27916	down	trans
MSTRG.111678	4.78381	up	gene25203	1.11809	up	trans
MSTRG.111678	4.78381	up	gene25374	1.54069	up	trans
MSTRG.111678	4.78381	up	gene25729	1.86564	up	trans
MSTRG.111678	4.78381	up	gene27472	4.08113	up	trans
MSTRG.111678	4.78381	up	gene27574	1.337	up	trans
MSTRG.111678	4.78381	up	gene27626	1.11025	up	trans
MSTRG.111678	4.78381	up	gene27989	1.27122	up	trans
MSTRG.111678	4.78381	up	gene28736	1.21007	up	trans
MSTRG.111678	4.78381	up	gene29426	-1.58075	down	trans
MSTRG.111678	4.78381	up	gene29773	1.59619	up	trans
MSTRG.111678	4.78381	up	gene29868	1.16764	up	trans
MSTRG.111678	4.78381	up	gene30423	1.21189	up	trans
MSTRG.111678	4.78381	up	gene30611	-2.21076	down	trans
MSTRG.111678	4.78381	up	gene30866	1.21964	up	trans
MSTRG.111678	4.78381	up	gene31698	1.38375	up	trans
MSTRG.111678	4.78381	up	gene31741	-1.291	down	trans
MSTRG.111678	4.78381	up	gene31840	1.62247	up	trans
MSTRG.111678	4.78381	up	gene31851	1.65775	up	trans
MSTRG.111678	4.78381	up	gene33065	-2.28606	down	trans
MSTRG.111678	4.78381	up	gene3344	1.1111	up	trans
MSTRG.111678	4.78381	up	gene33566	1.38146	up	trans
MSTRG.111678	4.78381	up	gene4223	-1.10053	down	trans
MSTRG.111678	4.78381	up	gene4418	1.14704	up	trans
MSTRG.111678	4.78381	up	gene4462	2.92166	up	trans
MSTRG.111678	4.78381	up	gene4598	1.9274	up	trans
MSTRG.111678	4.78381	up	gene4970	-1.55624	down	trans
MSTRG.111678	4.78381	up	gene504	1.5587	up	trans
MSTRG.111678	4.78381	up	gene6713	1.17381	up	trans
MSTRG.111678	4.78381	up	gene686	2.03432	up	trans
MSTRG.111678	4.78381	up	gene8145	3.13631	up	trans
MSTRG.111678	4.78381	up	gene8641	1.12355	up	trans
MSTRG.111678	4.78381	up	gene9094	1.34763	up	trans
MSTRG.112260	-3.08448	down	gene20891	2.06389	up	trans
MSTRG.112260	-3.08448	down	gene23957	3.72957	up	trans
MSTRG.112260	-3.08448	down	gene30603	-2.19873	down	trans
MSTRG.112260	-3.08448	down	gene3076	-3.421	down	trans
MSTRG.112260	-3.08448	down	gene31841	-3.56644	down	trans
MSTRG.112260	-3.08448	down	gene4118	1.99474	up	trans
MSTRG.112260	-3.08448	down	gene5462	-1.21284	down	trans
MSTRG.112260	-3.08448	down	gene8993	-1.84598	down	trans
MSTRG.112260	-3.08448	down	gene9229	-1.08257	down	trans
MSTRG.112298	7.13909	up	gene1261	-1.56567	down	trans
MSTRG.112298	7.13909	up	gene15489	2.19005	up	trans
MSTRG.112298	7.13909	up	gene15491	1.69245	up	trans
MSTRG.112298	7.13909	up	gene15530	2.16703	up	trans
MSTRG.112298	7.13909	up	gene15598	1.00712	up	trans
MSTRG.112298	7.13909	up	gene17255	1.74409	up	trans
MSTRG.112298	7.13909	up	gene17325	1.73496	up	trans
MSTRG.112298	7.13909	up	gene17475	1.19784	up	trans
MSTRG.112298	7.13909	up	gene17903	-2.31667	down	trans
MSTRG.112298	7.13909	up	gene19151	-1.88565	down	trans
MSTRG.112298	7.13909	up	gene19461	1.35091	up	trans
MSTRG.112298	7.13909	up	gene1958	1.49323	up	trans
MSTRG.112298	7.13909	up	gene196	-1.40093	down	trans
MSTRG.112298	7.13909	up	gene20285	1.68576	up	trans
MSTRG.112298	7.13909	up	gene20394	1.49121	up	trans
MSTRG.112298	7.13909	up	gene21034	-1.19425	down	trans
MSTRG.112298	7.13909	up	gene21236	-2.33339	down	trans
MSTRG.112298	7.13909	up	gene21553	1.06878	up	trans
MSTRG.112298	7.13909	up	gene22181	2.07939	up	trans
MSTRG.112298	7.13909	up	gene2272	1.08657	up	trans
MSTRG.112298	7.13909	up	gene2285	1.35566	up	trans
MSTRG.112298	7.13909	up	gene23067	2.76131	up	trans
MSTRG.112298	7.13909	up	gene23299	1.30728	up	trans
MSTRG.112298	7.13909	up	gene24452	-2.68361	down	trans
MSTRG.112298	7.13909	up	gene24668	1.38558	up	trans
MSTRG.112298	7.13909	up	gene24677	1.2301	up	trans
MSTRG.112298	7.13909	up	gene25184	1.1474	up	trans
MSTRG.112298	7.13909	up	gene2561	1.14544	up	trans
MSTRG.112298	7.13909	up	gene25888	-2.51267	down	trans
MSTRG.112298	7.13909	up	gene25994	1.05674	up	trans
MSTRG.112298	7.13909	up	gene26524	2.49766	up	trans
MSTRG.112298	7.13909	up	gene26627	1.11392	up	trans
MSTRG.112298	7.13909	up	gene28590	1.20985	up	trans
MSTRG.112298	7.13909	up	gene29641	1.21371	up	trans
MSTRG.112298	7.13909	up	gene30070	1.07546	up	trans
MSTRG.112298	7.13909	up	gene30839	-1.40557	down	trans
MSTRG.112298	7.13909	up	gene3110	1.18954	up	trans
MSTRG.112298	7.13909	up	gene3123	1.3184	up	trans
MSTRG.112298	7.13909	up	gene31784	1.10726	up	trans
MSTRG.112298	7.13909	up	gene32035	-1.95208	down	trans
MSTRG.112298	7.13909	up	gene32366	1.1696	up	trans
MSTRG.112298	7.13909	up	gene328	-1.44458	down	trans
MSTRG.112298	7.13909	up	gene33025	-4.54891	down	trans
MSTRG.112298	7.13909	up	gene33563	1.20473	up	trans
MSTRG.112298	7.13909	up	gene3692	-2.81738	down	trans
MSTRG.112298	7.13909	up	gene4558	1.04643	up	trans
MSTRG.112298	7.13909	up	gene7631	1.20161	up	trans
MSTRG.112298	7.13909	up	gene8032	3.17248	up	trans
MSTRG.112298	7.13909	up	gene9236	3.14752	up	trans
MSTRG.116624	1.24608	up	gene10300	2.47848	up	trans
MSTRG.116624	1.24608	up	gene1345	1.40641	up	trans
MSTRG.116624	1.24608	up	gene13758	1.43156	up	trans
MSTRG.116624	1.24608	up	gene16995	1.85015	up	trans
MSTRG.116624	1.24608	up	gene17259	1.95035	up	trans
MSTRG.116624	1.24608	up	gene18799	1.0278	up	trans
MSTRG.116624	1.24608	up	gene2077	1.1833	up	trans
MSTRG.116624	1.24608	up	gene22002	1.17362	up	trans
MSTRG.116624	1.24608	up	gene22572	1.35467	up	trans
MSTRG.116624	1.24608	up	gene23377	1.10461	up	trans
MSTRG.116624	1.24608	up	gene24169	1.43261	up	trans
MSTRG.116624	1.24608	up	gene27886	1.63815	up	trans
MSTRG.116624	1.24608	up	gene28091	1.97555	up	trans
MSTRG.116624	1.24608	up	gene2862	1.15658	up	trans
MSTRG.116624	1.24608	up	gene2872	1.86035	up	trans
MSTRG.116624	1.24608	up	gene29557	1.18663	up	trans
MSTRG.116624	1.24608	up	gene32450	1.44297	up	trans
MSTRG.116624	1.24608	up	gene6111	1.30114	up	trans
MSTRG.116624	1.24608	up	gene6350	1.18265	up	trans
MSTRG.116624	1.24608	up	gene6619	1.52595	up	trans
MSTRG.116624	1.24608	up	gene7020	1.02208	up	trans
MSTRG.116624	1.24608	up	gene8035	1.47255	up	trans
MSTRG.116624	1.24608	up	gene8207	2.32858	up	trans
MSTRG.11689	-4.20732	down	gene10593	1.06103	up	trans
MSTRG.11689	-4.20732	down	gene11038	-3.11048	down	trans
MSTRG.11689	-4.20732	down	gene11478	1.88439	up	trans
MSTRG.11689	-4.20732	down	gene13132	1.10128	up	trans
MSTRG.11689	-4.20732	down	gene14289	1.47577	up	trans
MSTRG.11689	-4.20732	down	gene15258	1.82591	up	trans
MSTRG.11689	-4.20732	down	gene17264	-2.81303	down	trans
MSTRG.11689	-4.20732	down	gene18651	1.15498	up	trans
MSTRG.11689	-4.20732	down	gene19954	1.74938	up	trans
MSTRG.11689	-4.20732	down	gene20902	1.42798	up	trans
MSTRG.11689	-4.20732	down	gene21330	2.01476	up	trans
MSTRG.11689	-4.20732	down	gene21781	3.65173	up	trans
MSTRG.11689	-4.20732	down	gene25735	1.02001	up	trans
MSTRG.11689	-4.20732	down	gene27011	2.21569	up	trans
MSTRG.11689	-4.20732	down	gene27639	2.78234	up	trans
MSTRG.11689	-4.20732	down	gene34594	2.81968	up	trans
MSTRG.11689	-4.20732	down	gene3567	1.45103	up	trans
MSTRG.11689	-4.20732	down	gene4547	2.12649	up	trans
MSTRG.11689	-4.20732	down	gene7422	1.11809	up	trans
MSTRG.11689	-4.20732	down	gene7460	1.80738	up	trans
MSTRG.11689	-4.20732	down	gene9801	-2.74131	down	trans
MSTRG.117631	1.7093	up	gene20891	2.06389	up	trans
MSTRG.117631	1.7093	up	gene23957	3.72957	up	trans
MSTRG.117631	1.7093	up	gene30603	-2.19873	down	trans
MSTRG.117631	1.7093	up	gene3076	-3.421	down	trans
MSTRG.117631	1.7093	up	gene31841	-3.56644	down	trans
MSTRG.117631	1.7093	up	gene4118	1.99474	up	trans
MSTRG.117631	1.7093	up	gene5462	-1.21284	down	trans
MSTRG.117631	1.7093	up	gene8993	-1.84598	down	trans
MSTRG.117631	1.7093	up	gene9229	-1.08257	down	trans
MSTRG.117896	1.19026	up	gene10695	1.03552	up	trans
MSTRG.117896	1.19026	up	gene10844	1.30071	up	trans
MSTRG.117896	1.19026	up	gene12678	1.324	up	trans
MSTRG.117896	1.19026	up	gene1339	2.62014	up	trans
MSTRG.117896	1.19026	up	gene14536	1.33989	up	trans
MSTRG.117896	1.19026	up	gene15625	1.55064	up	trans
MSTRG.117896	1.19026	up	gene16049	2.0355	up	trans
MSTRG.117896	1.19026	up	gene17277	-2.54509	down	trans
MSTRG.117896	1.19026	up	gene22214	1.79566	up	trans
MSTRG.117896	1.19026	up	gene22711	-2.00472	down	trans
MSTRG.117896	1.19026	up	gene23171	-1.69389	down	trans
MSTRG.117896	1.19026	up	gene25032	2.03368	up	trans
MSTRG.117896	1.19026	up	gene25137	1.14178	up	trans
MSTRG.117896	1.19026	up	gene25410	1.29598	up	trans
MSTRG.117896	1.19026	up	gene26769	2.40507	up	trans
MSTRG.117896	1.19026	up	gene27238	1.07013	up	trans
MSTRG.117896	1.19026	up	gene34201	-1.92051	down	trans
MSTRG.117896	1.19026	up	gene3597	1.96143	up	trans
MSTRG.117896	1.19026	up	gene5082	5.31963	up	trans
MSTRG.117896	1.19026	up	gene5880	1.62463	up	trans
MSTRG.117896	1.19026	up	gene5885	1.84076	up	trans
MSTRG.117896	1.19026	up	gene6483	1.22086	up	trans
MSTRG.117896	1.19026	up	gene7024	1.23206	up	trans
MSTRG.117896	1.19026	up	gene774	1.16453	up	trans
MSTRG.118484	1.07846	up	gene10443	-1.36781	down	trans
MSTRG.118484	1.07846	up	gene11523	1.27043	up	trans
MSTRG.118484	1.07846	up	gene12553	1.04637	up	trans
MSTRG.118484	1.07846	up	gene12793	1.19031	up	trans
MSTRG.118484	1.07846	up	gene13573	1.31938	up	trans
MSTRG.118484	1.07846	up	gene14025	1.11665	up	trans
MSTRG.118484	1.07846	up	gene14061	1.30979	up	trans
MSTRG.118484	1.07846	up	gene14688	2.51067	up	trans
MSTRG.118484	1.07846	up	gene1535	4.37937	up	trans
MSTRG.118484	1.07846	up	gene15372	1.27192	up	trans
MSTRG.118484	1.07846	up	gene15552	1.18475	up	trans
MSTRG.118484	1.07846	up	gene15662	1.41715	up	trans
MSTRG.118484	1.07846	up	gene16327	-1.96819	down	trans
MSTRG.118484	1.07846	up	gene16497	1.22496	up	trans
MSTRG.118484	1.07846	up	gene16721	1.70412	up	trans
MSTRG.118484	1.07846	up	gene16838	2.21288	up	trans
MSTRG.118484	1.07846	up	gene17564	1.50469	up	trans
MSTRG.118484	1.07846	up	gene18097	2.62765	up	trans
MSTRG.118484	1.07846	up	gene18838	1.93739	up	trans
MSTRG.118484	1.07846	up	gene19239	1.88282	up	trans
MSTRG.118484	1.07846	up	gene19678	2.6519	up	trans
MSTRG.118484	1.07846	up	gene21540	-1.99548	down	trans
MSTRG.118484	1.07846	up	gene21984	1.13247	up	trans
MSTRG.118484	1.07846	up	gene22041	4.72011	up	trans
MSTRG.118484	1.07846	up	gene22253	1.87749	up	trans
MSTRG.118484	1.07846	up	gene22416	-1.68102	down	trans
MSTRG.118484	1.07846	up	gene2248	1.48305	up	trans
MSTRG.118484	1.07846	up	gene22855	1.8557	up	trans
MSTRG.118484	1.07846	up	gene229	1.18859	up	trans
MSTRG.118484	1.07846	up	gene22963	2.40277	up	trans
MSTRG.118484	1.07846	up	gene24055	1.27957	up	trans
MSTRG.118484	1.07846	up	gene24171	1.62375	up	trans
MSTRG.118484	1.07846	up	gene24852	1.27794	up	trans
MSTRG.118484	1.07846	up	gene24982	1.0959	up	trans
MSTRG.118484	1.07846	up	gene25201	-1.27916	down	trans
MSTRG.118484	1.07846	up	gene25203	1.11809	up	trans
MSTRG.118484	1.07846	up	gene25374	1.54069	up	trans
MSTRG.118484	1.07846	up	gene25729	1.86564	up	trans
MSTRG.118484	1.07846	up	gene27472	4.08113	up	trans
MSTRG.118484	1.07846	up	gene27574	1.337	up	trans
MSTRG.118484	1.07846	up	gene27626	1.11025	up	trans
MSTRG.118484	1.07846	up	gene27989	1.27122	up	trans
MSTRG.118484	1.07846	up	gene28736	1.21007	up	trans
MSTRG.118484	1.07846	up	gene29426	-1.58075	down	trans
MSTRG.118484	1.07846	up	gene29773	1.59619	up	trans
MSTRG.118484	1.07846	up	gene29868	1.16764	up	trans
MSTRG.118484	1.07846	up	gene30423	1.21189	up	trans
MSTRG.118484	1.07846	up	gene30611	-2.21076	down	trans
MSTRG.118484	1.07846	up	gene30866	1.21964	up	trans
MSTRG.118484	1.07846	up	gene31698	1.38375	up	trans
MSTRG.118484	1.07846	up	gene31741	-1.291	down	trans
MSTRG.118484	1.07846	up	gene31840	1.62247	up	trans
MSTRG.118484	1.07846	up	gene31851	1.65775	up	trans
MSTRG.118484	1.07846	up	gene33065	-2.28606	down	trans
MSTRG.118484	1.07846	up	gene3344	1.1111	up	trans
MSTRG.118484	1.07846	up	gene33566	1.38146	up	trans
MSTRG.118484	1.07846	up	gene4223	-1.10053	down	trans
MSTRG.118484	1.07846	up	gene4418	1.14704	up	trans
MSTRG.118484	1.07846	up	gene4462	2.92166	up	trans
MSTRG.118484	1.07846	up	gene4598	1.9274	up	trans
MSTRG.118484	1.07846	up	gene4970	-1.55624	down	trans
MSTRG.118484	1.07846	up	gene504	1.5587	up	trans
MSTRG.118484	1.07846	up	gene6713	1.17381	up	trans
MSTRG.118484	1.07846	up	gene686	2.03432	up	trans
MSTRG.118484	1.07846	up	gene8145	3.13631	up	trans
MSTRG.118484	1.07846	up	gene8641	1.12355	up	trans
MSTRG.118484	1.07846	up	gene9094	1.34763	up	trans
MSTRG.118547	-2.15198	down	gene10163	5.39702	up	trans
MSTRG.118547	-2.15198	down	gene10330	-1.92846	down	trans
MSTRG.118547	-2.15198	down	gene10411	2.16089	up	trans
MSTRG.118547	-2.15198	down	gene10506	-1.51377	down	trans
MSTRG.118547	-2.15198	down	gene10599	-1.10899	down	trans
MSTRG.118547	-2.15198	down	gene10688	1.02471	up	trans
MSTRG.118547	-2.15198	down	gene11170	-1.29617	down	trans
MSTRG.118547	-2.15198	down	gene11364	-1.38198	down	trans
MSTRG.118547	-2.15198	down	gene11447	2.05948	up	trans
MSTRG.118547	-2.15198	down	gene11824	1.75667	up	trans
MSTRG.118547	-2.15198	down	gene12163	-1.99503	down	trans
MSTRG.118547	-2.15198	down	gene12498	-1.0447	down	trans
MSTRG.118547	-2.15198	down	gene12640	1.49696	up	trans
MSTRG.118547	-2.15198	down	gene1286	-2.31695	down	trans
MSTRG.118547	-2.15198	down	gene1301	-1.02277	down	trans
MSTRG.118547	-2.15198	down	gene13041	1.23723	up	trans
MSTRG.118547	-2.15198	down	gene13066	1.57218	up	trans
MSTRG.118547	-2.15198	down	gene1309	-1.30826	down	trans
MSTRG.118547	-2.15198	down	gene13473	-1.57604	down	trans
MSTRG.118547	-2.15198	down	gene13744	-1.44543	down	trans
MSTRG.118547	-2.15198	down	gene14	-1.84718	down	trans
MSTRG.118547	-2.15198	down	gene14039	-1.43135	down	trans
MSTRG.118547	-2.15198	down	gene14257	-3.57061	down	trans
MSTRG.118547	-2.15198	down	gene1432	-1.48136	down	trans
MSTRG.118547	-2.15198	down	gene14441	-1.11154	down	trans
MSTRG.118547	-2.15198	down	gene14761	1.24642	up	trans
MSTRG.118547	-2.15198	down	gene14942	-3.32343	down	trans
MSTRG.118547	-2.15198	down	gene15267	-1.18871	down	trans
MSTRG.118547	-2.15198	down	gene15369	-1.56857	down	trans
MSTRG.118547	-2.15198	down	gene15392	2.143	up	trans
MSTRG.118547	-2.15198	down	gene1561	-2.59692	down	trans
MSTRG.118547	-2.15198	down	gene15978	2.51565	up	trans
MSTRG.118547	-2.15198	down	gene16000	-1.77505	down	trans
MSTRG.118547	-2.15198	down	gene16476	4.90011	up	trans
MSTRG.118547	-2.15198	down	gene16515	-1.06401	down	trans
MSTRG.118547	-2.15198	down	gene16548	-1.39079	down	trans
MSTRG.118547	-2.15198	down	gene16623	-1.06113	down	trans
MSTRG.118547	-2.15198	down	gene16704	-1.21193	down	trans
MSTRG.118547	-2.15198	down	gene17082	-2.52561	down	trans
MSTRG.118547	-2.15198	down	gene17213	1.03685	up	trans
MSTRG.118547	-2.15198	down	gene17654	-2.6729	down	trans
MSTRG.118547	-2.15198	down	gene17953	1.56169	up	trans
MSTRG.118547	-2.15198	down	gene18127	2.56776	up	trans
MSTRG.118547	-2.15198	down	gene18170	2.50006	up	trans
MSTRG.118547	-2.15198	down	gene18316	1.62756	up	trans
MSTRG.118547	-2.15198	down	gene1845	2.92011	up	trans
MSTRG.118547	-2.15198	down	gene18627	2.44749	up	trans
MSTRG.118547	-2.15198	down	gene18662	-1.09288	down	trans
MSTRG.118547	-2.15198	down	gene18716	2.76558	up	trans
MSTRG.118547	-2.15198	down	gene18724	-2.04772	down	trans
MSTRG.118547	-2.15198	down	gene1908	-1.42844	down	trans
MSTRG.118547	-2.15198	down	gene19197	1.21253	up	trans
MSTRG.118547	-2.15198	down	gene19491	1.27176	up	trans
MSTRG.118547	-2.15198	down	gene1968	-2.02039	down	trans
MSTRG.118547	-2.15198	down	gene1984	-1.26251	down	trans
MSTRG.118547	-2.15198	down	gene20005	-1.25725	down	trans
MSTRG.118547	-2.15198	down	gene20715	-1.04464	down	trans
MSTRG.118547	-2.15198	down	gene21056	-1.47699	down	trans
MSTRG.118547	-2.15198	down	gene21304	-2.35419	down	trans
MSTRG.118547	-2.15198	down	gene21451	-1.57546	down	trans
MSTRG.118547	-2.15198	down	gene21564	3.08767	up	trans
MSTRG.118547	-2.15198	down	gene21753	1.78715	up	trans
MSTRG.118547	-2.15198	down	gene21882	2.60873	up	trans
MSTRG.118547	-2.15198	down	gene22083	-2.11837	down	trans
MSTRG.118547	-2.15198	down	gene22236	-1.17191	down	trans
MSTRG.118547	-2.15198	down	gene22252	1.38121	up	trans
MSTRG.118547	-2.15198	down	gene22415	1.64613	up	trans
MSTRG.118547	-2.15198	down	gene22428	1.50701	up	trans
MSTRG.118547	-2.15198	down	gene23041	2.50501	up	trans
MSTRG.118547	-2.15198	down	gene23764	-2.12647	down	trans
MSTRG.118547	-2.15198	down	gene24076	1.47954	up	trans
MSTRG.118547	-2.15198	down	gene24225	-2.83134	down	trans
MSTRG.118547	-2.15198	down	gene24252	5.98909	up	trans
MSTRG.118547	-2.15198	down	gene24368	2.06621	up	trans
MSTRG.118547	-2.15198	down	gene24393	-1.43286	down	trans
MSTRG.118547	-2.15198	down	gene24470	-1.11607	down	trans
MSTRG.118547	-2.15198	down	gene24535	-1.50449	down	trans
MSTRG.118547	-2.15198	down	gene24746	2.07618	up	trans
MSTRG.118547	-2.15198	down	gene24767	1.9347	up	trans
MSTRG.118547	-2.15198	down	gene24873	1.47122	up	trans
MSTRG.118547	-2.15198	down	gene25097	1.06637	up	trans
MSTRG.118547	-2.15198	down	gene25148	1.10894	up	trans
MSTRG.118547	-2.15198	down	gene25459	-2.79068	down	trans
MSTRG.118547	-2.15198	down	gene25971	1.69776	up	trans
MSTRG.118547	-2.15198	down	gene26126	-3.49875	down	trans
MSTRG.118547	-2.15198	down	gene26140	1.21358	up	trans
MSTRG.118547	-2.15198	down	gene26251	-2.24455	down	trans
MSTRG.118547	-2.15198	down	gene26260	2.14667	up	trans
MSTRG.118547	-2.15198	down	gene26522	-3.30152	down	trans
MSTRG.118547	-2.15198	down	gene26787	-1.29159	down	trans
MSTRG.118547	-2.15198	down	gene26855	2.33997	up	trans
MSTRG.118547	-2.15198	down	gene27275	-1.05054	down	trans
MSTRG.118547	-2.15198	down	gene27302	-1.77752	down	trans
MSTRG.118547	-2.15198	down	gene27376	-1.77902	down	trans
MSTRG.118547	-2.15198	down	gene27526	2.69034	up	trans
MSTRG.118547	-2.15198	down	gene27577	1.79266	up	trans
MSTRG.118547	-2.15198	down	gene2780	-3.68046	down	trans
MSTRG.118547	-2.15198	down	gene2799	-1.83836	down	trans
MSTRG.118547	-2.15198	down	gene28045	-3.2511	down	trans
MSTRG.118547	-2.15198	down	gene28597	1.05612	up	trans
MSTRG.118547	-2.15198	down	gene28800	1.16203	up	trans
MSTRG.118547	-2.15198	down	gene28907	1.26852	up	trans
MSTRG.118547	-2.15198	down	gene28995	-1.07494	down	trans
MSTRG.118547	-2.15198	down	gene29160	1.49668	up	trans
MSTRG.118547	-2.15198	down	gene29691	2.46323	up	trans
MSTRG.118547	-2.15198	down	gene29709	1.08843	up	trans
MSTRG.118547	-2.15198	down	gene29913	2.24616	up	trans
MSTRG.118547	-2.15198	down	gene30518	-1.4994	down	trans
MSTRG.118547	-2.15198	down	gene30567	-1.0908	down	trans
MSTRG.118547	-2.15198	down	gene306	-2.71018	down	trans
MSTRG.118547	-2.15198	down	gene30716	-1.97811	down	trans
MSTRG.118547	-2.15198	down	gene30729	1.82494	up	trans
MSTRG.118547	-2.15198	down	gene30874	-1.27084	down	trans
MSTRG.118547	-2.15198	down	gene3089	-1.49573	down	trans
MSTRG.118547	-2.15198	down	gene31143	-1.5002	down	trans
MSTRG.118547	-2.15198	down	gene31164	-1.67419	down	trans
MSTRG.118547	-2.15198	down	gene31167	-1.61693	down	trans
MSTRG.118547	-2.15198	down	gene31267	-1.35056	down	trans
MSTRG.118547	-2.15198	down	gene31302	1.658	up	trans
MSTRG.118547	-2.15198	down	gene31379	-1.52572	down	trans
MSTRG.118547	-2.15198	down	gene31381	-2.20929	down	trans
MSTRG.118547	-2.15198	down	gene31461	1.40827	up	trans
MSTRG.118547	-2.15198	down	gene31589	1.41293	up	trans
MSTRG.118547	-2.15198	down	gene32018	-1.11824	down	trans
MSTRG.118547	-2.15198	down	gene32712	2.58642	up	trans
MSTRG.118547	-2.15198	down	gene32793	-1.79996	down	trans
MSTRG.118547	-2.15198	down	gene32810	2.54499	up	trans
MSTRG.118547	-2.15198	down	gene32811	2.42409	up	trans
MSTRG.118547	-2.15198	down	gene32813	2.2716	up	trans
MSTRG.118547	-2.15198	down	gene33325	1.39132	up	trans
MSTRG.118547	-2.15198	down	gene33434	-1.0139	down	trans
MSTRG.118547	-2.15198	down	gene33435	-1.83681	down	trans
MSTRG.118547	-2.15198	down	gene33454	-1.34813	down	trans
MSTRG.118547	-2.15198	down	gene33539	1.29413	up	trans
MSTRG.118547	-2.15198	down	gene33736	1.7662	up	trans
MSTRG.118547	-2.15198	down	gene34320	1.99386	up	trans
MSTRG.118547	-2.15198	down	gene3517	-2.47647	down	trans
MSTRG.118547	-2.15198	down	gene3573	1.27614	up	trans
MSTRG.118547	-2.15198	down	gene3624	1.48525	up	trans
MSTRG.118547	-2.15198	down	gene3721	-1.40711	down	trans
MSTRG.118547	-2.15198	down	gene3742	1.01199	up	trans
MSTRG.118547	-2.15198	down	gene4029	-1.78146	down	trans
MSTRG.118547	-2.15198	down	gene4126	1.49138	up	trans
MSTRG.118547	-2.15198	down	gene4612	1.86806	up	trans
MSTRG.118547	-2.15198	down	gene4674	1.77213	up	trans
MSTRG.118547	-2.15198	down	gene4949	-1.2664	down	trans
MSTRG.118547	-2.15198	down	gene5226	1.19599	up	trans
MSTRG.118547	-2.15198	down	gene5316	-2.6423	down	trans
MSTRG.118547	-2.15198	down	gene5580	2.01568	up	trans
MSTRG.118547	-2.15198	down	gene569	1.59403	up	trans
MSTRG.118547	-2.15198	down	gene5766	1.46353	up	trans
MSTRG.118547	-2.15198	down	gene600	-1.16311	down	trans
MSTRG.118547	-2.15198	down	gene6016	-4.01667	down	trans
MSTRG.118547	-2.15198	down	gene6107	-2.15618	down	trans
MSTRG.118547	-2.15198	down	gene6248	1.66389	up	trans
MSTRG.118547	-2.15198	down	gene6302	1.65207	up	trans
MSTRG.118547	-2.15198	down	gene6400	1.92517	up	trans
MSTRG.118547	-2.15198	down	gene6555	-1.0535	down	trans
MSTRG.118547	-2.15198	down	gene6609	-1.14597	down	trans
MSTRG.118547	-2.15198	down	gene6918	-1.32092	down	trans
MSTRG.118547	-2.15198	down	gene7154	-1.48941	down	trans
MSTRG.118547	-2.15198	down	gene7213	1.07685	up	trans
MSTRG.118547	-2.15198	down	gene7292	-1.43928	down	trans
MSTRG.118547	-2.15198	down	gene7300	-1.93462	down	trans
MSTRG.118547	-2.15198	down	gene7415	1.96618	up	trans
MSTRG.118547	-2.15198	down	gene7671	-3.78866	down	trans
MSTRG.118547	-2.15198	down	gene7943	-1.7245	down	trans
MSTRG.118547	-2.15198	down	gene8194	-1.30893	down	trans
MSTRG.118547	-2.15198	down	gene8273	-1.5617	down	trans
MSTRG.118547	-2.15198	down	gene8563	-2.09722	down	trans
MSTRG.118547	-2.15198	down	gene8630	-1.53876	down	trans
MSTRG.118547	-2.15198	down	gene8955	1.50465	up	trans
MSTRG.118547	-2.15198	down	gene9247	1.32104	up	trans
MSTRG.118550	-2.01061	down	gene1035	-1.28592	down	trans
MSTRG.118550	-2.01061	down	gene11099	-1.2207	down	trans
MSTRG.118550	-2.01061	down	gene12094	-1.07117	down	trans
MSTRG.118550	-2.01061	down	gene12219	-1.00062	down	trans
MSTRG.118550	-2.01061	down	gene14134	-1.64392	down	trans
MSTRG.118550	-2.01061	down	gene18042	-2.88314	down	trans
MSTRG.118550	-2.01061	down	gene20044	-1.24531	down	trans
MSTRG.118550	-2.01061	down	gene20247	-1.50265	down	trans
MSTRG.118550	-2.01061	down	gene2047	2.21691	up	trans
MSTRG.118550	-2.01061	down	gene21074	-1.07935	down	trans
MSTRG.118550	-2.01061	down	gene24386	-2.1357	down	trans
MSTRG.118550	-2.01061	down	gene26561	1.10893	up	trans
MSTRG.118550	-2.01061	down	gene2688	1.92507	up	trans
MSTRG.118550	-2.01061	down	gene27874	1.05305	up	trans
MSTRG.118550	-2.01061	down	gene3744	3.76114	up	trans
MSTRG.118550	-2.01061	down	gene473	-1.27069	down	trans
MSTRG.118550	-2.01061	down	gene5235	-2.60814	down	trans
MSTRG.118550	-2.01061	down	gene591	-2.138	down	trans
MSTRG.118550	-2.01061	down	gene7128	-1.4253	down	trans
MSTRG.118550	-2.01061	down	gene9846	2.49408	up	trans
MSTRG.118565	-1.69116	down	gene10510	-2.70015	down	trans
MSTRG.118565	-1.69116	down	gene11493	-2.89152	down	trans
MSTRG.118565	-1.69116	down	gene11756	-1.03811	down	trans
MSTRG.118565	-1.69116	down	gene13437	-2.14548	down	trans
MSTRG.118565	-1.69116	down	gene16142	-1.89135	down	trans
MSTRG.118565	-1.69116	down	gene1648	-1.55949	down	trans
MSTRG.118565	-1.69116	down	gene18645	1.10496	up	trans
MSTRG.118565	-1.69116	down	gene18689	-2.14741	down	trans
MSTRG.118565	-1.69116	down	gene19502	1.38308	up	trans
MSTRG.118565	-1.69116	down	gene20250	-3.36204	down	trans
MSTRG.118565	-1.69116	down	gene20779	-3.85363	down	trans
MSTRG.118565	-1.69116	down	gene20819	1.12402	up	trans
MSTRG.118565	-1.69116	down	gene20839	1.23366	up	trans
MSTRG.118565	-1.69116	down	gene21319	2.31176	up	trans
MSTRG.118565	-1.69116	down	gene22188	-1.1585	down	trans
MSTRG.118565	-1.69116	down	gene22519	-1.12101	down	trans
MSTRG.118565	-1.69116	down	gene22798	1.68206	up	trans
MSTRG.118565	-1.69116	down	gene2286	1.67912	up	trans
MSTRG.118565	-1.69116	down	gene23305	1.4614	up	trans
MSTRG.118565	-1.69116	down	gene24547	-2.68207	down	trans
MSTRG.118565	-1.69116	down	gene25300	-1.37815	down	trans
MSTRG.118565	-1.69116	down	gene25831	-1.63729	down	trans
MSTRG.118565	-1.69116	down	gene2758	1.12107	up	trans
MSTRG.118565	-1.69116	down	gene27737	1.59035	up	trans
MSTRG.118565	-1.69116	down	gene28114	-1.67454	down	trans
MSTRG.118565	-1.69116	down	gene28230	-1.1119	down	trans
MSTRG.118565	-1.69116	down	gene28604	2.82676	up	trans
MSTRG.118565	-1.69116	down	gene28924	1.8187	up	trans
MSTRG.118565	-1.69116	down	gene29055	2.56399	up	trans
MSTRG.118565	-1.69116	down	gene29415	1.21712	up	trans
MSTRG.118565	-1.69116	down	gene29524	1.24093	up	trans
MSTRG.118565	-1.69116	down	gene30014	-1.84348	down	trans
MSTRG.118565	-1.69116	down	gene30124	-1.55582	down	trans
MSTRG.118565	-1.69116	down	gene31007	2.60145	up	trans
MSTRG.118565	-1.69116	down	gene31223	2.42117	up	trans
MSTRG.118565	-1.69116	down	gene32807	1.90404	up	trans
MSTRG.118565	-1.69116	down	gene33027	-2.21088	down	trans
MSTRG.118565	-1.69116	down	gene4364	-2.40778	down	trans
MSTRG.118565	-1.69116	down	gene4852	1.04233	up	trans
MSTRG.118565	-1.69116	down	gene56	3.8915	up	trans
MSTRG.118565	-1.69116	down	gene5857	1.10565	up	trans
MSTRG.118565	-1.69116	down	gene5907	-2.45278	down	trans
MSTRG.118565	-1.69116	down	gene9670	-1.53645	down	trans
MSTRG.118886	4.15861	up	gene19416	-2.78122	down	trans
MSTRG.118886	4.15861	up	gene2292	-2.31309	down	trans
MSTRG.118886	4.15861	up	gene25567	4.67209	up	trans
MSTRG.118886	4.15861	up	gene28578	2.05337	up	trans
MSTRG.118886	4.15861	up	gene32039	-3.63471	down	trans
MSTRG.118886	4.15861	up	gene34166	-1.46569	down	trans
MSTRG.118886	4.15861	up	gene5254	-1.40955	down	trans
MSTRG.118886	4.15861	up	gene8114	-1.67155	down	trans
MSTRG.118886	4.15861	up	gene8746	2.21461	up	trans
MSTRG.120524	-2.40013	down	gene10234	-1.64616	down	trans
MSTRG.120524	-2.40013	down	gene1034	-1.03753	down	trans
MSTRG.120524	-2.40013	down	gene10353	4.09843	up	trans
MSTRG.120524	-2.40013	down	gene10495	-3.20666	down	trans
MSTRG.120524	-2.40013	down	gene11265	1.36502	up	trans
MSTRG.120524	-2.40013	down	gene12096	-3.72019	down	trans
MSTRG.120524	-2.40013	down	gene12337	1.92449	up	trans
MSTRG.120524	-2.40013	down	gene13030	1.96875	up	trans
MSTRG.120524	-2.40013	down	gene13293	-1.64397	down	trans
MSTRG.120524	-2.40013	down	gene14543	-3.11232	down	trans
MSTRG.120524	-2.40013	down	gene15003	2.82946	up	trans
MSTRG.120524	-2.40013	down	gene15236	-2.19681	down	trans
MSTRG.120524	-2.40013	down	gene15980	-2.8252	down	trans
MSTRG.120524	-2.40013	down	gene162	-1.5401	down	trans
MSTRG.120524	-2.40013	down	gene17507	1.13856	up	trans
MSTRG.120524	-2.40013	down	gene17682	-2.49425	down	trans
MSTRG.120524	-2.40013	down	gene17704	-3.96404	down	trans
MSTRG.120524	-2.40013	down	gene18596	2.13956	up	trans
MSTRG.120524	-2.40013	down	gene18699	2.72366	up	trans
MSTRG.120524	-2.40013	down	gene18729	-1.35893	down	trans
MSTRG.120524	-2.40013	down	gene19401	1.99191	up	trans
MSTRG.120524	-2.40013	down	gene20002	-1.85047	down	trans
MSTRG.120524	-2.40013	down	gene204	-1.82833	down	trans
MSTRG.120524	-2.40013	down	gene21052	1.07631	up	trans
MSTRG.120524	-2.40013	down	gene21333	1.32527	up	trans
MSTRG.120524	-2.40013	down	gene21992	3.14091	up	trans
MSTRG.120524	-2.40013	down	gene22131	2.17264	up	trans
MSTRG.120524	-2.40013	down	gene22863	-2.59598	down	trans
MSTRG.120524	-2.40013	down	gene23943	1.76068	up	trans
MSTRG.120524	-2.40013	down	gene2418	2.22145	up	trans
MSTRG.120524	-2.40013	down	gene24243	1.33782	up	trans
MSTRG.120524	-2.40013	down	gene2451	-2.99057	down	trans
MSTRG.120524	-2.40013	down	gene24657	1.69931	up	trans
MSTRG.120524	-2.40013	down	gene25096	1.70098	up	trans
MSTRG.120524	-2.40013	down	gene25198	1.11555	up	trans
MSTRG.120524	-2.40013	down	gene25572	3.04642	up	trans
MSTRG.120524	-2.40013	down	gene25667	-1.82457	down	trans
MSTRG.120524	-2.40013	down	gene2609	-2.8813	down	trans
MSTRG.120524	-2.40013	down	gene26530	-1.62716	down	trans
MSTRG.120524	-2.40013	down	gene27060	1.80105	up	trans
MSTRG.120524	-2.40013	down	gene27247	-2.65328	down	trans
MSTRG.120524	-2.40013	down	gene27736	1.14914	up	trans
MSTRG.120524	-2.40013	down	gene27809	-1.44917	down	trans
MSTRG.120524	-2.40013	down	gene27916	1.69887	up	trans
MSTRG.120524	-2.40013	down	gene27974	-1.52688	down	trans
MSTRG.120524	-2.40013	down	gene27979	1.5058	up	trans
MSTRG.120524	-2.40013	down	gene28809	-1.56198	down	trans
MSTRG.120524	-2.40013	down	gene28833	1.54961	up	trans
MSTRG.120524	-2.40013	down	gene29843	1.10422	up	trans
MSTRG.120524	-2.40013	down	gene30926	1.26464	up	trans
MSTRG.120524	-2.40013	down	gene32083	1.14873	up	trans
MSTRG.120524	-2.40013	down	gene32135	1.51231	up	trans
MSTRG.120524	-2.40013	down	gene3343	1.0382	up	trans
MSTRG.120524	-2.40013	down	gene3346	-2.21946	down	trans
MSTRG.120524	-2.40013	down	gene33479	-3.8622	down	trans
MSTRG.120524	-2.40013	down	gene33812	1.67745	up	trans
MSTRG.120524	-2.40013	down	gene33861	1.32612	up	trans
MSTRG.120524	-2.40013	down	gene3408	-3.01049	down	trans
MSTRG.120524	-2.40013	down	gene34599	2.17141	up	trans
MSTRG.120524	-2.40013	down	gene3504	1.31732	up	trans
MSTRG.120524	-2.40013	down	gene3599	1.67668	up	trans
MSTRG.120524	-2.40013	down	gene4102	1.62958	up	trans
MSTRG.120524	-2.40013	down	gene421	2.53413	up	trans
MSTRG.120524	-2.40013	down	gene4267	-2.7266	down	trans
MSTRG.120524	-2.40013	down	gene4740	-2.52857	down	trans
MSTRG.120524	-2.40013	down	gene4863	-1.60461	down	trans
MSTRG.120524	-2.40013	down	gene501	-1.17793	down	trans
MSTRG.120524	-2.40013	down	gene5251	-1.66734	down	trans
MSTRG.120524	-2.40013	down	gene533	1.23672	up	trans
MSTRG.120524	-2.40013	down	gene551	1.11284	up	trans
MSTRG.120524	-2.40013	down	gene6725	1.25541	up	trans
MSTRG.120524	-2.40013	down	gene7137	-2.54301	down	trans
MSTRG.120524	-2.40013	down	gene7511	-2.07315	down	trans
MSTRG.120524	-2.40013	down	gene7957	-1.71499	down	trans
MSTRG.120524	-2.40013	down	gene8249	-1.92648	down	trans
MSTRG.120524	-2.40013	down	gene8308	-2.38029	down	trans
MSTRG.120524	-2.40013	down	gene8622	-1.96212	down	trans
MSTRG.120524	-2.40013	down	gene9039	1.28847	up	trans
MSTRG.120524	-2.40013	down	gene9077	5.40701	up	trans
MSTRG.120524	-2.40013	down	gene9242	1.80113	up	trans
MSTRG.120524	-2.40013	down	rna78882	-3.04699	down	trans
MSTRG.120831	-1.23044	down	gene15598	1.00712	up	trans
MSTRG.120831	-1.23044	down	gene17255	1.74409	up	trans
MSTRG.120831	-1.23044	down	gene17325	1.73496	up	trans
MSTRG.120831	-1.23044	down	gene17903	-2.31667	down	trans
MSTRG.120831	-1.23044	down	gene19461	1.35091	up	trans
MSTRG.120831	-1.23044	down	gene20285	1.68576	up	trans
MSTRG.120831	-1.23044	down	gene21553	1.06878	up	trans
MSTRG.120831	-1.23044	down	gene2285	1.35566	up	trans
MSTRG.120831	-1.23044	down	gene23067	2.76131	up	trans
MSTRG.120831	-1.23044	down	gene24452	-2.68361	down	trans
MSTRG.120831	-1.23044	down	gene24668	1.38558	up	trans
MSTRG.120831	-1.23044	down	gene24677	1.2301	up	trans
MSTRG.120831	-1.23044	down	gene25994	1.05674	up	trans
MSTRG.120831	-1.23044	down	gene26627	1.11392	up	trans
MSTRG.120831	-1.23044	down	gene29641	1.21371	up	trans
MSTRG.120831	-1.23044	down	gene30070	1.07546	up	trans
MSTRG.120831	-1.23044	down	gene30839	-1.40557	down	trans
MSTRG.120831	-1.23044	down	gene32035	-1.95208	down	trans
MSTRG.120831	-1.23044	down	gene328	-1.44458	down	trans
MSTRG.120831	-1.23044	down	gene33025	-4.54891	down	trans
MSTRG.120831	-1.23044	down	gene3692	-2.81738	down	trans
MSTRG.120831	-1.23044	down	gene4558	1.04643	up	trans
MSTRG.120831	-1.23044	down	gene8032	3.17248	up	trans
MSTRG.120831	-1.23044	down	gene9236	3.14752	up	trans
MSTRG.120960	-4.67953	down	gene10234	-1.64616	down	trans
MSTRG.120960	-4.67953	down	gene1034	-1.03753	down	trans
MSTRG.120960	-4.67953	down	gene10353	4.09843	up	trans
MSTRG.120960	-4.67953	down	gene10495	-3.20666	down	trans
MSTRG.120960	-4.67953	down	gene11265	1.36502	up	trans
MSTRG.120960	-4.67953	down	gene12096	-3.72019	down	trans
MSTRG.120960	-4.67953	down	gene12337	1.92449	up	trans
MSTRG.120960	-4.67953	down	gene13030	1.96875	up	trans
MSTRG.120960	-4.67953	down	gene13293	-1.64397	down	trans
MSTRG.120960	-4.67953	down	gene14543	-3.11232	down	trans
MSTRG.120960	-4.67953	down	gene15003	2.82946	up	trans
MSTRG.120960	-4.67953	down	gene15236	-2.19681	down	trans
MSTRG.120960	-4.67953	down	gene15980	-2.8252	down	trans
MSTRG.120960	-4.67953	down	gene162	-1.5401	down	trans
MSTRG.120960	-4.67953	down	gene17507	1.13856	up	trans
MSTRG.120960	-4.67953	down	gene17682	-2.49425	down	trans
MSTRG.120960	-4.67953	down	gene17704	-3.96404	down	trans
MSTRG.120960	-4.67953	down	gene18596	2.13956	up	trans
[truncated: 20,037 more rows]
